# Supplementary material for: Global analysis of differentially expressed genes between two Japonica rice varieties induced by low temperature during the booting stage by RNA-Seq
Source: R Soc Open Sci. 2020 Jun 24;7(6):192243. doi: 10.1098/rsos.192243 (PMC7353964; doi:10.1098/rsos.192243)
Supplement: Table S6 [file rsos192243supp1.xlsx]

## Sheet: 180 DEGs
Table S6-1 Relative expression level and mapman analysis of 180 DEGs in GO term‘Response to cold '
#ID	BinCode	Bin Name	11-0_FPKM	11-2_FPKM	11-4_FPKM	25-0_FPKM	25-2_FPKM	25-4_FPKM
Os08g0242700	13	amino acid metabolism	327.039	16.032	10.0148	28.6666	8.4004	9.86042
Os01g0323600	13.1.3.4	amino acid metabolism.synthesis.aspartate family.methionine	5.18221	46.5485	19.8753	41.6934	34.8052	47.6332
Os01g0293000	13.1.3.4	amino acid metabolism.synthesis.aspartate family.methionine	12.7988	0.558188	1.02025	4.87232	0.770045	3.87265
Os02g0280500	24.2	Biodegradation of Xenobiotics.lactoylglutathione lyase	142.619	3.71799	9.56403	10.024	8.00333	5.70497
Os06g0696400	10.7	cell wall.modification	6.89099	49.5865	12.9466	64.5502	8.8906	30.1052
Os06g0697000	10.7	cell wall.modification	176.152	2596.04	1171.93	955.197	794.267	1068.76
Os09g0133600	31.1	cell.organisation	512.963	96.3567	65.4071	91.9359	128.397	108.676
Os02g0753800	31.1	cell.organisation	24.2949	145.188	83.4991	52.5152	119.328	109.129
Os06g0221200	31.1	cell.organisation	11.0398	151.823	64.874	111.581	70.6474	113.727
Os01g0282800	31.1	cell.organisation	1.32913	35.1521	37.1524	166.402	31.8321	59.6033
Os01g0805900	31.1	cell.organisation	5.75383	206.499	165.096	546.035	176.365	300.636
Os03g0241900	33.99	development.unspecified	509.868	32.9376	92.8921	18.5152	73.6498	50.9776
Os04g0511200	33.99	development.unspecified	3.94328	0.467863	28.0923	0.370896	13.5461	6.78199
Os06g0107750	33.99	development.unspecified	80.0312	1.10659	3.11372	3.65914	5.74065	3.54489
Os01g0182600	33.99	development.unspecified	986.584	363.075	557.491	325.182	432.68	288.544
Os06g0717100	33.99	development.unspecified	167.37	44.5801	24.5602	24.6537	21.7752	26.7076
Os07g0170200	28.1	DNA.synthesis/chromatin structure	100.783	7.84442	4.3736	9.71723	3.52982	3.23843
Os08g0434300	6.3	gluconeogenesis.Malate DH	64.9438	5.1407	9.08524	9.14648	12.3561	9.53912
Os11g0498600	17.1.3	hormone metabolism.abscisic acid.induced-regulated-responsive-activated	7.22864	10.407	27.6701	10.1861	34.6907	23.712
Os02g0747500	17.1.3	hormone metabolism.abscisic acid.induced-regulated-responsive-activated	0.731659	5.48479	4.02372	13.4254	4.78259	6.72052
Os09g0450600	17.1.3	hormone metabolism.abscisic acid.induced-regulated-responsive-activated	0.30134	1.18901	0.696408	4.5858	0.850627	1.04422
Os11g0104400	11.2.3	lipid metabolism.FA desaturation.omega 3 desaturase	11.5673	4.09549	24.0664	19.6679	47.0757	22.6362
Os12g0104400	11.2.3	lipid metabolism.FA desaturation.omega 3 desaturase	2.77589	1.17563	20.6488	8.14671	20.0998	10.1471
Os03g0290300	11.2.3	lipid metabolism.FA desaturation.omega 3 desaturase	249.994	48.9032	38.7925	52.3826	73.4588	39.5335
Os10g0472900	11.1.10	lipid metabolism.FA synthesis and FA elongation.beta ketoacyl CoA synthase	0.507952	24.8714	15.2882	67.4455	11.0927	31.4025
Os03g0181500	11.1.10	lipid metabolism.FA synthesis and FA elongation.beta ketoacyl CoA synthase	4.20796	79.1706	19.5838	203.617	27.952	60.051
Os06g0598800	11.1.10	lipid metabolism.FA synthesis and FA elongation.beta ketoacyl CoA synthase	0.548757	4.25072	3.02489	9.0432	2.39384	2.93057
Os02g0813600	11.1.10	lipid metabolism.FA synthesis and FA elongation.beta ketoacyl CoA synthase	1.42137	41.6915	9.49757	71.2204	17.7244	27.8409
Os02g0205500	11.1.10	lipid metabolism.FA synthesis and FA elongation.beta ketoacyl CoA synthase	16.0325	1.48369	6.61402	0.0665117	22.0172	1.28505
Os04g0643300	11.1.3	lipid metabolism.FA synthesis and FA elongation.ketoacyl ACP synthase	11.9661	14.2665	9.27416	30.026	7.85408	12.3804
Os06g0196600	11.1.3	lipid metabolism.FA synthesis and FA elongation.ketoacyl ACP synthase	4.50106	17.2774	6.26164	47.4181	7.26774	16.5283
Os02g0802700	11.10.1	lipid metabolism.glycolipid synthesis.MGDG synthase	92.8451	18.8994	12.3262	20.6745	8.98053	12.4831
Os09g0543100	11.9.3.1	lipid metabolism.lipid degradation.lysophospholipases.phospholipase D	22.9197	88.6211	50.2852	44.165	89.377	45.0822
Os12g0224000	11.3.5	lipid metabolism.Phospholipid synthesis.diacylglycerol kinase	33.938	10.3313	10.6014	8.6258	14.5203	11.0039
Os10g0565200	2.2.2.1.2	major CHO metabolism.degradation.starch.starch cleavage.beta amylase	0.973052	30.6807	11.1405	1.4921	34.7568	10.6603
Os07g0616800	2.2.1.5	major CHO metabolism.degradation.sucrose.Susy	0	6.80884	0.590676	27.2613	0.635264	1.174
Os03g0401300	2.2.1.5	major CHO metabolism.degradation.sucrose.Susy	5.38023	186.723	216.093	765.753	410.649	261.515
Os03g0316200	3.1.1.2	minor CHO metabolism.raffinose family.galactinol synthases.putative	169.697	49.369	43.8284	14.0005	131.926	96.3628
Os07g0687900	3.1.1.2	minor CHO metabolism.raffinose family.galactinol synthases.putative	98.4332	12.7681	26.5899	2.51885	123.675	8.08175
Os02g0661100	3.2.2	minor CHO metabolism.trehalose.TPP	154.055	11.4478	8.4418	5.40432	9.43348	8.6145
Os08g0441500	26.11.1	misc.alcohol dehydrogenases	29.8237	35.556	189.925	76.0239	246.519	158.017
Os09g0419200	26.11.1	misc.alcohol dehydrogenases	562.995	6.68067	130.118	28.3589	61.2028	66.7577
Os01g0947000	26.4.1	misc.beta 1,3 glucan hydrolases.glucan endo-1,3-beta-glucosidase	0.0153578	0.60428	0.14704	0.0191369	20.5587	0.267129
Os01g0801500	26.4.1	misc.beta 1,3 glucan hydrolases.glucan endo-1,3-beta-glucosidase	0.0313628	6.89089	28.9994	17.5259	58.504	27.0797
Os01g0944700	26.4.1	misc.beta 1,3 glucan hydrolases.glucan endo-1,3-beta-glucosidase	14.7647	14.345	330.802	16.6147	227.009	403.196
Os05g0495900	26.4.1	misc.beta 1,3 glucan hydrolases.glucan endo-1,3-beta-glucosidase	764.507	22.4787	166.445	23.2857	225.14	158.124
Os01g0940700	26.4.1	misc.beta 1,3 glucan hydrolases.glucan endo-1,3-beta-glucosidase	46.1359	1.72516	36.1306	1.69229	28.1638	53.7226
Os01g0946500	26.4.1	misc.beta 1,3 glucan hydrolases.glucan endo-1,3-beta-glucosidase	3.22874	4.63485	2.54984	15.1963	4.57788	3.63539
Os01g0940800	26.4.1	misc.beta 1,3 glucan hydrolases.glucan endo-1,3-beta-glucosidase	4.74684	0.0132181	3.07851	0.519599	5.30053	3.97552
Os05g0375400	26.4.1	misc.beta 1,3 glucan hydrolases.glucan endo-1,3-beta-glucosidase	13.3168	1.96688	5.32591	18.8371	21.4022	6.75165
Os01g0946600	26.4.1	misc.beta 1,3 glucan hydrolases.glucan endo-1,3-beta-glucosidase	4.18627e-71	2.41884	0.856116	4.18638	1.29051	2.05755
Os01g0942300	26.4.1	misc.beta 1,3 glucan hydrolases.glucan endo-1,3-beta-glucosidase	0.0234278	0.000308722	3.49036	4.08863	4.24291	4.26253
Os01g0713200	26.4.1	misc.beta 1,3 glucan hydrolases.glucan endo-1,3-beta-glucosidase	26.8109	0.400415	4.86368	0.476886	5.67469	5.61093
Os09g0367700	26.9	misc.glutathione S transferases	3.30384	0.127042	2.84996	0	2.78566	2.20633
Os07g0468100	26.9	misc.glutathione S transferases	141.057	18.9965	15.6821	18.4297	15.1837	25.3281
Os08g0379400	26.7	misc.oxidases - copper, flavone etc.	1011.5	21.7404	32.7531	34.1919	28.4199	18.8061
Os02g0161800	26.12	misc.peroxidases	0.0803529	5.17887	3.75349	18.8371	1.38042	5.85371
Os06g0681600	26.12	misc.peroxidases	18.9554	19.7728	1059.54	53.5092	698.038	517.584
Os01g0263300	26.12	misc.peroxidases	0.48726	112.818	65.4956	206.753	342.943	109.493
Os02g0557700	26.22	misc.short chain dehydrogenase/reductase (SDR)	95.9714	30.1114	34.7104	28.6255	26.105	28.4648
Os04g0659100	12.2.2	N-metabolism.ammonia metabolism.glutamine synthase	903.452	4.6341	6.09143	22.722	13.9097	5.83089
Os03g0712800	12.2.2	N-metabolism.ammonia metabolism.glutamine synthase	0.265851	28.1073	93.924	19.1109	137.03	75.3861
Os01g0817700	35.2	not assigned.unknown	140.434	39.5796	45.4672	69.1341	56.3576	58.3505
Os01g0144100	35.2	not assigned.unknown	31.9067	0.475356	1.44255	3.07668	1.0834	1.29866
Os06g0705100	35.2	not assigned.unknown	209.727	12.3358	24.6957	35.8167	32.2062	27.6614
Os03g0370600	35.2	not assigned.unknown	2.3392	0.638374	1.08673	3.73442	3.95881	1.42065
Os07g0635900	35.2	not assigned.unknown	79.5515	289.023	507.613	560.56	575.893	425.331
Os01g0803200	35.2	not assigned.unknown	1351.08	66.6724	120.609	86.3736	329.577	123.889
Os10g0189100	35.2	not assigned.unknown	127.769	35.5861	16.1759	21.7472	13.5915	12.6336
Os07g0614850	35.2	not assigned.unknown	204.168	9.98382	14.8162	10.9241	14.0427	9.48165
Os03g0286900	35.2	not assigned.unknown	5.50913	7.03676	17.6959	7.0722	11.5556	21.1849
Os02g0768600	23.4.99	nucleotide metabolism.phosphotransfer and pyrophosphatases.misc	175.914	55.0098	41.6664	55.7064	56.591	52.5359
Os08g0206600	23.1.2.9	nucleotide metabolism.synthesis.purine.AICAR transformylase	23.9823	6.61319	12.7437	9.48675	13.7145	13.4537
Os07g0176900	7.2.4	OPP.non-reductive PP.ribose 5-phosphate isomerase	624.985	36.7586	47.3746	49.7892	104.152	67.4978
Os11g0484500	7.1.3	OPP.oxidative PP.6-phosphogluconate dehydrogenase	133.42	49.7023	20.8508	46.5809	28.5985	39.8077
Os05g0110300	29.5	protein.degradation	32.2226	8.19468	5.73557	24.9273	10.8011	12.3524
Os06g0114000	29.6	protein.folding	185.658	37.0388	73.9271	51.151	98.9121	67.3278
Os02g0102900	29.6	protein.folding	6.24467	2.88041	2.31636	10.4137	2.58246	4.7064
Os02g0781400	29.6	protein.folding	0.45583	3.98249	17.2545	19.9072	31.8298	20.8192
Os08g0382400	29.6	protein.folding	45.2849	11.0316	21.5116	15.9652	23.6781	11.5055
Os06g0196900	29.6	protein.folding	551.175	117.668	50.8777	118.664	232.805	147.528
Os03g0262200	29.4	protein.postranslational modification	76.8924	17.8064	13.1735	13.6561	15.4456	13.7175
Os03g0108800	29.4	protein.postranslational modification	1.77473	13.46	4.33145	15.018	3.89169	7.58482
Os03g0126800	29.4	protein.postranslational modification	63.9791	18.9595	13.3678	7.78641	23.0917	11.1016
Os03g0703400	29.4	protein.postranslational modification	40.8478	16.5189	12.417	12.1149	15.923	14.1682
Os03g0285800	29.4	protein.postranslational modification	248.105	23.4413	40.8463	19.715	77.2393	20.4471
Os09g0325700	29.4	protein.postranslational modification	2.08584	4.93135	13.6294	1.82312	4.81311	5.96215
Os03g0268600	29.4	protein.postranslational modification	16.8548	25.7598	84.3578	10.9925	53.4051	28.6232
Os03g0334000	29.4	protein.postranslational modification	1.83193	12.0841	11.3206	8.57268	14.4918	10.9677
Os01g0723000	29.2.4	protein.synthesis.elongation	0	1.94547	0.224596	0.85553	0.133103	0.332148
Os08g0130500	29.2.1.2.2.80	protein.synthesis.ribosomal protein.eukaryotic.60S subunit.P0	257.704	504.234	884.19	245.54	438.772	626.784
Os11g0135400	29.2.1.2.2.80	protein.synthesis.ribosomal protein.eukaryotic.60S subunit.P0	4.5709	29.1022	28.5656	25.0206	31.8561	52.0937
Os12g0133050	29.2.1.2.2.80	protein.synthesis.ribosomal protein.eukaryotic.60S subunit.P0	15.9374	61.8874	54.433	48.4344	54.4378	81.5118
Os03g0452300	29.2.1.1.1.1.5	protein.synthesis.ribosomal protein.prokaryotic.chloroplast.30S subunit.S5	364.202	40.6563	63.5876	99.4302	128.015	84.8763
Os02g0259600	29.2.1.1.1.2.21	protein.synthesis.ribosomal protein.prokaryotic.chloroplast.50S subunit.L21	202.256	28.7627	55.6024	61.5616	68.1149	55.8747
Os03g0844900	29.2.1.1.3.1.1	protein.synthesis.ribosomal protein.prokaryotic.unknown organellar.30S subunit.S1	90.5348	5.39596	6.63331	7.64702	7.22962	6.85309
Os03g0267300	1.3.7	PS.calvin cycle.FBPase	1390.79	65.8968	91.9255	87.5575	187.533	102.76
Os03g0129300	1.3.4	PS.calvin cycle.GAP	4744.8	198.405	424.571	294	361.803	271.628
Os05g0496200	1.3.3	PS.calvin cycle.phosphoglycerate kinase	1698.12	40.4542	88.5205	169.995	144.575	94.5525
Os02g0698000	1.3.12	PS.calvin cycle.PRK	1208.84	21.0005	60.959	38.9661	68.8669	35.6334
Os03g0169100	1.3.11	PS.calvin cycle.RPE	637.942	23.1187	36.0948	35.1796	80.4159	44.4162
Os12g0291400	1.3.2	PS.calvin cycle.rubisco small subunit	1262.02	18.892	5.66367	30.5339	29.6346	6.28713
Os12g0292400	1.3.2	PS.calvin cycle.rubisco small subunit	1104.8	43.3971	36.4469	88.3838	112.772	42.8597
Os12g0274700	1.3.2	PS.calvin cycle.rubisco small subunit	16932.5	28.5549	33.5055	138.758	72.2701	35.5516
Os04g0234600	1.3.9	PS.calvin cycle.seduheptulose bisphosphatase	1442.2	50.8	117.04	75.1946	129.662	83.4191
Os10g0355800	1.1.4.3	PS.lightreaction.ATP synthase.epsilon chain	25.4373	0.398	3.40381	1.17713	1.48774	1.1165
Os03g0278900	1.1.4.9	PS.lightreaction.ATP synthase.subunit B_ (ATPX)	4340.09	241.608	363.518	187.234	450.052	300.642
Os07g0556200	1.1.3.1	PS.lightreaction.cytochrome b6/f.iron sulfur subunit	4992.09	272.878	243.283	273.499	429.709	272.37
Os06g0107700	1.1.5.3	PS.lightreaction.other electron carrier (ox/red).ferredoxin reductase	703.853	8.09522	20.6792	29.937	40.1446	28.8732
Os03g0738400	1.2.5	PS.photorespiration.serine hydroxymethyltransferase	843.638	67.7715	66.9139	115.842	140.633	100.943
Os07g0694700	21.2.1	redox.ascorbate and glutathione.ascorbate	1165.51	275.612	161.008	523.048	230.189	243.047
Os06g0727200	21.6	redox.dismutases and catalases	19.2823	168.445	64.7865	101.409	105.133	88.2309
Os03g0131200	21.6	redox.dismutases and catalases	4388.97	32.1245	83.5282	37.8519	163.523	70.3569
Os02g0537700	21.5.1	redox.peroxiredoxin.BAS1	946.944	163.342	141.814	241.782	249.937	161.072
Os07g0186000	21.1	redox.thioredoxin	903.528	366.665	457.397	167.615	644.429	471.162
Os04g0530600	21.1	redox.thioredoxin	16.3123	74.9952	29.5352	60.1914	41.1031	47.7202
Os02g0122900	27.1	RNA.processing	15.7376	5.1628	5.56568	6.07607	4.71286	5.41009
Os01g0618400	27.1.2	RNA.processing.RNA helicase	55.4968	6.62961	9.7124	8.42488	10.5034	10.1789
Os01g0263600	27.1.1	RNA.processing.splicing	2.37391	12.715	8.77559	2.8387	10.3609	8.56808
Os01g0859300	27.3.35	RNA.regulation of transcription.bZIP transcription factor family	0.0175136	0.118295	0.419172	0.0530064	6.33617	0.413529
Os08g0176900	27.3.35	RNA.regulation of transcription.bZIP transcription factor family	9.8142	7.92199	40.3043	22.4654	31.0418	18.1058
Os12g0420200	27.3.99	RNA.regulation of transcription.unclassified	2282.43	64.4962	166.073	63.8301	169.018	98.351
Os03g0376600	27.4	RNA.RNA binding	75.8654	20.406	53.8906	36.5074	72.0742	47.5382
Os07g0631900	27.4	RNA.RNA binding	951.939	157.138	144.531	319.335	286.972	173.795
Os02g0603800	16.1.1.6	secondary metabolism.isoprenoids.non-mevalonate pathway.HDS	109.923	16.8871	9.65101	14.4792	18.4993	14.4692
Os09g0538800	30.3	signalling.calcium	4.35094	16.5753	8.20113	14.602	13.3647	13.1821
Os03g0301600	30.3	signalling.calcium	0	3.13828	1.08326	5.26921	0.377049	2.24145
Os10g0203000	30.3	signalling.calcium	44.7635	8.45472	9.50624	10.8956	8.88537	8.64581
Os01g0819200	30.3	signalling.calcium	0.0134377	0.668979	0.264356	2.37813	0.280853	0.33368
Os05g0133100	30.1.1	signalling.in sugar and nutrient physiology	29.9887	3.28963	6.84398	8.30366	8.58937	4.51749
Os02g0285300	30.4	signalling.phosphinositides	0.673371	53.2154	13.513	389.17	115.092	26.0203
Os05g0127200	30.4.4	signalling.phosphinositides.phosphoinositide phospholipase C	2.75791	9.28409	8.47046	48.72	10.124	12.4627
Os10g0392600	20.2	stress.abiotic	0.0600675	0.903866	1.35465	1.28145	2.82252	1.25785
Os05g0566800	20.2.2	stress.abiotic.cold	35.7476	20.9631	9.65226	22.6653	12.8546	18.4723
Os08g0129200	20.2.2	stress.abiotic.cold	7.96898	8.4813	11.4487	12.839	3.58644	16.159
Os05g0170200	20.2.2	stress.abiotic.cold	1.02389	2.51404	7.79002	0.820979	5.26102	2.19632
Os01g0733500	20.2.3	stress.abiotic.drought/salt	11.6314	372.346	101.626	831.614	249.575	172.248
Os12g0244100	20.2.1	stress.abiotic.heat	124.786	42.3534	56.0666	36.9931	101.913	59.9865
Os05g0594100	20.2.4	stress.abiotic.touch/wounding	160.864	77.96	120.343	42.3439	151.798	131.186
Os11g0195500	20.1	stress.biotic	262.08	40.481	31.1121	22.7826	34.9505	20.6806
Os01g0660200	20.1	stress.biotic	11.381	1.71983	52.7599	0.4338	14.4408	110.021
Os01g0860500	20.1	stress.biotic	10.7656	28.052	14.1436	7.98478	290.745	21.4985
Os05g0574400	8.1.9	TCA / org. transformation.TCA.malate DH	430.919	129.459	61.7397	213.449	107.309	135.674
Os02g0168800	19.5	tetrapyrrole synthesis.porphobilinogen deaminase	46.3043	15.0355	14.8995	36.7924	27.4133	20.949
Os02g0612900	34.99	transport.misc	232.627	127.472	384.185	33.3914	449.073	354.898
Os01g0222500	34.1.1	transport.p- and v-ATPases.H+-transporting two-sector ATPase	2.05995	1.77362	2.20253	13.7442	2.96641	2.98956
Os06g0250600	34.15	transport.potassium	5.09114	0.237312	0.441041	0.741665	0.633848	0.605215
Os03g0401333	#N/A	#N/A	0.648641	28.3378	7.92271	149.929	50.7195	38.8011
Os06g0111550	#N/A	#N/A	6.68613	7.24566	1.39652	14.629	9.995	6.56779
Os06g0131350	#N/A	#N/A	1188.35	211.954	230.882	117.601	409.712	119.206
Os02g0257300	#N/A	#N/A	274.761	9.43887	22.2372	65.7129	32.1205	30.862
Os03g0438100	#N/A	#N/A	256.535	104.369	77.6968	202.706	128.602	105.411
Os02g0168850	#N/A	#N/A	3.4667	1.01432	1.07145	3.16728	2.98402	1.44492
Os02g0103850	#N/A	#N/A	1482.43	45.3282	43.1446	64.1947	100.017	57.6526
Os01g0723025	#N/A	#N/A	0.187016	34.0787	4.66282	14.144	3.74871	6.52504
Os12g0274750	#N/A	#N/A	9955.19	15.5124	14.9163	37.4161	18.7623	12.7389
Os01g0323775	#N/A	#N/A	154.607	982.054	1134.37	829.765	954.861	1136.27
Rice_newGene_3677	#N/A	#N/A	1.46896	0.0859304	0.293145	0.153486	0.220558	0.389581
Os08g0177000	#N/A	#N/A	4.23154	4.62509	31.7193	11.6236	25.8231	13.5702
Os12g0292301	#N/A	#N/A	56.051	5.13894	7.03843	9.30789	12.576	5.70879
Os07g0616850	#N/A	#N/A	0.0287982	11.4347	1.68501	42.5161	1.42881	2.22427
Rice_newGene_2694	#N/A	#N/A	0.207326	1.44931	0.980471	1.4149	0.801106	0.994549
Os08g0130550	#N/A	#N/A	87.9604	203.392	279.346	104.742	161.192	266.315
Os01g0846150	#N/A	#N/A	46.6418	101.578	157.764	41.3702	131.409	73.556
Os06g0696450	#N/A	#N/A	23.2721	163.491	65.0846	194.455	31.6313	113.695
Os03g0181550	#N/A	#N/A	15.6988	274.29	107.822	621.604	89.4966	206.058
Os01g0860450	#N/A	#N/A	0.116969	0.139958	0.825287	0.147205	1.41342	0.686175
Os07g0614700	#N/A	#N/A	9.58233	0.107713	0.987958	0.257504	0.104253	0.272254
Os12g0291733	#N/A	#N/A	2345.15	40.2389	10.2953	59.6158	56.5562	13.4287
Os06g0114066	#N/A	#N/A	49.1784	10.0371	10.0549	15.8238	23.8231	17.9371
Os02g0102950	#N/A	#N/A	1.00747	0.488075	0.301756	2.47166	0.564096	1.03874
Rice_newGene_1490	#N/A	#N/A	0.982577	0.436439	1.39998	0.473928	0.815226	0.615895
Os03g0268750	#N/A	#N/A	20.4119	37.8716	95.7663	16.271	72.1743	40.7119
Os03g0334050	#N/A	#N/A	3.50623	22.4191	16.5741	17.093	27.0561	21.2497
Os12g0291066	#N/A	#N/A	21.5537	1.52035	0.591069	1.67882	4.15304	1.68144
Rice_newGene_62	#N/A	#N/A	0.979913	4.62372	5.03829	2.14243	4.15554	3.4768
Os12g0291100	#N/A	#N/A	34511.9	800.174	1728.95	834.733	3437.45	950.009
Os02g0519950	#N/A	#N/A	31.4305	29.7233	7.5987	41.4792	29.7213	30.4566																	OsCATC;noe1	4.82105e-31	-5.9148	down	1.26235e-40	-7.1741	down	2.44734e-12	2.02872	up	0.333994	0.911337	normal	[P]	Inorganic ion transport and metabolism	Molecular Function: catalase activity (GO:0004096);; Cellular Component: glyoxysome (GO:0009514);; Molecular Function: heme binding (GO:0020037);; Biological Process: hydrogen peroxide catabolic process (GO:0042744);; Molecular Function: metal ion binding (GO:0046872);; Biological Process: oxidation-reduction process (GO:0055114);;	K03781|0|osa:4331509|Os03g0131200; K03781 catalase [EC:1.11.1.6] (A)	Tryptophan metabolism (ko00380);; Glyoxylate and dicarboxylate metabolism (ko00630);; Peroxisome (ko04146)	[P]	Inorganic ion transport and metabolism	Catalase;; Catalase-related immune-responsive	Catalase-1 GN=CAT1 OS=Triticum aestivum (Wheat) PE=2 SV=1	P	Inorganic ion transport and metabolism	Os03g0131200 [Oryza sativa Japonica Group]
Os08g0206650	#N/A	#N/A	3.84962	0.868908	1.76331	1.39556	2.01007	2.59464																	OsAPX2; APXb	1.84887e-19	-2.7814	down	2.83107e-14	-2.16388	down	0.00142035	-1.11069	normal	0.0375732	-1.03733	normal	[P]	Inorganic ion transport and metabolism	Cellular Component: cell wall (GO:0005618);; Cellular Component: plasma membrane (GO:0005886);; Biological Process: response to heat (GO:0009408);; Cellular Component: chloroplast stroma (GO:0009570);; Biological Process: response to salt stress (GO:0009651);; Biological Process: embryo development ending in seed dormancy (GO:0009793);; Molecular Function: L-ascorbate peroxidase activity (GO:0016…	K00434|8.48398e-171|osa:4344397|Os07g0694700; K00434 L-ascorbate peroxidase [EC:1.11.1.11] (A)	Ascorbate and aldarate metabolism (ko00053);; Glutathione metabolism (ko00480)	--	--	Peroxidase	L-ascorbate peroxidase 2, cytosolic OS=Oryza sativa subsp. japonica (Rice) PE=1 SV=1	R	General function prediction only	Os07g0694700 [Oryza sativa Japonica Group]
Os02g0205700	#N/A	#N/A	63.6787	6.8939	21.0404	1.11709	79.084	5.34623																	OsPOX1; ddOs319	5.10285e-90	7.0479	up	2.84042e-17	7.81016	up	0.0433396	0.740125	normal	0.143524	-0.8621	normal	--	--	Molecular Function: peroxidase activity (GO:0004601);; Cellular Component: cell wall (GO:0005618);; Biological Process: response to oxidative stress (GO:0006979);; Cellular Component: cytoplasmic membrane-bounded vesicle (GO:0016023);; Molecular Function: heme binding (GO:0020037);; Molecular Function: metal ion binding (GO:0046872);; Biological Process: response to other organism (GO:0051707);; …	K00430|0|osa:4325129|Os01g0263300; K00430 peroxidase [EC:1.11.1.7] (A)	Phenylalanine metabolism (ko00360);; Phenylpropanoid biosynthesis (ko00940)	--	--	Peroxidase	Peroxidase 72 (Precursor) OS=Arabidopsis thaliana (Mouse-ear cress) PE=1 SV=1	G	Carbohydrate transport and metabolism	hypothetical protein OsI_01277 [Oryza sativa Indica Group]
[truncated: 1 more columns]

## Sheet: ps
Table S6-2 Relative expression level of DEGs of photosynthesis in GO term‘Response to cold’
Gene ID	11-0_FPKM	11-2_FPKM	11-4_FPKM	25-0_FPKM	25-2_FPKM	25-4_FPKM
Os03g0267300	1390.79	65.8968	91.9255	87.5575	187.533	102.76
Os03g0129300	4744.8	198.405	424.571	294	361.803	271.628
Os05g0496200	1698.12	40.4542	88.5205	169.995	144.575	94.5525
Os02g0698000	1208.84	21.0005	60.959	38.9661	68.8669	35.6334
Os03g0169100	637.942	23.1187	36.0948	35.1796	80.4159	44.4162
Os12g0291400	1262.02	18.892	5.66367	30.5339	29.6346	6.28713
Os12g0292400	1104.8	43.3971	36.4469	88.3838	112.772	42.8597
Os12g0274700	16932.5	28.5549	33.5055	138.758	72.2701	35.5516
Os04g0234600	1442.2	50.8	117.04	75.1946	129.662	83.4191
Os10g0355800	25.4373	0.398	3.40381	1.17713	1.48774	1.1165
Os03g0278900	4340.09	241.608	363.518	187.234	450.052	300.642
Os07g0556200	4992.09	272.878	243.283	273.499	429.709	272.37
Os06g0107700	703.853	8.09522	20.6792	29.937	40.1446	28.8732
Os03g0738400	843.638	67.7715	66.9139	115.842	140.633	100.943

## Sheet: stress
Table S6-3 Relative expression level of DEGs of abiotic stress and peroxidases in GO term‘Response to cold’
Gene ID	11-0_FPKM	11-2_FPKM	11-4_FPKM	25-0_FPKM	25-2_FPKM	25-4_FPKM
Os10g0392600	0.0600675	0.903866	1.35465	1.28145	2.82252	1.25785
Os05g0566800	35.7476	20.9631	9.65226	22.6653	12.8546	18.4723
Os08g0129200	7.96898	8.4813	11.4487	12.839	3.58644	16.159
Os05g0170200	1.02389	2.51404	7.79002	0.820979	5.26102	2.19632
Os01g0733500	11.6314	372.346	101.626	831.614	249.575	172.248
Os12g0244100	124.786	42.3534	56.0666	36.9931	101.913	59.9865
Os05g0594100	160.864	77.96	120.343	42.3439	151.798	131.186
Os11g0195500	262.08	40.481	31.1121	22.7826	34.9505	20.6806
Os01g0660200	11.381	1.71983	52.7599	0.4338	14.4408	110.021
Os01g0860500	10.7656	28.052	14.1436	7.98478	290.745	21.4985

## Sheet: radox
Table S6-4 Relative expression level of DEGs of radox in GO term‘Response to cold’
Gene ID	11-0_FPKM	11-2_FPKM	11-4_FPKM	25-0_FPKM	25-2_FPKM	25-4_FPKM
Os07g0694700	1165.51	275.612	161.008	523.048	230.189	243.047
Os06g0727200	19.2823	168.445	64.7865	101.409	105.133	88.2309
Os03g0131200	4388.97	32.1245	83.5282	37.8519	163.523	70.3569
Os02g0537700	946.944	163.342	141.814	241.782	249.937	161.072
Os07g0186000	903.528	366.665	457.397	167.615	644.429	471.162
Os04g0530600	16.3123	74.9952	29.5352	60.1914	41.1031	47.7202

## Sheet: known genes
Table S6-5 Relative expression level of DEGs with known funtions in GO term‘Response to cold’
Gene symbol	11-0_FPKM	11-2_FPKM	11-4_FPKM	25-0_FPKM	25-2_FPKM	25-4_FPKM
RSUS3	0	6.80884	0.590676	27.2613	0.635264	1.174
OsGS2	903.452	4.6341	6.09143	22.722	13.9097	5.83089
OsTrx23	903.528	366.665	457.397	167.615	644.429	471.162
OsRBCS3	1262.02	18.892	5.66367	30.5339	29.6346	6.28713
OsABI5	0.0175136	0.118295	0.419172	0.0530064	6.33617	0.413529
OsLti6a	79.5515	289.023	507.613	560.56	575.893	425.331
OsAOC	256.535	104.369	77.6968	202.706	128.602	105.411
OsGLN2	14.7647	14.345	330.802	16.6147	227.009	403.196
OsFAD3	11.5673	4.09549	24.0664	19.6679	47.0757	22.6362
OsFAD3	2.77589	1.17563	20.6488	8.14671	20.0998	10.1471
OsRBCS4	1104.8	43.3971	36.4469	88.3838	112.772	42.8597
OsFAD7	249.994	48.9032	38.7925	52.3826	73.4588	39.5335
OsGI	986.584	363.075	557.491	325.182	432.68	288.544
OsMAP1	248.105	23.4413	40.8463	19.715	77.2393	20.4471
OsRBCS5	34511.9	800.174	1728.95	834.733	3437.45	950.009
OsMGD	92.8451	18.8994	12.3262	20.6745	8.98053	12.4831
OsRBCS2	16932.5	28.5549	33.5055	138.758	72.2701	35.5516
OsbZIP64	9.8142	7.92199	40.3043	22.4654	31.0418	18.1058
RSUS1	5.38023	186.723	216.093	765.753	410.649	261.515
OsTPP1	154.055	11.4478	8.4418	5.40432	9.43348	8.6145
OsCATC	4388.97	32.1245	83.5282	37.8519	163.523	70.3569
OsAPX2	1165.51	275.612	161.008	523.048	230.189	243.047
OsPOX1	0.48726	112.818	65.4956	206.753	342.943	109.493

## Sheet: PPI
Table S6-6 Relative expression level and mapman analysis of 53 DEGs in GO term‘Response to cold ' interacted with each other
#ID	BinCode	Bin Name	11-0_FPKM	11-2_FPKM	11-4_FPKM	25-0_FPKM	25-2_FPKM	25-4_FPKM
Os01g0323600	13.1.3.4	amino acid metabolism.synthesis.aspartate family.methionine	5.18221	46.5485	19.8753	41.6934	34.8052	47.6332
Os01g0293000	13.1.3.4	amino acid metabolism.synthesis.aspartate family.methionine	12.7988	0.558188	1.02025	4.87232	0.770045	3.87265
Os09g0133600	31.1	cell.organisation	512.963	96.3567	65.4071	91.9359	128.397	108.676
Os01g0282800	31.1	cell.organisation	1.32913	35.1521	37.1524	166.402	31.8321	59.6033
Os01g0805900	31.1	cell.organisation	5.75383	206.499	165.096	546.035	176.365	300.636
Os08g0434300	6.3	gluconeogenesis.Malate DH	64.9438	5.1407	9.08524	9.14648	12.3561	9.53912
Os04g0643300	11.1.3	lipid metabolism.FA synthesis and FA elongation.ketoacyl ACP synthase	11.9661	14.2665	9.27416	30.026	7.85408	12.3804
Os06g0196600	11.1.3	lipid metabolism.FA synthesis and FA elongation.ketoacyl ACP synthase	4.50106	17.2774	6.26164	47.4181	7.26774	16.5283
Os09g0543100	11.9.3.1	lipid metabolism.lipid degradation.lysophospholipases.phospholipase D	22.9197	88.6211	50.2852	44.165	89.377	45.0822
Os07g0616800	2.2.1.5	major CHO metabolism.degradation.sucrose.Susy	0	6.80884	0.590676	27.2613	0.635264	1.174
Os03g0401300	2.2.1.5	major CHO metabolism.degradation.sucrose.Susy	5.38023	186.723	216.093	765.753	410.649	261.515
Os03g0316200	3.1.1.2	minor CHO metabolism.raffinose family.galactinol synthases.putative	169.697	49.369	43.8284	14.0005	131.926	96.3628
Os07g0687900	3.1.1.2	minor CHO metabolism.raffinose family.galactinol synthases.putative	98.4332	12.7681	26.5899	2.51885	123.675	8.08175
Os02g0557700	26.22	misc.short chain dehydrogenase/reductase (SDR)	95.9714	30.1114	34.7104	28.6255	26.105	28.4648
Os06g0114000	29.6	protein.folding	185.658	37.0388	73.9271	51.151	98.9121	67.3278
Os02g0102900	29.6	protein.folding	6.24467	2.88041	2.31636	10.4137	2.58246	4.7064
Os02g0781400	29.6	protein.folding	0.45583	3.98249	17.2545	19.9072	31.8298	20.8192
Os06g0196900	29.6	protein.folding	551.175	117.668	50.8777	118.664	232.805	147.528
Os03g0262200	29.4	protein.postranslational modification	76.8924	17.8064	13.1735	13.6561	15.4456	13.7175
Os03g0108800	29.4	protein.postranslational modification	1.77473	13.46	4.33145	15.018	3.89169	7.58482
Os03g0126800	29.4	protein.postranslational modification	63.9791	18.9595	13.3678	7.78641	23.0917	11.1016
Os03g0703400	29.4	protein.postranslational modification	40.8478	16.5189	12.417	12.1149	15.923	14.1682
Os03g0285800	29.4	protein.postranslational modification	248.105	23.4413	40.8463	19.715	77.2393	20.4471
Os09g0325700	29.4	protein.postranslational modification	2.08584	4.93135	13.6294	1.82312	4.81311	5.96215
Os03g0268600	29.4	protein.postranslational modification	16.8548	25.7598	84.3578	10.9925	53.4051	28.6232
Os03g0334000	29.4	protein.postranslational modification	1.83193	12.0841	11.3206	8.57268	14.4918	10.9677
Os01g0723000	29.2.4	protein.synthesis.elongation	0	1.94547	0.224596	0.85553	0.133103	0.332148
Os08g0130500	29.2.1.2.2.80	protein.synthesis.ribosomal protein.eukaryotic.60S subunit.P0	257.704	504.234	884.19	245.54	438.772	626.784
Os11g0135400	29.2.1.2.2.80	protein.synthesis.ribosomal protein.eukaryotic.60S subunit.P0	4.5709	29.1022	28.5656	25.0206	31.8561	52.0937
Os12g0133050	29.2.1.2.2.80	protein.synthesis.ribosomal protein.eukaryotic.60S subunit.P0	15.9374	61.8874	54.433	48.4344	54.4378	81.5118
Os03g0452300	29.2.1.1.1.1.5	protein.synthesis.ribosomal protein.prokaryotic.chloroplast.30S subunit.S5	364.202	40.6563	63.5876	99.4302	128.015	84.8763
Os03g0844900	29.2.1.1.3.1.1	protein.synthesis.ribosomal protein.prokaryotic.unknown organellar.30S subunit.S1	90.5348	5.39596	6.63331	7.64702	7.22962	6.85309
Os03g0129300	1.3.4	PS.calvin cycle.GAP	4744.8	198.405	424.571	294	361.803	271.628
Os05g0496200	1.3.3	PS.calvin cycle.phosphoglycerate kinase	1698.12	40.4542	88.5205	169.995	144.575	94.5525
Os02g0698000	1.3.12	PS.calvin cycle.PRK	1208.84	21.0005	60.959	38.9661	68.8669	35.6334
Os10g0355800	1.1.4.3	PS.lightreaction.ATP synthase.epsilon chain	25.4373	0.398	3.40381	1.17713	1.48774	1.1165
Os03g0738400	1.2.5	PS.photorespiration.serine hydroxymethyltransferase	843.638	67.7715	66.9139	115.842	140.633	100.943
Os07g0186000	21.1	redox.thioredoxin	903.528	366.665	457.397	167.615	644.429	471.162
Os04g0530600	21.1	redox.thioredoxin	16.3123	74.9952	29.5352	60.1914	41.1031	47.7202
Os01g0618400	27.1.2	RNA.processing.RNA helicase	55.4968	6.62961	9.7124	8.42488	10.5034	10.1789
Os01g0263600	27.1.1	RNA.processing.splicing	2.37391	12.715	8.77559	2.8387	10.3609	8.56808
Os01g0859300	27.3.35	RNA.regulation of transcription.bZIP transcription factor family	0.0175136	0.118295	0.419172	0.0530064	6.33617	0.413529
Os09g0538800	30.3	signalling.calcium	4.35094	16.5753	8.20113	14.602	13.3647	13.1821
Os05g0127200	30.4.4	signalling.phosphinositides.phosphoinositide phospholipase C	2.75791	9.28409	8.47046	48.72	10.124	12.4627
Os10g0392600	20.2	stress.abiotic	0.0600675	0.903866	1.35465	1.28145	2.82252	1.25785
Os08g0129200	20.2.2	stress.abiotic.cold	7.96898	8.4813	11.4487	12.839	3.58644	16.159
Os12g0244100	20.2.1	stress.abiotic.heat	124.786	42.3534	56.0666	36.9931	101.913	59.9865
Os05g0574400	8.1.9	TCA / org. transformation.TCA.malate DH	430.919	129.459	61.7397	213.449	107.309	135.674
Os01g0723025	#N/A	#N/A	0.187016	34.0787	4.66282	14.144	3.74871	6.52504
Os01g0323775	#N/A	#N/A	154.607	982.054	1134.37	829.765	954.861	1136.27
Os01g0846150	#N/A	#N/A	46.6418	101.578	157.764	41.3702	131.409	73.556
Os02g0102950	#N/A	#N/A	1.00747	0.488075	0.301756	2.47166	0.564096	1.03874
Os03g0334050	#N/A	#N/A	3.50623	22.4191	16.5741	17.093	27.0561	21.2497
