# Supplementary material for: Global analysis of differentially expressed genes between two Japonica rice varieties induced by low temperature during the booting stage by RNA-Seq
Source: R Soc Open Sci. 2020 Jun 24;7(6):192243. doi: 10.1098/rsos.192243 (PMC7353964; doi:10.1098/rsos.192243)
Supplement: Table S2 [file rsos192243supp3.xlsx]

## Sheet: Sheet1
Expression genes in LJ25 and LJ11 under chilling stress
Gene ID	11-0-2_FDR	11-0-2_log2FC	11-0-2_regulated	11-0-4_FDR	11-0-4_log2FC	11-0-4_regulated	11-0-2_FDR	11-0-2_log2FC	11-0-2_regulated	25-0-2_FDR	25-0-2_log2FC	25-0-2_regulated	25-0-4_FDR	25-0-4_log2FC	25-0-4_regulated
Os01g0100100	0.121129	-0.434652	normal	0.209743	-0.349278	normal	0.121129	-0.434652	normal	0.790774	0.115819	normal	0.970126	-0.0305434	normal
Os01g0100200	0.878146	-0.0504662	normal	0.0695542	-0.492396	normal	0.878146	-0.0504662	normal	0.0447	-0.691669	normal	0.176839	-0.64936	normal
Os01g0100466	0.312915	-0.619244	normal	0.498272	-0.396892	normal	0.312915	-0.619244	normal	4.48478e-05	-2.4887	down	0.294108	-0.761555	normal
Os01g0100600	1.29921e-09	-1.92226	down	0.000225607	-1.07434	normal	1.29921e-09	-1.92226	down	0.0365807	0.964691	normal	0.437909	0.536071	normal
Os01g0100650	0.000528345	-1.82764	down	0.133295	-0.700508	normal	0.000528345	-1.82764	down	0.403837	0.638504	normal	0.71999	0.377741	normal
Os01g0100700	0.115975	-0.876087	normal	0.255021	-0.62506	normal	0.115975	-0.876087	normal	0.805819	-0.111231	normal	0.748654	0.193418	normal
Os01g0100800	0.00806209	-0.862484	normal	0.0328341	-0.667719	normal	0.00806209	-0.862484	normal	0.77225	-0.171246	normal	0.78461	-0.209002	normal
Os01g0100900	1.56302e-08	-1.46605	normal	0.00531916	-0.703954	normal	1.56302e-08	-1.46605	normal	0.000452229	1.10413	normal	0.765508	-0.192087	normal
Os01g0101150	5.81624e-13	-2.33635	down	1.82377e-11	-2.13458	down	5.81624e-13	-2.33635	down	0.057974	-0.729132	normal	0.387816	-0.469773	normal
Os01g0101300	0.00255431	0.988869	normal	0.0340356	0.704209	normal	0.00255431	0.988869	normal	0.78428	0.143728	normal	0.448791	0.452964	normal
Os01g0101600	9.20555e-10	-1.53149	normal	4.0338e-12	-1.76212	down	9.20555e-10	-1.53149	normal	0.989964	-0.0118214	normal	0.910587	-0.0782787	normal
Os01g0102000	6.2629e-47	7.16018	up	2.5636e-29	6.16266	up	6.2629e-47	7.16018	up	0.00329872	-1.1819	normal	0.957405	0.0430366	normal
Os01g0102300	3.98148e-45	-4.309	down	9.53684e-33	-3.3479	down	3.98148e-45	-4.309	down	0.000663235	1.89629	up	0.0421177	1.46043	normal
Os01g0102400	3.61317e-13	#NAME?	down	5.7266e-14	#NAME?	down	3.61317e-13	#NAME?	down	--	--	--	--	--	--
Os01g0102500	0.000850092	-0.889321	normal	0.000659338	-0.889148	normal	0.000850092	-0.889321	normal	0.073269	0.677973	normal	0.305738	0.550753	normal
Os01g0102600	7.58399e-05	-0.982006	normal	0.000203331	-0.935417	normal	7.58399e-05	-0.982006	normal	0.0534375	-0.647836	normal	0.359736	-0.465975	normal
Os01g0102800	0.0393745	0.614302	normal	0.00642263	0.766458	normal	0.0393745	0.614302	normal	0.0134518	0.902221	normal	0.0851543	0.844701	normal
Os01g0102850	0.00141816	-3.21399	down	0.0569381	-1.6043	normal	0.00141816	-3.21399	down	0.671635	0.369047	normal	0.550121	0.580121	normal
Os01g0102900	8.07768e-24	-4.98976	down	6.31918e-26	-5.37808	down	8.07768e-24	-4.98976	down	0.309122	0.624293	normal	0.998666	-0.00493122	normal
Os01g0103000	7.43519e-06	2.04372	up	0.00624984	1.28769	normal	7.43519e-06	2.04372	up	0.000319874	-2.32674	down	0.0429971	-1.13639	normal
Os01g0103075	3.76846e-10	2.07514	up	0.0268222	0.862093	normal	3.76846e-10	2.07514	up	0.259273	-0.932349	normal	0.719317	-0.287697	normal
Os01g0103100	0.0220907	1.38528	normal	0.0938883	1.04453	normal	0.0220907	1.38528	normal	0.292268	-1.12092	normal	0.964137	-0.0889804	normal
Os01g0103600	0.470998	0.22114	normal	0.988149	0.0034701	normal	0.470998	0.22114	normal	0.0787714	-0.618143	normal	0.0582142	-0.862147	normal
Os01g0103650	0.019785	1.40491	normal	0.148522	0.917832	normal	0.019785	1.40491	normal	0.908648	0.116464	normal	0.846869	-0.249832	normal
Os01g0103700	0.69147	0.177701	normal	0.0461825	0.7251	normal	0.69147	0.177701	normal	0.275756	0.5404	normal	0.754109	0.245972	normal
Os01g0103800	7.29561e-07	1.25816	normal	0.969309	-0.0190965	normal	7.29561e-07	1.25816	normal	7.1256e-06	-1.52399	normal	0.218	-0.605264	normal
Os01g0104000	4.09874e-13	1.82407	up	1.16303e-06	1.25991	normal	4.09874e-13	1.82407	up	0.0955397	-0.590642	normal	0.931834	0.0615822	normal
Os01g0104100	9.22666e-06	-1.11993	normal	3.60823e-05	-1.03094	normal	9.22666e-06	-1.11993	normal	0.255163	0.411112	normal	0.723036	0.214512	normal
Os01g0104400	0.189961	-0.351673	normal	0.231152	-0.337454	normal	0.189961	-0.351673	normal	0.720283	0.180458	normal	0.771705	0.210624	normal
Os01g0104600	0.0692572	-0.510838	normal	0.00446924	-0.776353	normal	0.0692572	-0.510838	normal	0.843343	0.089254	normal	0.676395	-0.252168	normal
Os01g0104800	0.085063	-0.474392	normal	0.590453	-0.155484	normal	0.085063	-0.474392	normal	0.0394707	0.726605	normal	0.146651	0.709478	normal
Os01g0104900	1.30943e-59	4.24504	up	1.73995e-22	2.82314	up	1.30943e-59	4.24504	up	0.000204	-1.1864	normal	0.0642863	-0.841679	normal
Os01g0105300	0.970659	-0.0248105	normal	0.286584	0.382446	normal	0.970659	-0.0248105	normal	0.803698	-0.15089	normal	0.992402	0.0116616	normal
Os01g0105400	0.00207537	0.760276	normal	0.103229	0.417774	normal	0.00207537	0.760276	normal	0.0543794	-0.647747	normal	0.30395	-0.513437	normal
Os01g0105800	0.00609581	-1.44386	normal	0.230527	-0.574266	normal	0.00609581	-1.44386	normal	0.0528046	1.34387	normal	0.098361	1.33354	normal
Os01g0105900	5.5108e-08	-1.3556	normal	1.61802e-07	-1.32999	normal	5.5108e-08	-1.3556	normal	0.00145093	0.971168	normal	0.711974	-0.217266	normal
Os01g0106200	0.278368	-0.293224	normal	0.23408	-0.318303	normal	0.278368	-0.293224	normal	0.0499775	-0.656304	normal	0.25774	-0.556533	normal
Os01g0106300	3.42096e-05	2.41902	up	5.82089e-14	2.85555	up	3.42096e-05	2.41902	up	0.79819	-0.177264	normal	0.704816	-0.378772	normal
Os01g0106400	1.60298e-07	5.49488	up	1.99485e-21	4.27792	up	1.60298e-07	5.49488	up	0.0160551	-0.790228	normal	0.355198	-0.511114	normal
Os01g0106500	0.74406	0.123439	normal	0.000165398	1.04469	normal	0.74406	0.123439	normal	0.326422	0.412434	normal	0.225641	0.632202	normal
Os01g0106600	0.0631813	-1.02618	normal	0.0738018	-0.912688	normal	0.0631813	-1.02618	normal	0.190736	-0.862029	normal	0.0914487	-1.25778	normal
Os01g0106700	0.00200147	-0.792078	normal	0.0387179	-0.525637	normal	0.00200147	-0.792078	normal	0.808896	-0.10938	normal	0.634662	-0.271777	normal
Os01g0106800	0.0918245	0.423904	normal	0.453451	0.198235	normal	0.0918245	0.423904	normal	0.465563	-0.278205	normal	0.975797	-0.0247633	normal
Os01g0106900	3.76155e-34	-3.36273	down	8.05082e-37	-3.65451	down	3.76155e-34	-3.36273	down	0.473325	-0.283678	normal	0.255456	-0.564918	normal
Os01g0107000	0.00127874	-0.869751	normal	0.000203251	-0.98189	normal	0.00127874	-0.869751	normal	0.00761144	0.957099	normal	0.487081	0.408428	normal
Os01g0107400	--	--	--	0.0072721	2.68722	up	--	--	--	--	--	--	--	--	--
Os01g0107750	0.265386	0.683504	normal	0.174217	0.787983	normal	0.265386	0.683504	normal	0.149725	-1.08265	normal	0.749348	-0.327707	normal
Os01g0107900	5.6132e-08	-1.35325	normal	1.99088e-09	-1.50903	normal	5.6132e-08	-1.35325	normal	0.00330442	0.936693	normal	0.254564	0.56699	normal
Os01g0108000	0.941467	-0.0265506	normal	0.391353	-0.245449	normal	0.941467	-0.0265506	normal	0.407342	0.312123	normal	0.827913	-0.144887	normal
Os01g0108200	0.0152462	-0.624209	normal	0.00232918	-0.768997	normal	0.0152462	-0.624209	normal	0.621787	-0.199838	normal	0.251025	-0.563633	normal
Os01g0108400	1.64396e-09	#NAME?	down	1.8084e-09	#NAME?	down	1.64396e-09	#NAME?	down	--	--	--	--	--	--
Os01g0108600	3.30845e-05	-1.11885	normal	0.490388	0.185158	normal	3.30845e-05	-1.11885	normal	0.000108951	1.94463	up	0.0836038	1.1036	normal
Os01g0108800	0.420277	0.51192	normal	0.224092	-1.33565	normal	0.420277	0.51192	normal	0.00944241	-2.49092	down	0.0143176	-2.09229	normal
Os01g0109000	0.00765413	-0.758917	normal	0.0841571	-0.481934	normal	0.00765413	-0.758917	normal	0.71248	-0.206586	normal	0.965566	0.040297	normal
Os01g0109300	0.000216558	-0.962769	normal	1.22465e-06	-1.2472	normal	0.000216558	-0.962769	normal	0.262976	-0.463129	normal	0.221499	-0.640397	normal
Os01g0109432	7.62958e-06	2.75275	up	--	--	--	7.62958e-06	2.75275	up	0.892174	0.141357	normal	0.930843	-0.131213	normal
Os01g0109500	0.0302337	1.26811	normal	0.91151	0.0854158	normal	0.0302337	1.26811	normal	0.133593	-1.34114	normal	0.138286	-1.26494	normal
Os01g0109700	0.368	-0.243182	normal	0.00406336	-0.747997	normal	0.368	-0.243182	normal	0.0210467	0.739776	normal	0.856979	0.12448	normal
Os01g0109750	0.243054	0.482061	normal	0.569038	0.238282	normal	0.243054	0.482061	normal	0.647764	0.253637	normal	0.857218	-0.16205	normal
Os01g0110100	1.37094e-15	-3.58244	down	0.0906945	0.516133	normal	1.37094e-15	-3.58244	down	0.775051	0.310182	normal	0.628101	-0.517708	normal
Os01g0110200	0.385507	1.71284	normal	2.02943e-30	5.79819	up	0.385507	1.71284	normal	0.187693	1.27577	normal	0.481429	1.58298	normal
Os01g0110400	2.16037e-09	1.48693	normal	0.000438691	0.907362	normal	2.16037e-09	1.48693	normal	4.50978e-28	3.36125	up	0.00958653	1.94604	up
Os01g0110500	1.87697e-10	1.66527	up	0.29804	0.330947	normal	1.87697e-10	1.66527	up	0.0012865	-1.40438	normal	0.0752999	-0.813045	normal
Os01g0110600	0.00785343	1.47113	normal	0.0907463	0.941937	normal	0.00785343	1.47113	normal	0.139982	-1.07847	normal	0.754579	-0.319303	normal
Os01g0110700	4.98207e-10	3.11517	up	6.4825e-05	2.09291	up	4.98207e-10	3.11517	up	0.0207896	-1.9186	normal	0.00677026	-2.00226	down
Os01g0110800	2.44575e-151	8.13515	up	1.55545e-13	5.47684	up	2.44575e-151	8.13515	up	0.0729051	-1.74669	normal	0.466895	-0.725948	normal
Os01g0111100	8.74232e-15	-2.24627	down	1.31814e-11	-1.95236	down	8.74232e-15	-2.24627	down	0.757744	0.164262	normal	0.388616	-0.551397	normal
Os01g0111200	0.00366178	0.697162	normal	0.289497	0.272661	normal	0.00366178	0.697162	normal	0.593951	0.201279	normal	0.586434	0.302817	normal
Os01g0111400	0.018023	0.729473	normal	0.766371	0.10583	normal	0.018023	0.729473	normal	0.410078	0.364369	normal	0.489714	0.4078	normal
Os01g0111700	--	--	--	0.773807	0.428897	normal	--	--	--	8.66116e-05	6.22202	up	--	--	--
Os01g0111800	2.06665e-05	2.67897	up	1.94772e-19	4.12392	up	2.06665e-05	2.67897	up	0.115619	1.05663	normal	1	0.00252553	normal
Os01g0111900	4.87297e-27	3.02622	up	4.00886e-68	5.50256	up	4.87297e-27	3.02622	up	0.0505843	1.09578	normal	0.497804	0.412082	normal
Os01g0112000	--	--	--	2.84878e-15	6.68886	up	--	--	--	0.000377632	1.98825	up	0.134782	1.41349	normal
Os01g0112201	0.977528	0.0120786	normal	0.585032	-0.466002	normal	0.977528	0.0120786	normal	0.703665	0.265675	normal	0.82935	0.217995	normal
Os01g0112300	0.00146833	2.31312	up	0.0172833	1.39505	normal	0.00146833	2.31312	up	0.566242	-1.08	normal	0.771889	-0.531682	normal
Os01g0112500	0.940926	-0.0352449	normal	0.000611202	0.974346	normal	0.940926	-0.0352449	normal	0.000629864	1.20263	normal	0.281293	0.632671	normal
Os01g0113400	0.000920958	1.6236	up	0.0011694	1.49757	normal	0.000920958	1.6236	up	0.197052	-0.787489	normal	0.52699	-0.501204	normal
Os01g0113450	0.194085	0.55855	normal	0.187542	0.535121	normal	0.194085	0.55855	normal	0.896643	-0.108992	normal	0.634321	0.370356	normal
Os01g0113650	0.291997	-0.653801	normal	0.14878	-0.836825	normal	0.291997	-0.653801	normal	0.101223	1.04046	normal	0.548412	-0.590597	normal
Os01g0113700	0.363097	-0.440775	normal	0.867767	0.0735074	normal	0.363097	-0.440775	normal	0.0111941	1.00801	normal	0.585062	-0.385418	normal
Os01g0114100	0.419325	-0.381259	normal	0.337224	-0.42203	normal	0.419325	-0.381259	normal	0.345643	-0.475662	normal	0.144969	-0.858989	normal
Os01g0114300	2.2044e-06	-1.86125	down	8.07576e-08	-2.01842	down	2.2044e-06	-1.86125	down	0.0210521	-1.3513	normal	0.266844	-0.806401	normal
Os01g0114800	0.00551763	1.6317	up	0.00259235	1.68253	up	0.00551763	1.6317	up	0.434322	-0.685025	normal	0.944649	-0.0894064	normal
Os01g0115750	3.99757e-20	#NAME?	down	5.70327e-21	-8.34851	down	3.99757e-20	#NAME?	down	--	--	--	--	--	--
Os01g0115800	0.564566	-0.363454	normal	0.244446	-0.661165	normal	0.564566	-0.363454	normal	0.180504	-1.07251	normal	0.59841	-0.519978	normal
Os01g0116600	1.97823e-05	1.00636	normal	1.30272e-10	1.5084	normal	1.97823e-05	1.00636	normal	0.0656199	0.595383	normal	0.032359	0.964041	normal
Os01g0116650	2.34418e-19	#NAME?	down	2.28972e-18	-6.67119	down	2.34418e-19	#NAME?	down	--	--	--	--	--	--
Os01g0116900	1.17709e-13	-5.75043	down	4.60239e-18	-8.02893	down	1.17709e-13	-5.75043	down	--	--	--	--	--	--
Os01g0117100	0.000272281	-1.97701	down	0.0012331	-1.58276	normal	0.000272281	-1.97701	down	0.810045	-0.275928	normal	1	-0.00934869	normal
Os01g0117600	--	--	--	0.0175582	1.29153	normal	--	--	--	0.388496	0.672108	normal	0.52956	0.607117	normal
Os01g0117900	0.569424	-0.524306	normal	0.000311845	-2.19247	down	0.569424	-0.524306	normal	0.294063	1.96844	normal	0.253305	-1.16893	normal
Os01g0118000	1.14612e-14	1.81907	up	7.95913e-10	1.44899	normal	1.14612e-14	1.81907	up	0.314345	-0.369007	normal	0.892831	0.0981717	normal
Os01g0118100	0.575943	0.147039	normal	0.958262	0.0143564	normal	0.575943	0.147039	normal	0.0143179	0.766343	normal	0.413239	0.422971	normal
Os01g0118300	8.39359e-32	6.53057	up	4.00154e-17	5.1652	up	8.39359e-32	6.53057	up	7.89326e-12	-2.81631	down	0.000241895	-1.69082	down
Os01g0118400	0.588083	-0.698899	normal	0.0257101	1.07957	normal	0.588083	-0.698899	normal	1.03924e-05	4.03816	up	0.202277	1.41028	normal
Os01g0118600	2.21127e-14	4.57451	up	2.92104e-17	3.94704	up	2.21127e-14	4.57451	up	0.00333131	-1.06809	normal	0.00232152	-1.36539	normal
Os01g0118700	8.04871e-07	-1.61697	down	0.209093	-0.387097	normal	8.04871e-07	-1.61697	down	4.26962e-07	4.27755	up	0.0750598	1.88709	normal
Os01g0119000	0.0280368	3.25577	normal	9.48333e-15	4.10877	up	0.0280368	3.25577	normal	2.47167e-09	2.99809	up	0.278588	2.90171	normal
Os01g0119100	1.27025e-100	5.59196	up	5.67047e-101	5.74867	up	1.27025e-100	5.59196	up	0.0413681	0.720352	normal	0.749348	0.219553	normal
Os01g0119500	0.257854	-0.301099	normal	8.63517e-07	-1.28765	normal	0.257854	-0.301099	normal	0.0015081	-1.04787	normal	0.316205	-0.500348	normal
Os01g0120300	2.55833e-10	-1.59369	down	4.33214e-05	-1.05071	normal	2.55833e-10	-1.59369	down	0.403834	-0.310595	normal	0.323198	-0.49703	normal
Os01g0120500	1.11429e-09	-2.04477	down	4.32263e-16	-3.1499	down	1.11429e-09	-2.04477	down	0.717452	-0.176875	normal	0.358049	-0.512718	normal
Os01g0120600	0.784171	-0.11735	normal	0.274131	0.368327	normal	0.784171	-0.11735	normal	1.26732e-05	1.76695	up	0.187271	0.834673	normal
Os01g0120700	0.642509	-0.128833	normal	0.0887997	-0.437687	normal	0.642509	-0.128833	normal	0.107427	0.547455	normal	0.646036	0.264212	normal
Os01g0120800	0.832623	-0.063365	normal	0.927154	0.0258531	normal	0.832623	-0.063365	normal	0.988161	0.00391615	normal	0.964021	0.0364707	normal
Os01g0121100	1.20168e-07	1.23651	normal	1.14445e-05	1.03846	normal	1.20168e-07	1.23651	normal	0.000778156	1.01857	normal	0.0112412	1.09894	normal
Os01g0121200	5.55919e-05	4.53864	up	9.73867e-10	2.88644	up	5.55919e-05	4.53864	up	1.15047e-06	-2.13441	down	0.176579	-0.745897	normal
Os01g0121300	0.367733	0.347023	normal	0.00114696	1.02402	normal	0.367733	0.347023	normal	0.061478	0.691793	normal	0.857178	0.133131	normal
Os01g0121400	0.442193	0.412797	normal	0.0826563	0.800083	normal	0.442193	0.412797	normal	0.302935	0.567629	normal	0.850445	0.1795	normal
Os01g0121500	0.000579917	-2.00199	down	6.87343e-09	-3.0678	down	0.000579917	-2.00199	down	2.56229e-07	5.90044	up	--	--	--
Os01g0121600	6.47396e-08	-1.34467	normal	3.27311e-07	-1.28563	normal	6.47396e-08	-1.34467	normal	0.187385	0.454045	normal	0.796712	-0.162935	normal
Os01g0121800	0.900367	-0.0475384	normal	0.627491	0.147886	normal	0.900367	-0.0475384	normal	1	-0.00690246	normal	0.751789	0.203148	normal
Os01g0121950	2.83684e-05	2.44987	up	1.4317e-06	3.05851	up	2.83684e-05	2.44987	up	1.92624e-05	-2.99152	down	0.00219826	-2.20222	down
Os01g0122000	4.46411e-10	2.44498	up	6.82393e-15	2.7314	up	4.46411e-10	2.44498	up	0.598393	0.306959	normal	0.895175	0.117745	normal
Os01g0122200	1.52591e-13	5.86532	up	1.30035e-18	6.77424	up	1.52591e-13	5.86532	up	0.00866439	-1.73018	down	0.454917	-0.617378	normal
Os01g0122367	6.87468e-27	7.23038	up	5.06034e-44	7.94844	up	6.87468e-27	7.23038	up	0.00170782	-1.34943	normal	0.34776	-0.543189	normal
Os01g0123700	3.05917e-14	#NAME?	down	2.65389e-15	#NAME?	down	3.05917e-14	#NAME?	down	--	--	--	--	--	--
Os01g0123800	--	--	--	0.922104	-0.132985	normal	--	--	--	0.191254	1.22837	normal	--	--	--
Os01g0123900	1.12677e-23	-9.95577	down	6.7985e-23	-9.65406	down	1.12677e-23	-9.95577	down	--	--	--	--	--	--
Os01g0124000	1.70343e-26	-10.6731	down	9.17804e-26	-10.2622	down	1.70343e-26	-10.6731	down	--	--	--	--	--	--
Os01g0124100	0.000212204	2.65919	up	0.000176594	1.70612	up	0.000212204	2.65919	up	0.000297802	4.99119	up	0.199417	1.63324	normal
Os01g0124200	4.23719e-12	2.23649	up	0.00310269	1.32796	normal	4.23719e-12	2.23649	up	1.2935e-05	4.55612	up	0.286251	1.88756	normal
Os01g0124700	0.0881998	-1.05902	normal	0.00212833	2.32949	up	0.0881998	-1.05902	normal	3.80249e-08	7.10399	up	0.00669359	4.88373	up
Os01g0124900	0.305665	0.650518	normal	0.596696	0.360476	normal	0.305665	0.650518	normal	0.777419	-0.33996	normal	1	-0.0150434	normal
Os01g0125600	1.85236e-112	6.13807	up	5.78228e-65	4.7096	up	1.85236e-112	6.13807	up	1.33263e-07	-1.69146	down	0.511672	-0.376293	normal
Os01g0125700	4.79066e-07	1.59967	up	1.05486e-05	1.38704	normal	4.79066e-07	1.59967	up	0.0440761	0.851461	normal	0.0318364	1.07822	normal
Os01g0125800	0.423394	0.362473	normal	0.7618	-0.158547	normal	0.423394	0.362473	normal	8.78108e-06	-1.95559	down	0.00885296	-1.34409	normal
Os01g0125850	0.0633678	0.695836	normal	0.104201	-0.727363	normal	0.0633678	0.695836	normal	1.66791e-11	-2.52051	down	0.000858122	-1.47248	normal
Os01g0125900	0.956687	-0.0214675	normal	0.300762	-0.291036	normal	0.956687	-0.0214675	normal	0.36559	0.333476	normal	0.789607	-0.169536	normal
Os01g0126200	8.41648e-19	-3.68608	down	4.18947e-18	-3.66736	down	8.41648e-19	-3.68608	down	7.8872e-05	-2.17354	down	0.138689	-0.965263	normal
Os01g0126600	0.00156853	0.957033	normal	0.00805803	0.79714	normal	0.00156853	0.957033	normal	0.988866	-0.0190435	normal	0.256704	0.623756	normal
Os01g0127300	1.71461e-10	-1.6757	down	5.03668e-14	-1.96799	down	1.71461e-10	-1.6757	down	0.000412839	1.26458	normal	0.329897	0.554933	normal
Os01g0127400	0.0742792	-0.780507	normal	0.0112437	-1.15963	normal	0.0742792	-0.780507	normal	0.238736	0.717799	normal	0.832555	0.220847	normal
Os01g0127500	9.37281e-19	9.37035	up	--	--	--	9.37281e-19	9.37035	up	1.53828e-82	-9.79362	down	3.88635e-12	-2.7141	down
Os01g0127700	2.0623e-16	-3.38773	down	0.000136418	-1.17815	normal	2.0623e-16	-3.38773	down	0.00111148	1.53399	normal	0.197555	0.997184	normal
Os01g0127900	0.00733928	-1.39373	normal	0.167725	1.08026	normal	0.00733928	-1.39373	normal	0.114601	1.90624	normal	0.399298	1.77111	normal
Os01g0128000	--	--	--	4.60233e-08	8.52442	up	--	--	--	--	--	--	--	--	--
Os01g0128200	0.007821	-1.17571	normal	0.430858	0.369718	normal	0.007821	-1.17571	normal	0.0029055	2.24395	up	0.782088	-0.297968	normal
Os01g0128300	0.688726	0.107154	normal	0.0176364	-0.607285	normal	0.688726	0.107154	normal	0.000356369	-1.17032	normal	0.0237714	-1.0427	normal
Os01g0128700	0.800911	0.141683	normal	0.0167317	-1.3375	normal	0.800911	0.141683	normal	0.975325	0.024273	normal	0.903175	0.146261	normal
Os01g0128800	1.27198e-05	-1.08363	normal	4.96942e-06	-1.14949	normal	1.27198e-05	-1.08363	normal	0.734257	0.13468	normal	0.974014	-0.0253485	normal
Os01g0129200	1.45561e-17	8.08749	up	1.73528e-15	7.52748	up	1.45561e-17	8.08749	up	2.7435e-15	-3.89871	down	0.00270338	-1.65988	down
Os01g0129500	2.54149e-15	3.85914	up	2.23112e-22	4.199	up	2.54149e-15	3.85914	up	0.74661	-0.209261	normal	0.910825	0.0875196	normal
Os01g0129550	3.64441e-09	3.66283	up	8.91643e-14	4.22587	up	3.64441e-09	3.66283	up	1	-0.00395596	normal	0.589417	0.444642	normal
Os01g0130000	4.10158e-10	-2.05368	down	0.0232513	-0.67174	normal	4.10158e-10	-2.05368	down	3.12784e-16	2.87154	up	0.184049	1.13856	normal
Os01g0130100	1.69648e-05	-1.97414	down	0.151369	-0.576392	normal	1.69648e-05	-1.97414	down	1.56826e-10	3.19487	up	0.10774	1.58873	normal
Os01g0130200	0.0209675	-1.55333	normal	0.926985	0.0583256	normal	0.0209675	-1.55333	normal	0.328454	0.839096	normal	0.827891	-0.243964	normal
Os01g0130400	4.01541e-27	3.46474	up	0.0813052	0.788494	normal	4.01541e-27	3.46474	up	9.49861e-12	-2.20955	down	3.1713e-12	-2.72795	down
Os01g0130500	0.000583341	3.79793	up	0.375902	1.23581	normal	0.000583341	3.79793	up	0.078083	-1.59335	normal	0.0331999	-1.63371	normal
Os01g0130900	0.0124801	-0.782096	normal	5.86212e-05	-1.238	normal	0.0124801	-0.782096	normal	0.00925676	-1.14129	normal	0.0986718	-0.899598	normal
Os01g0131300	4.86148e-12	-2.09509	down	1.95668e-07	-1.46712	normal	4.86148e-12	-2.09509	down	0.0877839	0.571991	normal	0.755357	-0.190995	normal
Os01g0131450	1.84256e-09	1.47076	normal	0.00569956	0.704709	normal	1.84256e-09	1.47076	normal	2.62091e-06	1.40927	normal	0.0762672	1.19418	normal
Os01g0131600	7.17003e-05	1.06965	normal	0.000754572	0.96982	normal	7.17003e-05	1.06965	normal	1.86913e-06	1.58491	normal	0.0478415	1.236	normal
Os01g0131800	0.135981	0.520541	normal	0.0404141	0.664404	normal	0.135981	0.520541	normal	0.94218	0.0385751	normal	0.908208	0.093484	normal
Os01g0132000	0.503613	-1.50739	normal	0.534305	-1.34909	normal	0.503613	-1.50739	normal	2.49657e-08	6.81621	up	0.205625	2.36421	normal
Os01g0132200	0.000195174	5.1308	up	--	--	--	0.000195174	5.1308	up	0.0483678	-1.31268	normal	0.0136553	-1.80883	normal
Os01g0132400	4.40898e-19	6.37172	up	2.89555e-06	3.35715	up	4.40898e-19	6.37172	up	0.656821	-1.15642	normal	0.775627	-0.616279	normal
Os01g0132500	1.29687e-09	-2.33995	down	0.00158932	-1.06177	normal	1.29687e-09	-2.33995	down	0.951422	-0.0539094	normal	0.951927	0.0621122	normal
Os01g0132700	0.853588	0.0798533	normal	0.195547	0.473237	normal	0.853588	0.0798533	normal	0.216754	0.622014	normal	0.312478	0.646776	normal
Os01g0132766	1.58298e-34	-3.4056	down	4.93764e-26	-2.8015	down	1.58298e-34	-3.4056	down	0.520332	0.358239	normal	0.927385	0.0797572	normal
Os01g0133100	3.27433e-25	5.32966	up	9.68376e-07	3.88215	up	3.27433e-25	5.32966	up	0.272189	-0.61044	normal	0.850879	0.218184	normal
Os01g0133200	2.32698e-25	Inf	up	5.14824e-13	Inf	up	2.32698e-25	Inf	up	0.000362402	-4.55118	down	0.092669	-1.79792	normal
Os01g0133400	1.681e-12	1.70128	up	0.00143835	0.8147	normal	1.681e-12	1.70128	up	0.221969	-0.438732	normal	0.34101	-0.47917	normal
Os01g0133500	0.780579	-0.0983455	normal	0.0892348	-0.522755	normal	0.780579	-0.0983455	normal	5.32866e-08	-1.87038	down	0.0106551	-1.11986	normal
Os01g0133832	0.0049015	4.81317	up	--	--	--	0.0049015	4.81317	up	2.49785e-09	-3.54162	down	0.00173704	-1.9243	down
Os01g0133900	8.30082e-24	7.57915	up	1.89144e-05	6.58341	up	8.30082e-24	7.57915	up	2.36951e-13	-3.12212	down	0.000362648	-1.71193	down
Os01g0134500	1.37582e-24	3.01043	up	1.07252e-09	2.00373	up	1.37582e-24	3.01043	up	2.31684e-05	-1.84285	down	0.270415	-0.554963	normal
Os01g0134700	0.0224404	-1.43821	normal	0.00518949	-1.4758	normal	0.0224404	-1.43821	normal	5.5662e-23	5.53286	up	0.00188933	4.47047	up
Os01g0134850	9.17352e-16	Inf	up	--	--	--	9.17352e-16	Inf	up	2.94429e-05	-5.39409	down	0.050611	-1.96842	normal
Os01g0134900	0.00364536	1.65861	up	1.33483e-07	3.26207	up	0.00364536	1.65861	up	0.968427	-0.0592889	normal	0.702466	-0.376042	normal
Os01g0135600	8.51817e-09	-3.30481	down	0.00865327	-1.20585	normal	8.51817e-09	-3.30481	down	0.364224	0.988429	normal	0.0909528	1.43325	normal
Os01g0135700	6.21762e-47	-4.64009	down	3.25353e-54	-5.54515	down	6.21762e-47	-4.64009	down	3.96438e-10	2.55075	up	0.0365761	1.55825	normal
Os01g0135900	0.876187	0.0869084	normal	2.18657e-12	1.63567	up	0.876187	0.0869084	normal	6.1879e-13	2.64231	up	0.216602	1.58397	normal
Os01g0136050	--	--	--	2.10919e-08	4.74547	up	--	--	--	0.255304	1.04075	normal	0.287859	1.85694	normal
Os01g0136100	--	--	--	8.34267e-08	4.09953	up	--	--	--	1.53592e-05	2.63242	up	0.0113338	4.35684	normal
Os01g0136200	0.0011142	2.87585	up	4.28721e-65	5.55727	up	0.0011142	2.87585	up	5.35811e-19	3.21424	up	7.5116e-05	4.36718	up
Os01g0136300	0.000374084	-5.41671	down	0.211699	0.938009	normal	0.000374084	-5.41671	down	0.459288	-0.543796	normal	0.666894	-0.446308	normal
Os01g0136400	7.36954e-44	-4.0685	down	2.06899e-27	-2.91542	down	7.36954e-44	-4.0685	down	4.62731e-06	1.80574	up	0.240517	0.752965	normal
Os01g0136600	0.00479334	1.19564	normal	0.00135734	1.25062	normal	0.00479334	1.19564	normal	0.21687	-0.65174	normal	0.712346	0.26114	normal
Os01g0136850	1.25793e-11	-3.84761	down	3.37221e-05	-1.87026	down	1.25793e-11	-3.84761	down	0.0864526	1.38811	normal	0.205274	1.30947	normal
Os01g0137282	--	--	--	--	--	--	--	--	--	0.103104	-1.45534	normal	0.18983	-1.19124	normal
Os01g0138500	5.52696e-09	-3.0465	down	0.630871	-0.214299	normal	5.52696e-09	-3.0465	down	0.79751	-0.222975	normal	0.328036	-0.818343	normal
Os01g0138600	0.113487	0.91328	normal	0.0425639	1.07399	normal	0.113487	0.91328	normal	0.164985	-1.02559	normal	0.694744	-0.38495	normal
Os01g0138800	0.00619407	-1.72523	down	0.00685583	-1.59245	down	0.00619407	-1.72523	down	0.0670399	1.4172	normal	0.23681	-1.06125	normal
Os01g0138900	1.25276e-51	-4.36479	down	9.9966e-33	-3.23984	down	1.25276e-51	-4.36479	down	0.409767	0.790233	normal	0.744948	0.272156	normal
Os01g0139000	1.99599e-05	2.42331	up	0.0285205	2.0521	normal	1.99599e-05	2.42331	up	2.62812e-05	-1.93889	down	0.000116586	-2.04251	down
Os01g0139200	0.00064442	-0.871964	normal	1.95536e-08	-1.47809	normal	0.00064442	-0.871964	normal	0.0240799	-0.792853	normal	0.0403974	-1.00061	normal
Os01g0139700	5.60906e-05	-2.6686	down	0.00011538	-2.51797	down	5.60906e-05	-2.6686	down	0.238966	1.05716	normal	--	--	--
Os01g0139900	--	--	--	--	--	--	--	--	--	--	--	--	1	0.0311083	normal
Os01g0140100	1.54423e-14	6.70451	up	1.19988e-14	4.46554	up	1.54423e-14	6.70451	up	6.03816e-18	-3.27125	down	0.0103072	-1.43138	normal
Os01g0140400	4.78217e-64	4.79576	up	5.3306e-25	3.3884	up	4.78217e-64	4.79576	up	3.45659e-07	-1.64423	down	0.156235	-0.751441	normal
Os01g0140500	0.0157465	0.657979	normal	0.0777798	0.484582	normal	0.0157465	0.657979	normal	0.415311	-0.339962	normal	0.451658	0.401453	normal
Os01g0141000	0.868764	0.144623	normal	0.738974	-0.263914	normal	0.868764	0.144623	normal	--	--	--	--	--	--
Os01g0141100	6.51571e-08	-1.3695	normal	5.00737e-07	-1.28112	normal	6.51571e-08	-1.3695	normal	0.166305	0.46483	normal	0.929918	0.0645165	normal
Os01g0141150	0.0359217	-1.0858	normal	9.13353e-05	-1.96657	down	0.0359217	-1.0858	normal	0.596214	0.398173	normal	0.998643	-0.0125814	normal
Os01g0141600	1.00402e-27	-3.45073	down	6.94893e-14	-2.09439	down	1.00402e-27	-3.45073	down	0.450012	-0.436715	normal	0.347346	-0.645951	normal
Os01g0141700	0.470563	0.273277	normal	0.401359	0.303966	normal	0.470563	0.273277	normal	0.409681	0.448523	normal	0.402609	0.56337	normal
Os01g0141900	0.0655974	0.596426	normal	0.574245	0.196759	normal	0.0655974	0.596426	normal	0.00744605	-1.07577	normal	0.541291	-0.361972	normal
Os01g0142100	6.66038e-60	-4.84926	down	2.58088e-41	-3.77868	down	6.66038e-60	-4.84926	down	0.730143	-0.252718	normal	0.56557	-0.385208	normal
Os01g0142200	0.000992374	-1.7088	down	0.0198263	-1.0843	normal	0.000992374	-1.7088	down	0.0554247	-1.22036	normal	0.514416	-0.539389	normal
Os01g0142300	0.127701	0.52018	normal	0.00123341	-1.65026	down	0.127701	0.52018	normal	0.000923038	-2.83129	down	0.0030568	-2.2341	down
Os01g0142500	4.53087e-06	1.19311	normal	1.47206e-07	1.31536	normal	4.53087e-06	1.19311	normal	0.00024395	1.12733	normal	0.146323	0.688879	normal
Os01g0142800	0.935008	-0.0338277	normal	0.0582624	-0.606769	normal	0.935008	-0.0338277	normal	0.212168	-0.501599	normal	0.0637336	-0.904995	normal
Os01g0142875	0.889019	0.0388874	normal	0.0391771	-0.526568	normal	0.889019	0.0388874	normal	0.39618	-0.314499	normal	0.0989496	-0.75887	normal
Os01g0143100	2.04443e-06	-1.95685	down	0.000977557	-1.21535	normal	2.04443e-06	-1.95685	down	0.360989	0.592731	normal	0.865516	0.186777	normal
Os01g0143300	0.686551	0.202879	normal	0.913942	0.0525199	normal	0.686551	0.202879	normal	0.722352	-0.268608	normal	0.830503	0.203312	normal
Os01g0143350	0.734701	0.205957	normal	0.818878	0.13512	normal	0.734701	0.205957	normal	0.775377	-0.258755	normal	0.738999	0.32252	normal
Os01g0143800	1.9404e-15	-2.02947	down	9.9912e-07	-1.22232	normal	1.9404e-15	-2.02947	down	0.0643571	1.01349	normal	0.111578	0.741704	normal
Os01g0143900	0.686635	0.451989	normal	0.0603084	1.04006	normal	0.686635	0.451989	normal	3.3777e-11	2.67453	up	0.458103	0.812926	normal
Os01g0144000	8.47186e-26	2.56595	up	2.72567e-16	2.02256	up	8.47186e-26	2.56595	up	0.232371	-0.425792	normal	0.93275	-0.0631866	normal
Os01g0144100	2.32043e-36	-6.32762	down	3.35019e-28	-4.52821	down	2.32043e-36	-6.32762	down	0.084456	-1.52904	normal	0.17684	-1.21491	normal
Os01g0144200	0.636141	-0.292722	normal	0.572886	0.285312	normal	0.636141	-0.292722	normal	0.272013	-0.749552	normal	0.145534	-1.11995	normal
Os01g0144340	0.249649	-0.393425	normal	0.0576872	-0.620397	normal	0.249649	-0.393425	normal	0.835535	-0.123439	normal	0.735963	-0.238305	normal
Os01g0144600	0.697421	0.138609	normal	0.760876	-0.118646	normal	0.697421	0.138609	normal	0.180351	0.671296	normal	0.578176	0.408159	normal
Os01g0144700	0.385516	0.388496	normal	0.106017	0.637642	normal	0.385516	0.388496	normal	0.992477	-0.0226697	normal	0.886658	0.138868	normal
Os01g0144800	1.16733e-06	-3.80407	down	2.14895e-06	-3.57429	down	1.16733e-06	-3.80407	down	--	--	--	--	--	--
Os01g0147200	0.342286	-0.250988	normal	0.393747	-0.229701	normal	0.342286	-0.250988	normal	0.0543794	0.620164	normal	0.520764	0.346716	normal
Os01g0147300	1.37196e-09	2.95714	up	0.000227112	1.89789	up	1.37196e-09	2.95714	up	0.0153409	-1.25807	normal	0.535345	-0.439326	normal
Os01g0147700	2.39586e-06	1.15899	normal	0.152303	0.384936	normal	2.39586e-06	1.15899	normal	0.0488272	-0.67961	normal	0.93272	0.0604637	normal
Os01g0147800	3.07589e-15	4.6418	up	0.00414136	2.27982	up	3.07589e-15	4.6418	up	1.47218e-13	-4.18933	down	1.85166e-05	-2.40161	down
Os01g0147850	1.42834e-09	6.47422	up	--	--	--	1.42834e-09	6.47422	up	1.57002e-05	-4.12191	down	0.0132696	-2.04451	normal
Os01g0147900	0.393886	-0.245542	normal	0.000980599	-0.925691	normal	0.393886	-0.245542	normal	0.828261	-0.10388	normal	0.940233	0.0641922	normal
Os01g0148000	0.00135653	0.790236	normal	0.786079	0.0777857	normal	0.00135653	0.790236	normal	0.250996	0.413008	normal	0.834707	0.147085	normal
Os01g0148500	0.642598	-0.20959	normal	0.0449914	-0.816229	normal	0.642598	-0.20959	normal	0.393194	-1.06423	normal	0.689949	-0.441163	normal
Os01g0148700	0.175358	-0.366474	normal	0.00402536	-0.747165	normal	0.175358	-0.366474	normal	0.886011	-0.07021	normal	0.597794	0.29371	normal
Os01g0149200	2.17145e-47	-4.26987	down	2.14312e-22	-2.78152	down	2.17145e-47	-4.26987	down	0.000331145	2.26788	up	0.109757	2.03259	normal
Os01g0149400	0.0286063	0.607769	normal	0.985254	0.00442756	normal	0.0286063	0.607769	normal	0.0390472	-0.74545	normal	0.826331	-0.146319	normal
Os01g0149600	0.00698131	0.851108	normal	0.22555	-0.458444	normal	0.00698131	0.851108	normal	0.455805	-0.348855	normal	0.699631	-0.253727	normal
Os01g0149900	2.02651e-13	-3.89825	down	1.00265e-06	-2.10317	down	2.02651e-13	-3.89825	down	0.226087	0.744061	normal	0.987789	0.0464406	normal
Os01g0150000	0.0472679	0.487936	normal	0.085916	-0.44185	normal	0.0472679	0.487936	normal	2.22954e-06	-1.50511	normal	0.0575738	-0.874092	normal
Os01g0150100	0.00559345	-0.791757	normal	0.000402772	-0.988149	normal	0.00559345	-0.791757	normal	8.61411e-09	-1.93462	down	0.00203921	-1.30781	normal
Os01g0151100	8.05479e-05	-1.00368	normal	2.13893e-05	-1.06824	normal	8.05479e-05	-1.00368	normal	0.941325	0.0310875	normal	0.932332	0.0625517	normal
Os01g0151200	6.62532e-30	-3.4694	down	1.54303e-22	-2.893	down	6.62532e-30	-3.4694	down	0.0099838	0.804311	normal	0.723547	0.210394	normal
Os01g0151400	2.26404e-12	-3.10742	down	0.00223633	-1.06298	normal	2.26404e-12	-3.10742	down	0.0251525	-0.91838	normal	0.632418	-0.429746	normal
Os01g0151600	0.019524	0.758387	normal	0.0445688	0.642795	normal	0.019524	0.758387	normal	1.11983e-05	1.6742	up	0.59841	0.378529	normal
Os01g0151700	0.0330391	0.724054	normal	0.0931236	-0.865759	normal	0.0330391	0.724054	normal	3.97581e-29	-4.08527	down	3.3764e-07	-2.04596	down
Os01g0151750	--	--	--	--	--	--	--	--	--	6.89605e-07	-5.03962	down	0.0215015	-1.88651	normal
Os01g0152300	1.87773e-08	1.39489	normal	0.0495474	0.531509	normal	1.87773e-08	1.39489	normal	0.215094	-0.456682	normal	0.968085	-0.0319878	normal
Os01g0152600	0.000236385	1.56411	normal	0.00109145	1.33888	normal	0.000236385	1.56411	normal	0.849286	0.123415	normal	0.871295	0.150142	normal
Os01g0152700	0.0513605	0.963731	normal	0.00188419	1.33649	normal	0.0513605	0.963731	normal	0.923732	-0.089882	normal	0.913554	-0.11761	normal
Os01g0152850	0.0244824	-1.2671	normal	0.000893344	-1.77832	down	0.0244824	-1.2671	normal	0.000346964	2.30016	up	0.545665	0.621388	normal
Os01g0152900	0.00046645	0.854233	normal	0.0610854	-0.509037	normal	0.00046645	0.854233	normal	0.102129	-0.833811	normal	0.379498	-0.449704	normal
Os01g0152950	0.00172818	1.48415	normal	0.28619	0.552084	normal	0.00172818	1.48415	normal	0.914795	-0.131352	normal	0.872746	-0.171463	normal
Os01g0153100	0.0308799	0.528836	normal	4.352e-06	-1.1631	normal	0.0308799	0.528836	normal	0.0104183	-1.23347	normal	0.00978343	-1.12193	normal
Os01g0153300	0.413051	-0.216949	normal	2.08998e-14	-1.94568	down	0.413051	-0.216949	normal	0.00162059	-1.76837	down	0.00790059	-1.29552	normal
Os01g0153400	3.36331e-12	-1.80951	down	3.39273e-07	-1.27984	normal	3.36331e-12	-1.80951	down	0.00658424	0.981589	normal	0.211004	0.659878	normal
Os01g0153550	--	--	--	4.70168e-06	5.23093	up	--	--	--	0.472554	0.689301	normal	0.700245	-0.726561	normal
Os01g0153625	--	--	--	6.78269e-08	Inf	up	--	--	--	0.0350064	2.27786	normal	0.724415	0.912789	normal
Os01g0154300	4.77059e-15	Inf	up	3.55051e-18	Inf	up	4.77059e-15	Inf	up	0.230602	0.930263	normal	0.507718	0.653937	normal
Os01g0154600	0.0003068	2.25624	up	--	--	--	0.0003068	2.25624	up	0.655237	0.445165	normal	0.642454	-0.517204	normal
Os01g0155000	--	--	--	0.0181792	2.17971	normal	--	--	--	1.91693e-05	5.07228	up	--	--	--
Os01g0155400	1.77085e-09	-1.63107	down	1.13341e-07	-1.38806	normal	1.77085e-09	-1.63107	down	0.198064	0.514995	normal	0.929746	-0.0706414	normal
Os01g0155500	1.21845e-121	-9.34526	down	1.23901e-94	-7.24296	down	1.21845e-121	-9.34526	down	0.00125865	3.09992	up	0.0178004	3.45136	normal
Os01g0155600	0.816061	-0.0682556	normal	0.481717	0.186772	normal	0.816061	-0.0682556	normal	0.987488	-0.012877	normal	0.861255	-0.11896	normal
Os01g0156300	1.07009e-17	4.82604	up	1.1437e-07	3.20742	up	1.07009e-17	4.82604	up	0.422731	-0.497106	normal	0.987789	0.0215086	normal
Os01g0157200	1.12356e-41	10.2074	up	--	--	--	1.12356e-41	10.2074	up	0.0377697	-5.5368	normal	0.278588	-2.19156	normal
Os01g0157400	5.81753e-13	5.63839	up	--	--	--	5.81753e-13	5.63839	up	--	--	--	--	--	--
Os01g0157600	3.70851e-20	5.98953	up	--	--	--	3.70851e-20	5.98953	up	0.0250464	-6.83435	normal	0.333191	-1.9234	normal
Os01g0157800	0.166829	-0.881071	normal	0.357659	0.491517	normal	0.166829	-0.881071	normal	0.0222788	1.65815	normal	0.262428	1.02961	normal
Os01g0157900	0.00479424	-0.707311	normal	0.0322868	-0.5435	normal	0.00479424	-0.707311	normal	0.000169737	1.14889	normal	0.043825	0.898158	normal
Os01g0158000	0.0632523	0.55223	normal	0.0675231	0.530872	normal	0.0632523	0.55223	normal	0.000150828	1.3389	normal	0.0134336	1.15552	normal
Os01g0158100	2.73416e-08	-1.99326	down	1.9657e-12	-2.51092	down	2.73416e-08	-1.99326	down	0.808061	-0.214699	normal	0.873841	0.167384	normal
Os01g0158200	0.707889	-0.122207	normal	0.000509609	-1.02363	normal	0.707889	-0.122207	normal	0.0119116	-0.88984	normal	0.0278033	-1.00219	normal
Os01g0158400	2.0967e-10	-5.36162	down	2.56847e-06	-3.00492	down	2.0967e-10	-5.36162	down	0.664195	0.471636	normal	--	--	--
Os01g0158500	0.0842783	-0.761796	normal	0.626597	-0.212448	normal	0.0842783	-0.761796	normal	0.000218053	1.76618	up	0.619531	0.439992	normal
Os01g0158900	5.64517e-08	1.27812	normal	0.0326811	0.530872	normal	5.64517e-08	1.27812	normal	0.683295	-0.167945	normal	0.527884	-0.341856	normal
Os01g0159000	2.55969e-48	8.30323	up	9.99348e-24	6.72549	up	2.55969e-48	8.30323	up	1.20046e-05	5.51127	up	0.394729	3.01836	normal
Os01g0159200	--	--	--	5.38481e-87	7.00316	up	--	--	--	0.638029	0.534471	normal	0.534153	0.911191	normal
Os01g0159250	--	--	--	4.74756e-24	7.01794	up	--	--	--	0.967191	-0.107724	normal	0.838792	0.4557	normal
Os01g0159300	5.08679e-09	-1.46695	normal	1.94111e-14	-1.94837	down	5.08679e-09	-1.46695	normal	6.68582e-12	2.09654	up	0.437008	0.445256	normal
Os01g0159400	0.000136887	0.93408	normal	0.0022096	0.751652	normal	0.000136887	0.93408	normal	4.98282e-09	2.09466	up	0.129042	0.884127	normal
Os01g0159800	8.0579e-42	5.41931	up	4.16677e-18	4.67068	up	8.0579e-42	5.41931	up	2.95654e-07	2.1944	up	0.248642	0.715205	normal
Os01g0160100	0.0266644	0.990551	normal	3.434e-09	2.05059	up	0.0266644	0.990551	normal	2.25911e-11	3.04663	up	0.000569809	3.0696	up
Os01g0160150	0.00418546	1.46723	normal	0.000557365	1.60846	up	0.00418546	1.46723	normal	0.000352695	2.83583	up	0.00246475	2.94368	up
Os01g0160800	--	--	--	0.864525	0.174081	normal	--	--	--	8.33202e-15	4.15821	up	0.37741	1.99474	normal
Os01g0164400	0.370246	0.24898	normal	0.989541	0.00277271	normal	0.370246	0.24898	normal	0.0443234	0.699987	normal	0.255071	0.576488	normal
Os01g0164500	0.000721498	0.903268	normal	7.13236e-05	1.01852	normal	0.000721498	0.903268	normal	0.00726407	0.915016	normal	0.0449207	0.921661	normal
Os01g0164600	2.06509e-22	-2.98689	down	2.15591e-24	-3.30293	down	2.06509e-22	-2.98689	down	0.364515	-0.4794	normal	0.0340372	-1.24949	normal
Os01g0164700	0.0342956	-0.645718	normal	0.0025962	-0.893631	normal	0.0342956	-0.645718	normal	0.676137	-0.20051	normal	0.188719	-0.698845	normal
Os01g0164800	0.109891	0.850483	normal	0.428472	0.430268	normal	0.109891	0.850483	normal	0.0736222	-1.13333	normal	0.240144	-0.896961	normal
Os01g0165000	0.0427372	0.626183	normal	0.119563	0.480392	normal	0.0427372	0.626183	normal	1.46734e-05	1.55072	normal	0.0701071	0.934898	normal
Os01g0165100	0.014336	1.33312	normal	1.43364e-05	2.4768	up	0.014336	1.33312	normal	0.00219378	1.658	up	0.448072	0.654363	normal
Os01g0165200	2.24946e-13	2.83091	up	4.44326e-05	1.74849	up	2.24946e-13	2.83091	up	1.78102e-06	-1.99257	down	0.0125538	-1.23178	normal
Os01g0165800	6.68518e-05	-1.04759	normal	8.00883e-08	-1.39601	normal	6.68518e-05	-1.04759	normal	0.0633385	-0.911025	normal	0.748654	-0.214452	normal
Os01g0166100	5.20478e-08	-1.4691	normal	0.0340356	-0.553773	normal	5.20478e-08	-1.4691	normal	0.960947	-0.027571	normal	0.22778	-0.598477	normal
Os01g0166300	0.0982826	0.824547	normal	0.00125533	1.3605	normal	0.0982826	0.824547	normal	0.156013	-0.890621	normal	0.826872	0.197538	normal
Os01g0166500	5.44779e-107	6.57288	up	2.51936e-18	4.86585	up	5.44779e-107	6.57288	up	3.24393e-13	-2.40697	down	0.140296	-0.692387	normal
Os01g0166700	1.80871e-21	-3.01391	down	8.16531e-10	-1.72672	down	1.80871e-21	-3.01391	down	0.170765	-0.614481	normal	0.132922	-0.818992	normal
Os01g0166800	1.05578e-07	-1.96699	down	0.000177428	-1.2582	normal	1.05578e-07	-1.96699	down	0.345467	-0.493455	normal	0.851746	-0.154425	normal
Os01g0167100	2.11023e-08	-3.6702	down	1.37789e-12	-4.87466	down	2.11023e-08	-3.6702	down	0.00222493	-2.69332	down	0.00531992	-2.30812	down
Os01g0167400	4.23471e-06	-2.35669	down	1.17056e-06	-2.29885	down	4.23471e-06	-2.35669	down	2.41386e-08	3.95095	up	0.0289843	1.78127	normal
Os01g0167500	1.15658e-29	2.66065	up	1.25908e-22	2.28647	up	1.15658e-29	2.66065	up	0.138961	0.497952	normal	0.8076	0.158677	normal
Os01g0167600	2.43144e-05	2.548	up	8.2645e-09	3.42258	up	2.43144e-05	2.548	up	0.586993	0.396323	normal	0.380999	0.706133	normal
Os01g0167750	0.0391846	-1.35147	normal	0.00790277	-1.69025	down	0.0391846	-1.35147	normal	0.338831	-0.983234	normal	0.920034	-0.149928	normal
Os01g0167800	0.00365803	1.19742	normal	0.279282	0.482135	normal	0.00365803	1.19742	normal	0.74537	0.234663	normal	0.432171	0.618434	normal
Os01g0167900	2.36547e-12	3.37206	up	0.00176177	2.59272	up	2.36547e-12	3.37206	up	1.33538e-15	-3.1721	down	0.000365934	-1.74186	down
Os01g0168100	0.0395104	-0.710913	normal	8.04387e-06	-1.91578	down	0.0395104	-0.710913	normal	0.100196	-0.565655	normal	0.00885621	-1.12002	normal
Os01g0168200	3.26519e-13	-4.26322	down	9.96937e-06	-1.99892	down	3.26519e-13	-4.26322	down	0.427397	0.631606	normal	0.952932	0.0971305	normal
Os01g0168300	0.0545004	0.621456	normal	0.310769	0.339993	normal	0.0545004	0.621456	normal	0.33172	-0.442263	normal	0.892521	0.102903	normal
Os01g0168400	0.621977	0.172995	normal	0.00111056	0.920322	normal	0.621977	0.172995	normal	0.0445473	0.857636	normal	0.1542	0.796368	normal
Os01g0168450	0.339583	0.268112	normal	0.486831	0.196991	normal	0.339583	0.268112	normal	0.046076	0.725286	normal	0.111454	0.775165	normal
Os01g0168500	0.00192976	0.923377	normal	0.00805084	0.781979	normal	0.00192976	0.923377	normal	0.425046	0.317275	normal	0.775627	0.186196	normal
Os01g0168600	0.985697	-0.0162887	normal	3.37299e-06	1.39026	normal	0.985697	-0.0162887	normal	0.0512419	0.752114	normal	0.598739	0.330767	normal
Os01g0168800	1.52573e-05	2.44335	up	3.67159e-22	4.89665	up	1.52573e-05	2.44335	up	0.659808	-0.445476	normal	0.708616	-0.376159	normal
Os01g0168850	9.46672e-06	2.7123	up	1.5896e-09	4.18235	up	9.46672e-06	2.7123	up	0.709033	-0.445524	normal	0.702325	-0.419728	normal
Os01g0169400	8.78049e-23	6.0216	up	1.72429e-15	5.76967	up	8.78049e-23	6.0216	up	0.000493532	-1.47408	normal	0.0637299	-0.965752	normal
Os01g0169500	0.0107275	0.618847	normal	0.49207	0.181666	normal	0.0107275	0.618847	normal	0.632961	-0.191206	normal	0.672479	-0.24416	normal
Os01g0169800	0.0553775	-1.26471	normal	0.205359	-0.757124	normal	0.0553775	-1.26471	normal	0.0895698	-1.14075	normal	0.340392	-0.727405	normal
Os01g0169900	8.07363e-12	1.59022	up	3.44124e-11	1.54772	normal	8.07363e-12	1.59022	up	0.00654824	0.854566	normal	0.100918	0.792549	normal
Os01g0170000	0.00107932	-3.90253	down	0.0132577	-2.65239	normal	0.00107932	-3.90253	down	8.5593e-12	6.50911	up	--	--	--
Os01g0170051	2.48383e-08	-3.71425	down	4.76834e-09	-3.97487	down	2.48383e-08	-3.71425	down	4.06069e-06	5.47389	up	0.0577182	2.6806	normal
Os01g0170100	0.0732006	-0.759107	normal	0.057018	-0.756557	normal	0.0732006	-0.759107	normal	0.5843	-0.39612	normal	0.777869	-0.270391	normal
Os01g0170300	2.86403e-14	4.84765	up	4.32358e-18	3.73401	up	2.86403e-14	4.84765	up	1.47938e-11	-2.21446	down	0.000465711	-1.44488	normal
Os01g0170500	4.16734e-13	5.96756	up	6.96547e-35	5.09629	up	4.16734e-13	5.96756	up	9.9057e-08	-2.22426	down	0.562329	-0.652092	normal
Os01g0170600	1.00959e-06	-1.44588	normal	1.09974e-05	-1.2471	normal	1.00959e-06	-1.44588	normal	0.384923	0.449627	normal	0.298377	0.643034	normal
Os01g0170700	0.104314	-1.0739	normal	0.440632	0.45045	normal	0.104314	-1.0739	normal	0.947298	0.0652826	normal	0.868643	0.207657	normal
Os01g0170800	0.605725	-0.363778	normal	0.151121	0.764417	normal	0.605725	-0.363778	normal	0.596482	0.433111	normal	0.382256	0.7676	normal
Os01g0170900	9.93315e-08	3.37877	up	3.17392e-09	3.85033	up	9.93315e-08	3.37877	up	0.0807027	-1.14976	normal	0.274347	-0.861798	normal
Os01g0171000	4.68678e-09	1.48989	normal	2.00053e-08	1.4037	normal	4.68678e-09	1.48989	normal	0.00012712	-1.22297	normal	0.0758722	-0.810447	normal
Os01g0171100	3.68611e-19	6.72821	up	--	--	--	3.68611e-19	6.72821	up	0.000739623	-3.11156	down	0.032616	-1.80934	normal
Os01g0171800	2.7664e-06	-1.34414	normal	5.45463e-12	-1.99621	down	2.7664e-06	-1.34414	normal	0.0514367	-0.828242	normal	0.0171822	-1.20587	normal
Os01g0172000	0.990863	-0.0105857	normal	0.344379	-0.317946	normal	0.990863	-0.0105857	normal	0.0165385	-0.941215	normal	0.24631	-0.617381	normal
Os01g0172100	5.73992e-24	-3.10893	down	4.03617e-13	-2.01617	down	5.73992e-24	-3.10893	down	1.30849e-05	2.86955	up	0.213589	0.887916	normal
Os01g0172200	4.27267e-27	2.58866	up	3.40424e-17	2.0365	up	4.27267e-27	2.58866	up	0.498593	-0.260526	normal	0.996841	0.00568837	normal
Os01g0172300	0.0364878	0.668931	normal	0.0236667	0.693698	normal	0.0364878	0.668931	normal	0.0212236	0.918513	normal	0.24951	0.6489	normal
Os01g0172400	2.35638e-06	-1.31896	normal	7.17922e-13	-2.15822	down	2.35638e-06	-1.31896	normal	0.544312	-0.251601	normal	0.677409	-0.26687	normal
Os01g0172600	6.12297e-21	-7.68926	down	1.04588e-14	-4.48027	down	6.12297e-21	-7.68926	down	--	--	--	--	--	--
Os01g0172701	7.50907e-22	-3.83928	down	1.20261e-22	-4.07115	down	7.50907e-22	-3.83928	down	0.742553	0.254859	normal	0.900662	-0.150491	normal
Os01g0172800	6.52127e-09	-1.70307	down	0.0234182	-0.623419	normal	6.52127e-09	-1.70307	down	8.34071e-05	1.46879	normal	0.329091	0.729237	normal
Os01g0173100	0.249019	0.315755	normal	0.558032	0.166248	normal	0.249019	0.315755	normal	0.338945	-0.375952	normal	0.984228	0.016805	normal
Os01g0173900	0.0136222	-0.624378	normal	0.301801	0.266908	normal	0.0136222	-0.624378	normal	4.79044e-16	2.90731	up	0.00406831	1.79913	up
Os01g0174000	0.000206509	1.15987	normal	0.000748738	1.03328	normal	0.000206509	1.15987	normal	0.663585	-0.309627	normal	0.925195	0.0724415	normal
Os01g0174100	0.000365631	1.00575	normal	0.141319	0.448279	normal	0.000365631	1.00575	normal	0.000547318	-1.13174	normal	0.0636382	-0.836235	normal
Os01g0174500	0.00673451	1.30688	normal	0.00569467	1.24568	normal	0.00673451	1.30688	normal	0.077568	-0.90153	normal	0.209015	-0.801056	normal
Os01g0174700	4.36894e-10	2.15318	up	8.86766e-05	1.44203	normal	4.36894e-10	2.15318	up	6.31006e-07	-2.07429	down	0.349043	-0.578041	normal
Os01g0174900	0.00822443	0.784702	normal	0.0129601	0.723349	normal	0.00822443	0.784702	normal	0.291207	0.443792	normal	0.202359	0.664042	normal
Os01g0175000	0.00289659	0.713657	normal	0.53023	0.167103	normal	0.00289659	0.713657	normal	0.00328246	-0.958635	normal	0.117327	-0.750311	normal
Os01g0175100	6.12121e-14	-1.91127	down	7.51441e-16	-2.11166	down	6.12121e-14	-1.91127	down	4.46607e-21	3.19747	up	0.00988916	1.18806	normal
Os01g0175400	1.52013e-19	4.52215	up	1.01984e-29	4.79983	up	1.52013e-19	4.52215	up	0.689776	0.232844	normal	0.691571	0.301494	normal
Os01g0175500	0.00333526	1.49581	normal	0.0175914	1.17554	normal	0.00333526	1.49581	normal	0.8005	-0.191923	normal	0.80971	0.217336	normal
Os01g0175700	0.0852095	-2.71695	normal	0.0622118	-3.08807	normal	0.0852095	-2.71695	normal	0.957319	-0.105879	normal	0.891912	-0.275295	normal
Os01g0175850	--	--	--	0.40809	0.541052	normal	--	--	--	--	--	--	--	--	--
Os01g0176100	0.263201	-0.699293	normal	0.811435	-0.16176	normal	0.263201	-0.699293	normal	0.00104645	2.06647	up	0.344264	1.11267	normal
Os01g0176400	0.300002	-0.394791	normal	3.69907e-07	-2.04049	down	0.300002	-0.394791	normal	2.21491e-10	-2.54895	down	2.11479e-06	-2.14909	down
Os01g0176700	0.188464	0.562352	normal	0.223177	0.851521	normal	0.188464	0.562352	normal	0.298571	-0.520907	normal	0.180355	-0.802796	normal
Os01g0176751	0.661375	0.245144	normal	0.445194	0.545973	normal	0.661375	0.245144	normal	0.216562	-0.738975	normal	0.201969	-0.910169	normal
Os01g0177100	6.65803e-44	6.28264	up	9.87913e-25	5.09062	up	6.65803e-44	6.28264	up	7.89315e-10	-2.31139	down	0.00877302	-1.19433	normal
Os01g0177200	0.896734	0.0366647	normal	0.297085	-0.284672	normal	0.896734	0.0366647	normal	0.578224	-0.221902	normal	0.570524	-0.310845	normal
Os01g0177400	9.15329e-23	6.1207	up	9.671e-23	5.8845	up	9.15329e-23	6.1207	up	0.579398	-0.273461	normal	0.0254648	-1.16238	normal
Os01g0177500	1.83602e-30	7.74449	up	2.15708e-24	7.29967	up	1.83602e-30	7.74449	up	0.19897	-0.518487	normal	0.00499559	-1.31224	normal
Os01g0177900	1.79324e-122	6.50728	up	8.27057e-37	5.154	up	1.79324e-122	6.50728	up	1.13249e-11	-2.3119	down	0.0410642	-1.02367	normal
Os01g0178000	0.00829133	-0.671294	normal	1.86042e-06	-1.19686	normal	0.00829133	-0.671294	normal	0.0589494	0.638389	normal	0.972831	-0.0286839	normal
Os01g0178100	1.41491e-05	-1.39475	normal	1.73919e-05	-1.38673	normal	1.41491e-05	-1.39475	normal	0.896064	0.0768025	normal	0.973815	0.0339311	normal
Os01g0178200	2.74943e-06	-1.96382	down	0.0018463	-1.1605	normal	2.74943e-06	-1.96382	down	0.046259	-1.01905	normal	0.101899	-1.01422	normal
Os01g0178300	6.73511e-07	-4.12262	down	4.59403e-05	-3.08366	down	6.73511e-07	-4.12262	down	--	--	--	--	--	--
Os01g0178400	0.12664	0.502377	normal	0.765541	-0.119933	normal	0.12664	0.502377	normal	9.92273e-05	-1.52811	normal	0.0923711	-0.848272	normal
Os01g0178500	0.0237506	0.630505	normal	3.14322e-09	1.52218	normal	0.0237506	0.630505	normal	3.51494e-07	1.51106	normal	0.0180992	1.02587	normal
Os01g0179000	0.0878083	2.60182	normal	1.1941e-11	3.40188	up	0.0878083	2.60182	normal	4.2778e-08	2.69016	up	0.469385	0.562633	normal
Os01g0179200	0.00427035	0.691868	normal	0.0851418	0.439011	normal	0.00427035	0.691868	normal	0.0592253	0.618751	normal	0.297948	0.543069	normal
Os01g0179400	0.841195	0.0558877	normal	0.723882	-0.103977	normal	0.841195	0.0558877	normal	0.259536	0.409382	normal	0.809588	0.155972	normal
Os01g0179500	1.55872e-06	1.13423	normal	0.0156268	0.592267	normal	1.55872e-06	1.13423	normal	0.0579888	0.613107	normal	0.44997	0.395254	normal
Os01g0179600	0.0513262	-1.29189	normal	0.00580181	-2.06103	down	0.0513262	-1.29189	normal	0.102648	0.574676	normal	0.83909	0.269101	normal
Os01g0179700	4.64124e-07	1.26844	normal	0.00100171	0.847542	normal	4.64124e-07	1.26844	normal	0.458659	-0.283704	normal	0.859804	-0.118236	normal
Os01g0179800	7.34244e-09	-4.57388	down	4.5922e-05	-2.81512	down	7.34244e-09	-4.57388	down	0.249751	0.535289	normal	0.922739	-0.0888445	normal
Os01g0180050	0.000409981	3.6619	up	3.7974e-20	4.82496	up	0.000409981	3.6619	up	0.0843449	-0.726935	normal	0.0887907	-0.883337	normal
Os01g0180300	0.000914352	0.830879	normal	0.822701	0.0660457	normal	0.000914352	0.830879	normal	0.784053	0.117566	normal	0.93554	-0.0629336	normal
Os01g0180400	0.000469968	1.30715	normal	4.58141e-05	1.40733	normal	0.000469968	1.30715	normal	0.00169933	-1.13526	normal	0.0748068	-0.85156	normal
Os01g0180600	0.104338	0.471986	normal	0.0235259	0.62096	normal	0.104338	0.471986	normal	0.415204	0.33471	normal	0.524039	0.365007	normal
Os01g0180800	0.172736	-0.351824	normal	0.914931	-0.0340703	normal	0.172736	-0.351824	normal	0.535886	-0.242909	normal	0.866837	-0.116983	normal
Os01g0180850	0.594186	-0.168863	normal	1.77621e-05	-1.63911	down	0.594186	-0.168863	normal	0.134559	-0.599498	normal	0.241431	-0.572064	normal
Os01g0181000	1.2486e-05	1.1822	normal	0.000793151	0.916289	normal	1.2486e-05	1.1822	normal	0.089089	0.630321	normal	0.0340372	0.968275	normal
Os01g0181166	0.382913	0.530613	normal	0.0603865	1.00362	normal	0.382913	0.530613	normal	1	-0.0220057	normal	0.378229	0.789853	normal
Os01g0181300	0.37583	0.49165	normal	0.0926761	0.81694	normal	0.37583	0.49165	normal	0.76571	0.218427	normal	0.986602	0.0284407	normal
Os01g0182100	0.000885891	1.55791	normal	0.00122866	1.42772	normal	0.000885891	1.55791	normal	0.0945262	0.944894	normal	0.0688015	1.33188	normal
Os01g0182200	0.000183451	0.926208	normal	0.59983	-0.158282	normal	0.000183451	0.926208	normal	0.271472	-0.403607	normal	0.297895	-0.519843	normal
Os01g0182300	2.2463e-20	5.50546	up	8.09053e-13	4.4256	up	2.2463e-20	5.50546	up	0.529053	-0.385857	normal	0.389514	-0.616183	normal
Os01g0182400	0.662586	-0.266403	normal	0.894789	-0.0900193	normal	0.662586	-0.266403	normal	0.312103	0.753847	normal	0.570634	0.55127	normal
Os01g0182500	0.0195511	0.759525	normal	0.988149	-0.0131952	normal	0.0195511	0.759525	normal	0.271309	0.617654	normal	0.207009	0.832161	normal
Os01g0182600	2.85422e-07	-1.6474	down	7.1896e-05	-1.38395	normal	2.85422e-07	-1.6474	down	0.576197	0.274139	normal	0.786137	-0.228797	normal
Os01g0182700	9.83558e-13	3.93993	up	2.02559e-17	4.22582	up	9.83558e-13	3.93993	up	1.09587e-05	-1.87249	down	0.211979	-0.686502	normal
Os01g0182832	0.125026	0.381451	normal	0.793789	0.0725545	normal	0.125026	0.381451	normal	0.88608	0.0602121	normal	0.959752	0.0404396	normal
Os01g0183300	8.19949e-16	-6.61908	down	1.6451e-06	-2.51735	down	8.19949e-16	-6.61908	down	0.178401	1.13624	normal	0.972289	0.102068	normal
Os01g0183500	--	--	--	6.9726e-07	6.66433	up	--	--	--	0.0167871	6.31051	normal	--	--	--
Os01g0183633	0.340461	-0.487921	normal	0.615353	0.222912	normal	0.340461	-0.487921	normal	0.948295	0.0401003	normal	0.927749	0.0888554	normal
Os01g0183800	0.181906	0.340638	normal	0.000281392	0.863727	normal	0.181906	0.340638	normal	0.018093	0.761345	normal	0.0189568	1.01725	normal
Os01g0184000	0.199512	-0.505765	normal	0.151597	0.472112	normal	0.199512	-0.505765	normal	0.0951075	0.729032	normal	0.0925581	0.892819	normal
Os01g0184100	0.872917	0.0423455	normal	0.93365	-0.027979	normal	0.872917	0.0423455	normal	0.0181708	-0.776464	normal	0.658698	0.591093	normal
Os01g0184500	1.98354e-07	-1.30422	normal	5.7257e-07	-1.28241	normal	1.98354e-07	-1.30422	normal	0.00533312	0.868742	normal	0.263228	0.549749	normal
Os01g0184700	0.226883	-0.749179	normal	0.348551	-0.55358	normal	0.226883	-0.749179	normal	0.699166	-0.380525	normal	0.526796	-0.629436	normal
Os01g0184800	0.000256976	1.09679	normal	0.655823	0.162314	normal	0.000256976	1.09679	normal	0.0720489	0.668147	normal	0.470276	0.410007	normal
Os01g0184900	0.0591362	0.464916	normal	0.985818	0.00365038	normal	0.0591362	0.464916	normal	0.351441	0.329967	normal	0.548476	0.332065	normal
Os01g0185200	0.186015	-0.430365	normal	0.126068	-0.514643	normal	0.186015	-0.430365	normal	0.0412407	0.651952	normal	0.397831	0.436111	normal
Os01g0185250	0.49589	0.448918	normal	0.00455799	1.62098	up	0.49589	0.448918	normal	0.13234	1.06374	normal	0.997897	-0.019934	normal
Os01g0185300	0.287387	0.284989	normal	4.08133e-07	1.35873	normal	0.287387	0.284989	normal	3.09376e-05	1.55308	normal	0.21658	0.754639	normal
Os01g0185400	0.177228	0.352489	normal	2.12046e-06	1.11816	normal	0.177228	0.352489	normal	1.45112e-09	1.7973	up	0.000260802	1.49969	normal
Os01g0185500	0.0565198	-0.835796	normal	0.0167089	-1.14233	normal	0.0565198	-0.835796	normal	0.00299986	-1.41202	normal	0.131938	-0.888604	normal
Os01g0186000	2.09129e-05	2.59443	up	5.55173e-16	4.51396	up	2.09129e-05	2.59443	up	0.00217266	3.17795	up	0.0288051	2.12305	normal
Os01g0186200	0.480854	0.183061	normal	0.228725	-0.316133	normal	0.480854	0.183061	normal	0.181306	0.46678	normal	0.778419	0.177114	normal
Os01g0186700	9.28293e-05	0.927874	normal	0.52335	0.16998	normal	9.28293e-05	0.927874	normal	0.20062	-0.450942	normal	0.253471	-0.561141	normal
Os01g0186900	3.32211e-07	-7.07541	down	0.000952262	-3.41529	down	3.32211e-07	-7.07541	down	--	--	--	--	--	--
Os01g0186950	7.05939e-09	-5.29029	down	9.51094e-06	-3.57875	down	7.05939e-09	-5.29029	down	7.41981e-13	4.59608	up	0.00142519	3.87143	up
Os01g0187000	0.0833187	1.0354	normal	0.00039446	1.83883	up	0.0833187	1.0354	normal	0.373105	0.693687	normal	0.224846	1.02205	normal
Os01g0187400	0.789824	0.071562	normal	0.204152	0.32435	normal	0.789824	0.071562	normal	0.0133737	0.773391	normal	0.285514	0.532705	normal
Os01g0187500	0.00259283	0.755047	normal	0.00541961	0.690256	normal	0.00259283	0.755047	normal	0.0626671	0.63705	normal	0.474367	0.386489	normal
Os01g0187900	4.9571e-07	-1.41245	normal	0.984857	-0.00970197	normal	4.9571e-07	-1.41245	normal	0.00727901	1.0584	normal	0.217017	1.38814	normal
Os01g0188100	1.42609e-15	2.30453	up	1.13049e-12	1.84888	up	1.42609e-15	2.30453	up	2.04138e-12	2.0813	up	0.00522616	1.20133	normal
Os01g0188200	0.000243896	-0.997724	normal	1.14008e-05	-1.1728	normal	0.000243896	-0.997724	normal	0.122315	-0.619193	normal	0.331742	-0.523516	normal
Os01g0188400	0.467991	-0.207318	normal	5.80968e-07	-1.35909	normal	0.467991	-0.207318	normal	0.989108	-0.0118241	normal	0.0523545	-0.901572	normal
Os01g0188900	3.19018e-05	1.01587	normal	1.67258e-11	1.57115	normal	3.19018e-05	1.01587	normal	0.583984	0.211362	normal	0.67059	0.242768	normal
Os01g0189700	0.000708762	1.15897	normal	1.99669e-06	1.47096	normal	0.000708762	1.15897	normal	0.809278	-0.132082	normal	0.792331	-0.18517	normal
Os01g0189800	0.133028	0.403991	normal	0.838683	0.0600492	normal	0.133028	0.403991	normal	0.441072	0.295947	normal	0.361632	0.468834	normal
Os01g0190000	1.38481e-10	-1.611	down	0.00130264	-0.80816	normal	1.38481e-10	-1.611	down	0.906065	-0.0574278	normal	0.626966	0.274879	normal
Os01g0190300	1.2764e-13	-1.92553	down	3.9127e-08	-1.37911	normal	1.2764e-13	-1.92553	down	0.0471276	0.862143	normal	0.901913	-0.1306	normal
Os01g0190400	0.982391	0.00749425	normal	0.00898101	1.10854	normal	0.982391	0.00749425	normal	0.105357	0.846596	normal	0.508033	0.510024	normal
Os01g0190500	--	--	--	1.59034e-12	6.56269	up	--	--	--	8.70065e-08	-3.60883	down	0.001358	-2.04029	down
Os01g0191100	0.129799	0.60902	normal	0.57348	0.257542	normal	0.129799	0.60902	normal	0.24752	-0.460607	normal	0.983538	-0.019835	normal
Os01g0191200	2.64684e-38	-3.80045	down	1.95595e-18	-2.54287	down	2.64684e-38	-3.80045	down	0.000674044	-1.55053	normal	0.000952478	-1.43692	normal
Os01g0191300	0.452187	-0.293457	normal	0.000270204	1.39813	normal	0.452187	-0.293457	normal	0.589286	0.227681	normal	0.893562	0.102137	normal
Os01g0191500	5.81736e-05	0.953275	normal	0.316217	0.259795	normal	5.81736e-05	0.953275	normal	0.252483	-0.411809	normal	0.539121	-0.341858	normal
Os01g0191700	7.52507e-22	-2.50571	down	6.44007e-17	-2.19613	down	7.52507e-22	-2.50571	down	2.49702e-19	2.69422	up	0.0992423	1.59424	normal
Os01g0191800	1.04903e-11	4.70759	up	--	--	--	1.04903e-11	4.70759	up	1.20293e-07	-4.27951	down	0.00355069	-1.9442	down
Os01g0191900	1.28025e-14	-3.22042	down	0.23942	-0.398686	normal	1.28025e-14	-3.22042	down	0.0115377	1.37236	normal	0.0288051	1.72522	normal
Os01g0192000	4.18193e-16	1.91672	up	5.06105e-28	2.58328	up	4.18193e-16	1.91672	up	0.028069	0.887811	normal	0.00893422	1.2149	normal
Os01g0192101	1.47202e-22	2.30713	up	4.30319e-07	1.19346	normal	1.47202e-22	2.30713	up	0.155364	0.485006	normal	0.0855041	0.908388	normal
Os01g0192300	6.23503e-10	-2.4753	down	4.85649e-06	-1.36551	normal	6.23503e-10	-2.4753	down	0.00724253	2.58026	up	0.489897	0.520652	normal
Os01g0192401	0.0176655	1.43201	normal	2.56389e-05	2.36571	up	0.0176655	1.43201	normal	0.85861	-0.214844	normal	0.56437	0.568817	normal
Os01g0192500	0.0420763	1.57499	normal	1.40376e-05	2.31733	up	0.0420763	1.57499	normal	0.80903	0.218387	normal	0.530061	0.589493	normal
Os01g0192600	1.49241e-08	1.97804	up	4.15446e-20	2.71885	up	1.49241e-08	1.97804	up	0.496041	-0.293503	normal	0.851838	0.13015	normal
Os01g0193500	1.978e-06	-2.5415	down	0.00442073	-1.2962	normal	1.978e-06	-2.5415	down	0.600495	0.448907	normal	0.300726	0.904564	normal
Os01g0193600	1.13954e-06	-2.21711	down	0.00698504	-1.06212	normal	1.13954e-06	-2.21711	down	0.384923	0.617973	normal	0.514454	0.583112	normal
Os01g0193700	6.35396e-07	-2.22429	down	7.0016e-06	-1.81664	down	6.35396e-07	-2.22429	down	0.816674	0.186098	normal	0.962285	0.0678443	normal
Os01g0193900	0.00789235	0.847811	normal	0.429417	0.279368	normal	0.00789235	0.847811	normal	0.244391	-0.494907	normal	0.856743	-0.132633	normal
Os01g0194000	2.52457e-38	-3.85309	down	1.94345e-16	-2.41015	down	2.52457e-38	-3.85309	down	0.0207364	1.12799	normal	0.212511	0.756348	normal
Os01g0194200	0.756508	-0.234267	normal	0.872922	0.103401	normal	0.756508	-0.234267	normal	0.114922	-1.15715	normal	0.770195	-0.302296	normal
Os01g0194300	0.179716	-0.408401	normal	0.714692	0.1103	normal	0.179716	-0.408401	normal	7.44371e-12	2.25505	up	0.00201605	1.43069	normal
Os01g0194600	0.000776748	-1.93504	down	0.0239481	-1.18129	normal	0.000776748	-1.93504	down	0.949647	-0.148157	normal	0.823187	0.362013	normal
Os01g0195000	2.17199e-12	1.85521	up	1.05585e-08	1.70192	up	2.17199e-12	1.85521	up	0.0225999	-0.762103	normal	0.959043	-0.0415219	normal
Os01g0195200	2.44541e-101	5.79752	up	6.82117e-51	4.3205	up	2.44541e-101	5.79752	up	4.8499e-10	-2.92918	down	0.00367258	-1.50286	normal
Os01g0195300	--	--	--	0.0986283	0.944425	normal	--	--	--	0.23611	1.12263	normal	0.156727	1.29699	normal
Os01g0195400	8.46908e-06	4.52822	up	1.21651e-86	7.79781	up	8.46908e-06	4.52822	up	0.231007	-0.929427	normal	0.734821	0.385138	normal
Os01g0195500	0.0385833	0.51053	normal	0.559444	-0.163053	normal	0.0385833	0.51053	normal	0.399959	-0.316275	normal	0.799954	0.160101	normal
Os01g0196300	--	--	--	0.00351603	3.65465	up	--	--	--	0.00831308	4.15787	up	--	--	--
Os01g0196500	0.908423	0.0507755	normal	0.735524	0.139964	normal	0.908423	0.0507755	normal	0.242777	-0.57337	normal	0.661624	-0.300123	normal
Os01g0196600	0.352479	0.398636	normal	0.137451	0.573812	normal	0.352479	0.398636	normal	0.125264	-0.624209	normal	0.450347	-0.427512	normal
Os01g0197100	0.379432	-0.493671	normal	0.63689	0.231477	normal	0.379432	-0.493671	normal	0.00146977	1.78365	up	0.131267	1.1584	normal
Os01g0197150	0.302701	-0.43974	normal	0.114378	0.486689	normal	0.302701	-0.43974	normal	1.83483e-09	2.30553	up	0.00899911	1.41856	normal
Os01g0197200	0.21583	0.332583	normal	0.472392	0.198739	normal	0.21583	0.332583	normal	0.680208	0.168553	normal	0.482443	0.377026	normal
Os01g0197350	0.000334479	0.866738	normal	0.186872	0.340472	normal	0.000334479	0.866738	normal	0.00233539	1.08999	normal	0.0898027	0.815315	normal
Os01g0197450	0.00195306	0.951087	normal	0.00232808	0.907113	normal	0.00195306	0.951087	normal	0.735904	0.168415	normal	0.637477	0.300822	normal
Os01g0197700	0.659074	-0.764206	normal	0.208794	-2.81077	normal	0.659074	-0.764206	normal	0.0189365	1.36094	normal	0.019087	-1.87589	normal
Os01g0197900	2.78493e-11	3.22547	up	5.47531e-12	2.77522	up	2.78493e-11	3.22547	up	7.83141e-05	1.79971	up	0.0463388	1.24306	normal
Os01g0198000	6.80616e-28	3.11429	up	8.87108e-11	1.82726	up	6.80616e-28	3.11429	up	0.612937	-0.211991	normal	0.677983	-0.286979	normal
Os01g0198200	0.215802	-0.320861	normal	0.0109659	-0.644425	normal	0.215802	-0.320861	normal	0.651538	0.173465	normal	0.743758	0.197099	normal
Os01g0198250	0.538707	-0.3075	normal	0.0649698	-0.831144	normal	0.538707	-0.3075	normal	0.925723	-0.0898507	normal	0.991728	-0.0199465	normal
Os01g0198500	5.10842e-43	8.39984	up	6.7748e-22	8.60443	up	5.10842e-43	8.39984	up	0.0761925	0.691329	normal	0.29968	0.84566	normal
Os01g0198702	--	--	--	5.73267e-05	2.4724	up	--	--	--	0.818143	0.245914	normal	0.612264	0.538101	normal
Os01g0198900	1.25861e-41	-4.3427	down	1.88422e-22	-2.73193	down	1.25861e-41	-4.3427	down	0.141996	-0.683907	normal	0.0263645	-1.16566	normal
Os01g0199400	1.51508e-10	-1.84448	down	0.215104	-0.342572	normal	1.51508e-10	-1.84448	down	0.000338279	1.18673	normal	0.201756	0.712089	normal
Os01g0199700	4.12935e-07	-3.98142	down	1.07483e-11	#NAME?	down	4.12935e-07	-3.98142	down	--	--	--	--	--	--
Os01g0199900	1.0896e-05	-1.14066	normal	3.08405e-07	-1.30943	normal	1.0896e-05	-1.14066	normal	0.897675	-0.0682391	normal	0.7136	-0.22735	normal
Os01g0200000	0.977883	0.00838454	normal	0.526977	-0.21186	normal	0.977883	0.00838454	normal	0.595814	-0.230376	normal	0.238052	-0.605005	normal
Os01g0200150	0.952731	-0.0760966	normal	0.292025	-0.725607	normal	0.952731	-0.0760966	normal	0.913177	-0.146765	normal	0.618381	-0.524795	normal
Os01g0200300	6.18207e-06	-3.81681	down	0.139489	0.98193	normal	6.18207e-06	-3.81681	down	2.51005e-20	4.29123	up	0.0655417	2.98799	normal
Os01g0200400	0.850635	-0.105601	normal	0.755227	-0.15509	normal	0.850635	-0.105601	normal	0.000368639	-2.56396	down	0.00353545	-1.73611	down
Os01g0200500	0.0175212	-0.841076	normal	0.0786328	-0.594714	normal	0.0175212	-0.841076	normal	0.780308	-0.168485	normal	0.795432	0.193308	normal
Os01g0200600	1.1112e-06	2.96755	up	--	--	--	1.1112e-06	2.96755	up	0.00213	-2.70333	down	0.103346	-1.39966	normal
Os01g0200700	8.57157e-60	-8.61824	down	2.98589e-22	-4.67524	down	8.57157e-60	-8.61824	down	0.0549225	1.18144	normal	0.593062	0.643766	normal
Os01g0201000	0.0135841	-0.665902	normal	0.872312	-0.0507366	normal	0.0135841	-0.665902	normal	0.855627	0.0754296	normal	0.5948	-0.295502	normal
Os01g0201100	2.90043e-44	-5.34602	down	2.63888e-05	-1.15687	normal	2.90043e-44	-5.34602	down	3.83066e-12	3.41355	up	0.0930831	2.70544	normal
Os01g0201200	0.0419799	-0.614002	normal	2.35506e-05	-1.26082	normal	0.0419799	-0.614002	normal	0.00803283	-1.00792	normal	0.105377	-0.805701	normal
Os01g0201250	0.167716	0.854303	normal	0.123133	0.964203	normal	0.167716	0.854303	normal	0.00767646	-2.17546	down	0.266011	-0.991763	normal
Os01g0201275	0.0832562	1.06214	normal	0.152714	0.886732	normal	0.0832562	1.06214	normal	0.00291411	-2.16581	down	0.116024	-1.25602	normal
Os01g0201600	5.06015e-178	9.37691	up	2.70801e-12	6.9451	up	5.06015e-178	9.37691	up	1.70326e-12	-3.37012	down	0.00142519	-1.42608	normal
Os01g0201700	7.04474e-73	5.96014	up	4.98982e-89	6.23641	up	7.04474e-73	5.96014	up	0.465871	0.556326	normal	0.38544	0.736987	normal
Os01g0201900	0.306156	-0.361884	normal	0.62736	0.150774	normal	0.306156	-0.361884	normal	0.0346768	-0.701395	normal	0.111018	-0.73869	normal
Os01g0202500	1.55021e-22	-2.82301	down	2.3783e-19	-2.60545	down	1.55021e-22	-2.82301	down	0.00774037	-1.03037	normal	0.130859	-0.762645	normal
Os01g0202800	0.00515611	-1.68684	down	0.413254	-0.457564	normal	0.00515611	-1.68684	down	0.004598	-1.74567	down	0.0441823	-1.41529	normal
Os01g0203000	0.0158739	0.601636	normal	0.204515	0.328039	normal	0.0158739	0.601636	normal	0.417828	-0.313917	normal	1	-0.00393634	normal
Os01g0203300	0.233079	-0.626769	normal	0.809122	-0.132305	normal	0.233079	-0.626769	normal	0.408594	0.572475	normal	0.508535	0.577219	normal
Os01g0203400	2.76954e-08	-3.75275	down	0.00715617	-1.36229	normal	2.76954e-08	-3.75275	down	0.970969	-0.0694936	normal	0.273941	-1.01274	normal
Os01g0203800	0.400059	-0.57103	normal	0.0943542	-1.06249	normal	0.400059	-0.57103	normal	0.453209	0.599641	normal	0.873503	0.203194	normal
Os01g0203900	0.36118	0.251769	normal	0.160342	-0.394239	normal	0.36118	0.251769	normal	0.777868	0.11617	normal	0.745697	-0.19826	normal
Os01g0204000	0.369816	-0.488215	normal	0.908091	0.0574418	normal	0.369816	-0.488215	normal	0.812439	0.168146	normal	0.860587	0.180421	normal
Os01g0205100	0.110408	-0.552053	normal	0.766874	0.100065	normal	0.110408	-0.552053	normal	0.931956	-0.0601164	normal	0.928445	0.076129	normal
Os01g0205200	9.1804e-07	-3.25058	down	0.585675	-0.306689	normal	9.1804e-07	-3.25058	down	0.429767	1.07223	normal	0.676715	0.458074	normal
Os01g0205300	0.172316	-0.974184	normal	0.00387588	-2.47287	down	0.172316	-0.974184	normal	0.17629	-1.2089	normal	0.0463388	-1.71384	normal
Os01g0205500	0.183119	-0.520662	normal	0.0742638	-0.702077	normal	0.183119	-0.520662	normal	0.077229	-0.648432	normal	0.96436	0.033663	normal
Os01g0205600	0.13815	-0.874218	normal	0.305181	-0.570829	normal	0.13815	-0.874218	normal	0.260219	0.779612	normal	0.67811	0.412615	normal
Os01g0205700	5.21176e-15	1.82527	up	1.54781e-05	1.02968	normal	5.21176e-15	1.82527	up	0.019578	-0.76835	normal	0.30614	-0.518148	normal
Os01g0205900	1.51472e-66	10.0852	up	3.99661e-14	6.42535	up	1.51472e-66	10.0852	up	4.8357e-07	-4.20275	down	0.000918546	-2.53473	down
Os01g0206200	7.61696e-07	1.40737	normal	0.000924146	0.97499	normal	7.61696e-07	1.40737	normal	0.842133	-0.106648	normal	0.372104	0.473549	normal
Os01g0206300	--	--	--	--	--	--	--	--	--	5.50196e-05	6.02269	up	--	--	--
Os01g0206600	0.0260953	1.00751	normal	0.00771414	1.10068	normal	0.0260953	1.00751	normal	0.296953	-0.572618	normal	0.950897	0.0596761	normal
Os01g0206700	0.0316931	-1.26021	normal	0.0908985	-0.913429	normal	0.0316931	-1.26021	normal	0.974495	-0.0716298	normal	1	0.0116739	normal
Os01g0206800	0.00120693	1.84829	up	0.0144127	1.38778	normal	0.00120693	1.84829	up	0.018192	-1.59654	normal	0.65133	-0.410346	normal
Os01g0207001	0.000107653	2.2042	up	0.00245492	1.70719	up	0.000107653	2.2042	up	0.0569567	-1.22219	normal	0.636923	-0.410654	normal
Os01g0207200	0.0011346	1.89461	up	2.13561e-09	2.86358	up	0.0011346	1.89461	up	0.00732509	-1.18864	normal	0.413037	-0.490964	normal
Os01g0207400	0.000726698	1.2576	normal	0.263698	0.582328	normal	0.000726698	1.2576	normal	0.307995	-0.522187	normal	0.365146	-0.537208	normal
Os01g0207600	4.56275e-05	3.58251	up	0.000404584	2.16241	up	4.56275e-05	3.58251	up	0.0542554	-1.21835	normal	0.527654	-0.521795	normal
Os01g0207900	--	--	--	1.00728e-08	3.83485	up	--	--	--	0.00131639	3.27101	up	--	--	--
Os01g0208400	0.00701855	4.26664	up	0.000110823	3.06317	up	0.00701855	4.26664	up	0.0722901	-1.69663	normal	0.130977	-1.77349	normal
Os01g0208600	1.19055e-13	1.72528	up	5.69797e-07	1.17316	normal	1.19055e-13	1.72528	up	0.000397276	-1.16821	normal	0.14521	-0.738173	normal
Os01g0208700	3.77049e-49	-4.2543	down	5.18696e-34	-3.4561	down	3.77049e-49	-4.2543	down	0.0306251	0.769835	normal	0.491732	0.391606	normal
Os01g0208800	3.7742e-45	-4.02757	down	3.97644e-29	-3.0696	down	3.7742e-45	-4.02757	down	0.00761633	0.969335	normal	0.301353	0.565875	normal
Os01g0209000	0.000467092	-0.986294	normal	0.000679991	-0.930437	normal	0.000467092	-0.986294	normal	0.0205658	-0.889515	normal	0.475833	-0.401307	normal
Os01g0209200	0.51474	0.216965	normal	0.243988	-0.399316	normal	0.51474	0.216965	normal	0.482634	0.372435	normal	0.271861	0.666472	normal
Os01g0209400	0.526229	-0.2027	normal	0.289015	0.300509	normal	0.526229	-0.2027	normal	0.0465203	0.663981	normal	0.754579	0.195421	normal
Os01g0209500	1.40538e-07	2.59371	up	5.19934e-05	1.99217	up	1.40538e-07	2.59371	up	0.966478	-0.0643245	normal	0.891385	0.144443	normal
Os01g0209566	2.24114e-06	2.59117	up	7.32539e-05	2.12898	up	2.24114e-06	2.59117	up	0.647398	0.352576	normal	0.674765	0.404609	normal
Os01g0209700	1.74711e-09	-5.92511	down	3.13441e-06	-4.09611	down	1.74711e-09	-5.92511	down	0.247901	-0.911278	normal	0.0502061	-1.5989	normal
Os01g0209750	8.71692e-12	-5.84074	down	5.01097e-08	-4.18511	down	8.71692e-12	-5.84074	down	0.0986393	-1.25239	normal	0.0522293	-1.57017	normal
Os01g0209800	1.55888e-11	-3.86784	down	1.02668e-11	-3.92613	down	1.55888e-11	-3.86784	down	0.0412615	1.70367	normal	--	--	--
Os01g0209901	1.36854e-07	-4.48885	down	2.54651e-08	-4.93679	down	1.36854e-07	-4.48885	down	0.000451628	1.63544	up	0.846523	0.226114	normal
Os01g0210300	2.27065e-18	8.24635	up	--	--	--	2.27065e-18	8.24635	up	1.46968e-05	-3.86129	down	0.00167734	-2.30434	down
Os01g0210400	--	--	--	4.78075e-06	2.84925	up	--	--	--	0.0171611	-1.99975	normal	0.833896	-0.244554	normal
Os01g0210500	0.0023147	-0.759553	normal	0.313998	-0.272341	normal	0.0023147	-0.759553	normal	0.844123	0.0819177	normal	0.579434	0.306229	normal
Os01g0210550	0.0270943	-0.66432	normal	1.87368e-05	-1.2716	normal	0.0270943	-0.66432	normal	0.805423	-0.144626	normal	0.802233	0.184735	normal
Os01g0210600	1.44711e-06	-1.1996	normal	1.9668e-14	-1.96838	down	1.44711e-06	-1.1996	normal	0.475865	-0.322112	normal	0.56437	-0.317697	normal
Os01g0210700	1.40413e-09	-3.76991	down	5.71853e-07	-2.63181	down	1.40413e-09	-3.76991	down	0.718574	0.471236	normal	0.63076	0.517012	normal
Os01g0210750	0.00363994	-1.27116	normal	0.000221488	-1.52974	normal	0.00363994	-1.27116	normal	0.386297	-0.585321	normal	0.554953	-0.493191	normal
Os01g0210800	3.28203e-11	2.86326	up	4.34488e-08	2.36259	up	3.28203e-11	2.86326	up	0.0134774	-1.12676	normal	0.339949	-0.575176	normal
Os01g0211600	4.58463e-05	-2.3825	down	0.000633455	-1.78193	down	4.58463e-05	-2.3825	down	0.855992	-0.196514	normal	0.412629	-0.766927	normal
Os01g0211800	9.1494e-17	3.85419	up	--	--	--	9.1494e-17	3.85419	up	1.0412e-07	-6.07623	down	0.00592765	-2.40846	down
Os01g0212000	3.33972e-22	8.80325	up	1.59034e-12	6.56322	up	3.33972e-22	8.80325	up	0.00027836	-2.68983	down	0.372413	-0.758334	normal
Os01g0212100	6.38263e-07	-1.28116	normal	4.78791e-05	-1.02322	normal	6.38263e-07	-1.28116	normal	0.0169107	-0.840043	normal	0.153365	-0.692012	normal
Os01g0212400	0.590681	-0.219501	normal	9.17174e-06	-1.11873	normal	0.590681	-0.219501	normal	0.0347297	-0.702435	normal	0.814786	-0.152045	normal
Os01g0212500	1.49771e-40	6.04549	up	1.44488e-33	5.69797	up	1.49771e-40	6.04549	up	0.429931	-0.555354	normal	0.937895	0.0650772	normal
Os01g0212700	0.00578721	1.51447	normal	7.19554e-10	2.70097	up	0.00578721	1.51447	normal	0.52427	-0.360178	normal	0.775627	0.415459	normal
Os01g0213400	1.67962e-42	-6.881	down	5.75698e-39	-5.71386	down	1.67962e-42	-6.881	down	3.73095e-07	Inf	up	--	--	--
Os01g0213800	1.36708e-10	3.96874	up	1.22674e-07	3.23738	up	1.36708e-10	3.96874	up	0.00211578	-2.53232	down	0.526796	-0.551456	normal
Os01g0214001	8.11117e-78	5.05745	up	3.63713e-45	4.03615	up	8.11117e-78	5.05745	up	0.0010493	-2.36189	down	0.66337	-0.317685	normal
Os01g0214200	2.96198e-07	-1.92656	down	3.82601e-07	-1.79588	down	2.96198e-07	-1.92656	down	0.0141095	-1.27554	normal	0.34486	-0.629326	normal
Os01g0214300	0.489603	-0.202629	normal	0.00953333	-0.708701	normal	0.489603	-0.202629	normal	0.95116	-0.0353789	normal	0.544271	-0.342056	normal
Os01g0214400	2.54324e-25	-2.84385	down	5.07438e-09	-1.46891	normal	2.54324e-25	-2.84385	down	0.000111897	1.70077	up	0.502619	0.420478	normal
Os01g0214600	0.398834	1.30391	normal	6.37616e-82	4.89529	up	0.398834	1.30391	normal	1.5781e-07	3.49526	up	0.198255	2.90517	normal
Os01g0214800	6.5441e-47	-4.72752	down	0.161093	-0.368694	normal	6.5441e-47	-4.72752	down	1.57964e-44	5.37609	up	0.0374709	4.01106	normal
Os01g0215100	6.37275e-14	-5.78243	down	0.0102906	-1.26503	normal	6.37275e-14	-5.78243	down	0.603656	-0.601335	normal	0.142246	1.27627	normal
Os01g0215500	--	--	--	2.38322e-35	7.80826	up	--	--	--	0.00662125	2.19675	up	0.252541	2.59743	normal
Os01g0215700	7.18192e-93	9.76257	up	2.24263e-21	8.44127	up	7.18192e-93	9.76257	up	3.8356e-14	-3.86294	down	0.000153743	-1.55101	normal
Os01g0215725	1.89121e-58	8.92698	up	4.68192e-23	6.92711	up	1.89121e-58	8.92698	up	1.47298e-09	-3.88762	down	0.000722942	-1.65433	down
Os01g0216400	--	--	--	1.29495e-19	8.25567	up	--	--	--	0.836447	0.438215	normal	0.166432	2.2431	normal
Os01g0217000	0.635991	0.38818	normal	0.228853	0.660796	normal	0.635991	0.38818	normal	0.151741	-1.08813	normal	0.307395	-0.759653	normal
Os01g0217050	--	--	--	0.133127	0.95423	normal	--	--	--	0.20931	-1.155	normal	0.823561	-0.275747	normal
Os01g0217800	0.144902	-0.535003	normal	0.496856	-0.247603	normal	0.144902	-0.535003	normal	0.69089	-0.204341	normal	0.668394	-0.279001	normal
Os01g0217900	0.00221869	-0.762694	normal	0.000222992	-0.92974	normal	0.00221869	-0.762694	normal	0.762347	-0.128609	normal	0.220676	-0.603865	normal
Os01g0218100	0.000845536	-3.42411	down	0.154429	0.668829	normal	0.000845536	-3.42411	down	0.000226283	4.86376	up	0.0729994	3.94713	normal
Os01g0218350	1.31262e-10	3.08265	up	0.0942921	0.967712	normal	1.31262e-10	3.08265	up	3.55896e-07	-3.0034	down	0.00560512	-1.54062	normal
Os01g0218500	2.10911e-28	2.638	up	2.61082e-20	2.19946	up	2.10911e-28	2.638	up	0.0460445	0.639448	normal	0.879065	0.102534	normal
Os01g0218700	1.34137e-07	-1.31737	normal	2.18101e-08	-1.42758	normal	1.34137e-07	-1.31737	normal	0.119364	0.516675	normal	0.987807	-0.0150046	normal
Os01g0218900	0.242491	-0.335865	normal	0.00591117	-0.755538	normal	0.242491	-0.335865	normal	0.151758	-0.572073	normal	0.804383	0.162715	normal
Os01g0219000	0.695546	-0.189761	normal	0.0129619	0.847687	normal	0.695546	-0.189761	normal	0.796901	0.149869	normal	0.0727152	0.95651	normal
Os01g0219100	0.00288568	1.2383	normal	0.194114	0.573979	normal	0.00288568	1.2383	normal	0.422239	-0.495233	normal	0.751315	-0.271202	normal
Os01g0219300	--	--	--	5.27984e-05	2.39965	up	--	--	--	0.0689516	-1.08149	normal	0.0065447	-1.83794	down
Os01g0219500	3.81237e-22	9.59227	up	--	--	--	3.81237e-22	9.59227	up	0.00279927	-7.76722	down	0.25148	-2.15087	normal
Os01g0220100	--	--	--	3.11246e-21	7.25525	up	--	--	--	0.500996	0.643414	normal	0.366751	1.65678	normal
Os01g0220150	--	--	--	3.19876e-15	Inf	up	--	--	--	--	--	--	--	--	--
Os01g0220200	1.90177e-11	-1.68769	down	2.03671e-09	-1.51855	normal	1.90177e-11	-1.68769	down	0.00386705	0.915887	normal	0.313317	0.507854	normal
Os01g0220300	0.325211	0.288209	normal	0.0990564	0.454278	normal	0.325211	0.288209	normal	0.57377	0.250248	normal	0.0688015	0.863533	normal
Os01g0220400	7.1513e-13	-3.79933	down	0.0303371	-0.780377	normal	7.1513e-13	-3.79933	down	0.00227322	2.09833	up	0.0541498	2.43041	normal
Os01g0220700	8.09139e-32	#NAME?	down	1.7618e-33	#NAME?	down	8.09139e-32	#NAME?	down	--	--	--	--	--	--
Os01g0221000	0.521721	0.411821	normal	0.332691	0.577526	normal	0.521721	0.411821	normal	0.0492815	1.79981	normal	0.388585	1.08013	normal
Os01g0221100	0.0207955	1.32097	normal	0.497252	0.348365	normal	0.0207955	1.32097	normal	0.203094	1.2118	normal	0.553312	0.411349	normal
Os01g0221300	0.000517707	1.26964	normal	0.153645	0.567238	normal	0.000517707	1.26964	normal	0.532329	-0.332255	normal	0.702325	0.257137	normal
Os01g0221500	0.42821	-0.282102	normal	9.68778e-05	-1.384	normal	0.42821	-0.282102	normal	0.183951	0.673884	normal	0.912218	-0.112712	normal
Os01g0221600	1.62843e-55	-4.67032	down	5.25052e-35	-3.37444	down	1.62843e-55	-4.67032	down	0.29062	0.530846	normal	0.943495	-0.0675246	normal
Os01g0221900	2.78869e-16	-2.84192	down	0.00369345	-0.854278	normal	2.78869e-16	-2.84192	down	0.161327	0.72222	normal	0.820242	0.209349	normal
Os01g0222500	0.455856	-0.477897	normal	0.851642	0.107249	normal	0.455856	-0.477897	normal	3.50971e-06	-2.12272	down	2.66363e-05	-2.1869	down
Os01g0222600	0.000111491	-1.90515	down	0.000253117	-1.76001	down	0.000111491	-1.90515	down	3.20263e-05	1.39885	normal	0.884696	0.114015	normal
Os01g0223000	0.000350179	1.52605	normal	2.12152e-05	1.65185	up	0.000350179	1.52605	normal	0.000174125	2.04331	up	0.0397273	1.47247	normal
Os01g0223200	6.00042e-18	-2.82858	down	0.000209937	-1.04808	normal	6.00042e-18	-2.82858	down	0.868978	0.123537	normal	0.956243	0.0576806	normal
Os01g0223500	0.0254917	-0.562179	normal	9.22512e-12	-1.72345	down	0.0254917	-0.562179	normal	2.31271e-15	-2.59317	down	0.000497403	-1.49579	normal
Os01g0223700	0.00370975	-0.842848	normal	0.165588	-0.397162	normal	0.00370975	-0.842848	normal	0.954642	0.0271506	normal	0.903865	-0.0911912	normal
Os01g0223900	1.6089e-25	6.73544	up	2.17163e-17	5.71465	up	1.6089e-25	6.73544	up	0.0721363	-0.851997	normal	0.0106197	-1.4184	normal
Os01g0224100	0.00769015	-1.20365	normal	0.000163595	-1.91924	down	0.00769015	-1.20365	normal	0.412923	-0.409736	normal	0.262137	-0.584385	normal
Os01g0224166	0.0700069	-1.64461	normal	0.0647093	-1.72645	normal	0.0700069	-1.64461	normal	0.293504	0.984338	normal	0.554568	0.626954	normal
Os01g0224200	--	--	--	--	--	--	--	--	--	0.198524	1.26245	normal	--	--	--
Os01g0224300	0.0347136	-1.41048	normal	0.961705	0.0360924	normal	0.0347136	-1.41048	normal	0.909447	-0.174196	normal	0.403623	0.795333	normal
Os01g0224400	0.939335	0.028643	normal	0.194531	0.418452	normal	0.939335	0.028643	normal	7.64637e-07	2.11253	up	0.0332682	1.30086	normal
Os01g0224500	0.784183	-0.0992589	normal	0.739409	-0.115987	normal	0.784183	-0.0992589	normal	0.366744	0.416201	normal	0.442734	0.460905	normal
Os01g0225000	5.97624e-05	1.86377	up	2.39261e-05	1.82324	up	5.97624e-05	1.86377	up	0.971024	0.0179439	normal	0.284341	-0.617357	normal
Os01g0225100	0.00136866	-0.796819	normal	0.000141787	-0.956418	normal	0.00136866	-0.796819	normal	0.835688	-0.0934874	normal	0.93337	-0.0610117	normal
Os01g0225200	0.398144	0.221788	normal	0.16469	0.35228	normal	0.398144	0.221788	normal	0.330917	0.352992	normal	0.546125	0.329076	normal
Os01g0225400	0.190073	0.56562	normal	0.0539762	0.703818	normal	0.190073	0.56562	normal	0.0986433	0.852903	normal	0.248479	0.7764	normal
Os01g0225550	0.105661	0.911848	normal	5.52203e-10	2.39209	up	0.105661	0.911848	normal	7.6365e-24	4.20093	up	0.0504997	3.43865	normal
Os01g0226200	1.1896e-11	5.49876	up	1.07435e-27	5.35315	up	1.1896e-11	5.49876	up	2.24745e-07	-2.49371	down	0.0862694	-0.850554	normal
Os01g0226300	7.73286e-37	3.38671	up	2.61541e-24	2.80249	up	7.73286e-37	3.38671	up	5.45654e-08	-1.80144	down	0.0018292	-1.41185	normal
Os01g0226400	9.00109e-37	Inf	up	1.80857e-22	Inf	up	9.00109e-37	Inf	up	0.875791	0.119679	normal	0.670322	0.852175	normal
Os01g0226450	3.8568e-35	9.86707	up	5.75009e-18	8.33911	up	3.8568e-35	9.86707	up	0.695012	0.294282	normal	0.566965	1.03641	normal
Os01g0226500	0.166017	0.385175	normal	1.92607e-06	1.15844	normal	0.166017	0.385175	normal	0.0606179	0.926457	normal	0.0678682	1.26134	normal
Os01g0226700	2.04296e-22	8.36413	up	1.29915e-27	7.30478	up	2.04296e-22	8.36413	up	0.891718	0.0889404	normal	0.892744	0.127595	normal
Os01g0227100	2.00726e-14	-1.95287	down	7.75328e-12	-1.77607	down	2.00726e-14	-1.95287	down	0.0290179	1.01463	normal	0.765157	0.187472	normal
Os01g0227200	0.556611	0.155507	normal	0.607148	-0.143287	normal	0.556611	0.155507	normal	0.0340577	0.681584	normal	0.470514	0.381831	normal
Os01g0227250	0.558204	-0.188203	normal	0.0434451	0.540023	normal	0.558204	-0.188203	normal	0.00253938	1.09857	normal	0.323246	0.55439	normal
Os01g0227300	0.000197241	-0.961212	normal	0.00335625	-0.746137	normal	0.000197241	-0.961212	normal	0.293794	-0.387912	normal	0.262473	-0.551297	normal
Os01g0227350	4.00274e-37	-6.12881	down	6.07069e-29	-4.46735	down	4.00274e-37	-6.12881	down	--	--	--	--	--	--
Os01g0227400	1.0091e-48	-8.65266	down	1.34286e-23	-3.64469	down	1.0091e-48	-8.65266	down	0.164781	1.29036	normal	0.404986	1.0101	normal
Os01g0227500	6.82965e-94	-11.6295	down	3.20676e-56	-5.07138	down	6.82965e-94	-11.6295	down	0.975535	0.0454941	normal	0.6309	1.02143	normal
Os01g0227700	5.91427e-10	#NAME?	down	1.21653e-06	-4.54137	down	5.91427e-10	#NAME?	down	--	--	--	--	--	--
Os01g0227800	2.55198e-49	-6.10064	down	3.18735e-24	-3.23096	down	2.55198e-49	-6.10064	down	0.0203336	1.68642	normal	0.0861653	1.57871	normal
Os01g0228300	0.549816	0.226419	normal	0.783247	-0.116494	normal	0.549816	0.226419	normal	0.0714032	-0.80478	normal	0.228547	-0.688669	normal
Os01g0228400	1.87908e-05	1.2073	normal	0.00155113	1.28219	normal	1.87908e-05	1.2073	normal	0.0155756	1.13644	normal	0.527599	0.388489	normal
Os01g0228450	1.37336e-05	1.03311	normal	0.00468198	0.981294	normal	1.37336e-05	1.03311	normal	0.00289439	1.19632	normal	0.245467	0.577929	normal
Os01g0228500	5.14625e-09	3.69506	up	6.32458e-08	3.82396	up	5.14625e-09	3.69506	up	0.410198	0.590025	normal	0.514503	0.587134	normal
Os01g0228600	3.08757e-14	-2.7323	down	6.42104e-10	-2.1112	down	3.08757e-14	-2.7323	down	0.915696	-0.052709	normal	0.274347	-0.541553	normal
Os01g0228800	5.79858e-08	1.67459	up	1.53527e-06	1.46924	normal	5.79858e-08	1.67459	up	0.767356	0.128093	normal	0.394005	-0.459846	normal
Os01g0229000	0.0231587	1.35451	normal	0.0357943	1.22225	normal	0.0231587	1.35451	normal	0.199284	-0.842099	normal	0.253761	-0.885374	normal
Os01g0229100	0.948534	0.0179377	normal	0.464533	-0.213371	normal	0.948534	0.0179377	normal	0.535886	-0.26018	normal	0.911361	0.0796083	normal
Os01g0229200	0.00564159	0.665763	normal	0.127989	0.383731	normal	0.00564159	0.665763	normal	0.418324	-0.30658	normal	0.94738	-0.0521179	normal
Os01g0229250	0.0134002	1.23531	normal	0.852126	0.111698	normal	0.0134002	1.23531	normal	0.262987	-0.6809	normal	0.785267	-0.239659	normal
Os01g0229300	3.5633e-05	1.64283	up	0.0140479	1.01688	normal	3.5633e-05	1.64283	up	0.849277	-0.125264	normal	0.653362	-0.326017	normal
Os01g0229400	5.72425e-06	1.36538	normal	0.14675	0.496692	normal	5.72425e-06	1.36538	normal	0.403741	-0.403365	normal	0.763231	-0.215015	normal
Os01g0229500	7.90836e-37	-4.17768	down	6.60469e-10	-1.58904	down	7.90836e-37	-4.17768	down	0.0975302	0.735687	normal	0.269761	0.654449	normal
Os01g0229900	0.961657	-0.0336449	normal	0.832623	0.0926013	normal	0.961657	-0.0336449	normal	0.0333952	-1.0716	normal	0.165099	-0.868972	normal
Os01g0230200	0.000116867	-1.58474	normal	0.0238782	-0.839914	normal	0.000116867	-1.58474	normal	0.00191661	-1.37928	normal	0.0858544	-0.940676	normal
Os01g0230800	0.0952334	1.02166	normal	3.93601e-11	3.12053	up	0.0952334	1.02166	normal	0.000253711	2.28523	up	0.00251497	2.173	up
Os01g0231000	0.0965185	0.41072	normal	0.0465149	0.496024	normal	0.0965185	0.41072	normal	8.08378e-23	-4.31924	down	0.445165	-0.661404	normal
Os01g0231500	0.0283771	-0.555911	normal	0.892641	-0.0415287	normal	0.0283771	-0.555911	normal	0.00191668	0.954264	normal	0.500202	0.361839	normal
Os01g0231700	0.641097	0.196584	normal	0.724044	0.152509	normal	0.641097	0.196584	normal	0.0924564	-0.579003	normal	0.86236	-0.118453	normal
Os01g0231800	0.00167533	1.19572	normal	8.99348e-09	1.84484	up	0.00167533	1.19572	normal	0.686356	0.191072	normal	0.504582	0.393106	normal
Os01g0231900	0.0437051	-0.536277	normal	0.0193312	-0.609286	normal	0.0437051	-0.536277	normal	0.117926	-0.596458	normal	0.430844	-0.428954	normal
Os01g0231950	0.856106	0.069521	normal	0.000276793	1.51797	normal	0.856106	0.069521	normal	1.98372e-10	-2.02917	down	0.0059462	-1.17305	normal
Os01g0232000	2.12858e-07	1.44028	normal	1.08205e-58	3.9701	up	2.12858e-07	1.44028	normal	2.11835e-06	1.43038	normal	0.474336	0.602215	normal
Os01g0232200	2.24308e-80	11.3989	up	0.00436825	7.3577	up	2.24308e-80	11.3989	up	3.31409e-10	-4.08902	down	0.000198636	-2.3146	down
Os01g0232300	0.00198022	-0.78455	normal	0.00616294	-0.689861	normal	0.00198022	-0.78455	normal	0.879087	-0.0764838	normal	0.890188	0.0953968	normal
Os01g0232400	0.725546	0.0977604	normal	0.500146	0.181286	normal	0.725546	0.0977604	normal	0.615527	0.194704	normal	0.883826	0.100823	normal
Os01g0232450	0.376337	0.461892	normal	0.127359	-0.842071	normal	0.376337	0.461892	normal	0.941357	-0.0808363	normal	0.918496	-0.113211	normal
Os01g0232500	3.30294e-07	1.27159	normal	0.00157417	0.809957	normal	3.30294e-07	1.27159	normal	0.0611323	0.656274	normal	0.0818151	0.810749	normal
Os01g0232550	0.0045054	0.954008	normal	2.01888e-06	1.41138	normal	0.0045054	0.954008	normal	0.0449929	0.890357	normal	0.145532	0.835616	normal
Os01g0232700	6.7457e-11	-1.74516	down	1.88133e-08	-1.45126	normal	6.7457e-11	-1.74516	down	0.306004	0.4353	normal	0.816888	0.167653	normal
Os01g0232800	0.0211643	0.571266	normal	0.000984159	0.789691	normal	0.0211643	0.571266	normal	0.1302	-0.521588	normal	0.359376	-0.470223	normal
Os01g0233000	0.0259161	-1.00421	normal	0.560687	-0.214175	normal	0.0259161	-1.00421	normal	0.378707	0.702706	normal	0.979789	-0.0305788	normal
Os01g0233500	0.00109309	1.80333	up	0.0605828	1.0642	normal	0.00109309	1.80333	up	0.00337657	-1.85524	down	0.149323	-1.06856	normal
Os01g0233900	1.74074e-11	2.72171	up	2.30616e-28	3.62272	up	1.74074e-11	2.72171	up	0.000209521	1.72027	up	0.000859735	1.62079	up
Os01g0234100	0.000146471	-1.80893	down	0.0291125	-0.918869	normal	0.000146471	-1.80893	down	0.87693	0.147625	normal	0.67935	0.429637	normal
Os01g0234300	0.441915	-0.496286	normal	0.571863	0.310437	normal	0.441915	-0.496286	normal	0.422179	-0.638271	normal	0.387816	-0.764978	normal
Os01g0234700	0.975085	-0.0435897	normal	7.07898e-05	1.72025	up	0.975085	-0.0435897	normal	0.000361575	-1.866	down	0.181206	-0.742203	normal
Os01g0234800	0.00518158	0.914724	normal	0.00043038	1.07337	normal	0.00518158	0.914724	normal	0.723777	0.174895	normal	0.651652	0.290613	normal
Os01g0234900	0.00842764	0.642071	normal	0.459934	-0.203647	normal	0.00842764	0.642071	normal	0.0381644	0.682328	normal	0.385915	0.445205	normal
Os01g0235100	0.00373744	-1.47049	normal	3.93237e-05	-2.39236	down	0.00373744	-1.47049	normal	0.145854	-0.624255	normal	0.0351296	-1.07137	normal
Os01g0235200	0.115196	0.589337	normal	0.0450058	0.695073	normal	0.115196	0.589337	normal	0.18937	0.639175	normal	0.428917	0.525487	normal
Os01g0235300	0.0365581	0.916572	normal	1.67406e-05	1.56344	normal	0.0365581	0.916572	normal	0.733347	0.175821	normal	0.876963	0.125045	normal
Os01g0235325	0.120001	0.62227	normal	0.600064	-0.246718	normal	0.120001	0.62227	normal	0.960926	0.0290121	normal	0.844871	-0.175327	normal
Os01g0235400	4.66334e-05	1.04928	normal	0.0025421	0.785141	normal	4.66334e-05	1.04928	normal	0.846892	-0.0884415	normal	0.867994	-0.111818	normal
Os01g0235700	0.103886	0.402475	normal	0.317384	0.258352	normal	0.103886	0.402475	normal	0.00150868	0.977168	normal	0.047713	0.881442	normal
Os01g0235800	0.00549402	0.686226	normal	0.839513	-0.063865	normal	0.00549402	0.686226	normal	0.899959	-0.0621908	normal	0.83861	0.132364	normal
Os01g0235900	2.78329e-120	-11.6349	down	9.3242e-64	-5.12627	down	2.78329e-120	-11.6349	down	6.03094e-05	7.81954	up	--	--	--
Os01g0236000	0.79666	0.146819	normal	0.880337	0.084451	normal	0.79666	0.146819	normal	0.000608847	-1.7781	down	0.171927	-0.870168	normal
Os01g0236300	1.87701e-62	4.09512	up	1.98479e-46	3.43864	up	1.87701e-62	4.09512	up	0.000630092	1.06862	normal	0.588891	0.36346	normal
Os01g0236400	4.54836e-23	7.39096	up	4.05925e-12	5.13311	up	4.54836e-23	7.39096	up	7.46216e-06	-2.32677	down	0.530468	-0.44003	normal
Os01g0236700	8.41516e-20	-2.3543	down	7.53374e-24	-2.67658	down	8.41516e-20	-2.3543	down	0.195113	0.464361	normal	0.598683	-0.303708	normal
Os01g0236800	0.273326	-0.371682	normal	0.0868486	-0.556189	normal	0.273326	-0.371682	normal	0.990622	-0.0181824	normal	0.984501	0.0210683	normal
Os01g0236900	--	--	--	--	--	--	--	--	--	0.860612	-0.251097	normal	0.757748	-0.369416	normal
Os01g0237100	9.65763e-86	-6.42831	down	1.89249e-68	-5.43027	down	9.65763e-86	-6.42831	down	0.761526	-0.267684	normal	0.835823	0.222344	normal
Os01g0238200	0.000361947	0.985088	normal	0.000641959	0.922986	normal	0.000361947	0.985088	normal	0.0831302	-0.640991	normal	0.526798	-0.35376	normal
Os01g0238287	0.000589724	1.3304	normal	0.0049085	1.06925	normal	0.000589724	1.3304	normal	0.249531	-0.580405	normal	0.671661	-0.297915	normal
Os01g0238500	1.70736e-55	-7.18903	down	1.05786e-37	-5.31124	down	1.70736e-55	-7.18903	down	0.036185	0.780151	normal	0.303355	0.550057	normal
Os01g0238600	0.0018217	0.794926	normal	0.00684649	0.685113	normal	0.0018217	0.794926	normal	0.736561	0.133183	normal	0.672479	0.243244	normal
Os01g0238800	0.558529	0.288006	normal	0.258823	0.492467	normal	0.558529	0.288006	normal	0.76711	-0.218883	normal	0.893829	-0.137603	normal
Os01g0238850	9.26275e-05	-1.08852	normal	0.000240241	-0.992995	normal	9.26275e-05	-1.08852	normal	0.956316	0.0257568	normal	0.992893	-0.0113338	normal
Os01g0239000	3.51682e-12	-1.84489	down	3.88016e-16	-2.2806	down	3.51682e-12	-1.84489	down	0.233622	0.409169	normal	0.97758	0.0236012	normal
Os01g0239100	4.47048e-05	-1.27428	normal	0.00136068	-0.952002	normal	4.47048e-05	-1.27428	normal	0.447066	0.386275	normal	0.399285	0.526343	normal
Os01g0239150	0.290546	-0.588144	normal	0.274502	-0.566407	normal	0.290546	-0.588144	normal	0.53572	0.476229	normal	0.349178	0.786625	normal
Os01g0239200	8.85642e-28	-3.36233	down	1.30846e-18	-2.81894	down	8.85642e-28	-3.36233	down	0.669503	-0.185229	normal	0.190293	-0.693346	normal
Os01g0239300	0.0260354	-1.29473	normal	0.257145	-0.610727	normal	0.0260354	-1.29473	normal	0.272595	-1.02283	normal	0.830856	0.257894	normal
Os01g0239700	0.61024	0.13575	normal	0.114488	-0.407987	normal	0.61024	0.13575	normal	0.138666	-0.518477	normal	0.064472	-0.860835	normal
Os01g0240700	1.68955e-15	Inf	up	--	--	--	1.68955e-15	Inf	up	--	--	--	0.973815	0.0677725	normal
Os01g0240725	1.37516e-12	Inf	up	--	--	--	1.37516e-12	Inf	up	--	--	--	--	--	--
Os01g0241000	3.09326e-07	-1.71304	down	2.39376e-05	-1.32519	normal	3.09326e-07	-1.71304	down	0.840811	0.12319	normal	0.702739	-0.30469	normal
Os01g0241100	0.636771	-0.214708	normal	0.850925	-0.0883774	normal	0.636771	-0.214708	normal	0.772842	0.16585	normal	0.951122	-0.0622854	normal
Os01g0241400	--	--	--	--	--	--	--	--	--	2.91917e-05	3.38403	up	--	--	--
Os01g0242300	0.254067	0.520788	normal	0.950438	0.0310002	normal	0.254067	0.520788	normal	1.27376e-10	-2.4781	down	1.27554e-06	-2.13143	down
Os01g0242500	0.0288761	-1.08398	normal	0.134885	-0.682015	normal	0.0288761	-1.08398	normal	0.529407	-0.43034	normal	0.685472	-0.351143	normal
Os01g0242600	0.142252	0.521778	normal	0.912349	0.0465651	normal	0.142252	0.521778	normal	2.38731e-05	1.28457	normal	0.232397	0.639152	normal
Os01g0242900	0.737713	0.115504	normal	0.635505	0.158955	normal	0.737713	0.115504	normal	0.040168	-0.774267	normal	0.0951245	-0.815468	normal
Os01g0243000	0.0154194	-1.44425	normal	0.30056	-0.573037	normal	0.0154194	-1.44425	normal	0.813038	0.208755	normal	0.824891	0.255778	normal
Os01g0243100	0.408533	-0.368675	normal	0.386845	0.328691	normal	0.408533	-0.368675	normal	0.356677	-0.524616	normal	0.844315	-0.169994	normal
Os01g0243200	0.000189505	1.09108	normal	0.00359403	0.85583	normal	0.000189505	1.09108	normal	0.00556395	0.954368	normal	0.8806	0.110363	normal
Os01g0243300	0.137881	-0.999316	normal	0.00217423	-2.65925	down	0.137881	-0.999316	normal	0.315729	0.920725	normal	0.601623	0.562328	normal
Os01g0243400	0.324126	-0.420006	normal	0.129055	0.526044	normal	0.324126	-0.420006	normal	0.884168	0.0767329	normal	0.700761	-0.256566	normal
Os01g0243600	2.55169e-09	3.7313	up	3.90691e-09	4.13359	up	2.55169e-09	3.7313	up	0.53292	0.568549	normal	0.468261	0.716656	normal
Os01g0243700	5.874e-17	6.19565	up	2.0645e-11	4.93915	up	5.874e-17	6.19565	up	7.68193e-15	-3.36387	down	6.18362e-08	-2.50429	down
Os01g0243800	1.04727e-15	Inf	up	3.45941e-19	Inf	up	1.04727e-15	Inf	up	0.0352169	1.43179	normal	0.263228	0.982564	normal
Os01g0244400	3.67446e-12	Inf	up	--	--	--	3.67446e-12	Inf	up	0.0539921	#NAME?	normal	--	--	--
Os01g0245532	1.12022e-15	Inf	up	--	--	--	1.12022e-15	Inf	up	--	--	--	--	--	--
Os01g0245700	1.20723e-15	7.57441	up	--	--	--	1.20723e-15	7.57441	up	--	--	--	--	--	--
Os01g0246100	0.747569	0.0868529	normal	0.0657356	-0.473091	normal	0.747569	0.0868529	normal	0.330439	0.351051	normal	1	0.0010834	normal
Os01g0246400	0.962809	0.0214121	normal	0.472454	-0.422901	normal	0.962809	0.0214121	normal	0.383929	-1.20738	normal	0.425062	-1.00876	normal
Os01g0246500	5.46691e-14	2.71133	up	0.00085517	1.40188	normal	5.46691e-14	2.71133	up	0.134918	0.751524	normal	0.243394	0.766335	normal
Os01g0246601	--	--	--	--	--	--	--	--	--	2.24418e-05	-4.41784	down	0.380068	-0.904924	normal
Os01g0246700	1.62671e-68	-5.42405	down	1.07581e-20	-2.57924	down	1.62671e-68	-5.42405	down	9.09145e-74	6.33871	up	9.62745e-11	4.09971	up
Os01g0247500	0.0763596	-0.807298	normal	0.0159372	0.827124	normal	0.0763596	-0.807298	normal	1.57713e-07	2.10778	up	0.0726073	1.09557	normal
Os01g0247550	0.439983	-0.519322	normal	0.208953	0.676879	normal	0.439983	-0.519322	normal	0.00173403	2.07657	up	0.218404	1.10666	normal
Os01g0247600	0.0981619	-0.619209	normal	0.587265	-0.203907	normal	0.0981619	-0.619209	normal	0.0158088	1.91787	normal	0.874558	0.355206	normal
Os01g0247900	3.41275e-12	7.09937	up	--	--	--	3.41275e-12	7.09937	up	1.18988e-08	-3.27798	down	3.32084e-05	-2.53151	down
Os01g0248300	--	--	--	--	--	--	--	--	--	0.204042	0.917631	normal	0.0716117	-1.57322	normal
Os01g0248400	0.650294	-0.148837	normal	0.00123456	-0.97095	normal	0.650294	-0.148837	normal	0.944659	-0.0447331	normal	0.250083	-0.643196	normal
Os01g0248500	0.00789015	-2.16265	down	0.0101309	-2.14086	normal	0.00789015	-2.16265	down	0.166537	1.06559	normal	0.974171	-0.0625232	normal
Os01g0248600	0.415977	-0.265283	normal	0.347507	-0.296714	normal	0.415977	-0.265283	normal	0.780242	-0.164706	normal	0.664475	0.285917	normal
Os01g0248850	--	--	--	--	--	--	--	--	--	0.270838	-1.07709	normal	0.152774	-1.30172	normal
Os01g0249200	0.0898706	2.70008	normal	2.33152e-55	5.60665	up	0.0898706	2.70008	normal	0.58027	0.627336	normal	0.92272	0.223372	normal
Os01g0249300	1.00457e-05	-1.10067	normal	3.01973e-06	-1.16351	normal	1.00457e-05	-1.10067	normal	0.154251	-0.499688	normal	0.28215	-0.530096	normal
Os01g0249900	3.79638e-15	5.87913	up	1.95347e-07	4.45685	up	3.79638e-15	5.87913	up	0.136624	-1.23699	normal	0.866837	0.198685	normal
Os01g0250600	0.00448116	-0.836372	normal	0.705084	0.111889	normal	0.00448116	-0.836372	normal	0.045064	0.770667	normal	0.0645193	0.899913	normal
Os01g0250900	0.00540718	-0.695446	normal	0.0069927	-0.686064	normal	0.00540718	-0.695446	normal	0.621888	-0.196467	normal	0.89359	-0.0940304	normal
Os01g0251100	0.00785183	-0.858697	normal	0.0259038	-0.691943	normal	0.00785183	-0.858697	normal	0.674066	0.203883	normal	0.415184	0.46992	normal
Os01g0251200	6.66376e-07	1.30799	normal	0.000542949	0.929288	normal	6.66376e-07	1.30799	normal	0.0689753	0.633275	normal	0.452862	0.406229	normal
Os01g0251400	1.29653e-170	8.7223	up	0.00680235	5.67515	up	1.29653e-170	8.7223	up	4.21185e-25	-3.95857	down	0.000469787	-1.80846	down
Os01g0252100	0.0435059	0.503733	normal	0.963119	0.0120321	normal	0.0435059	0.503733	normal	0.425046	-0.311716	normal	0.747584	-0.212926	normal
Os01g0252150	0.385923	0.417493	normal	0.305057	-0.521451	normal	0.385923	0.417493	normal	0.429737	-0.476779	normal	0.544671	-0.458983	normal
Os01g0252300	--	--	--	--	--	--	--	--	--	1.26268e-05	-6.35309	down	0.0249707	-2.47454	normal
Os01g0252600	6.43584e-73	-9.09091	down	2.44306e-70	-7.72057	down	6.43584e-73	-9.09091	down	--	--	--	--	--	--
Os01g0252900	0.454291	0.258711	normal	0.507362	0.224831	normal	0.454291	0.258711	normal	0.944551	-0.0486527	normal	0.880265	0.116421	normal
Os01g0253100	0.0506047	0.49181	normal	0.182723	0.341198	normal	0.0506047	0.49181	normal	0.922951	-0.048546	normal	0.764943	-0.184532	normal
Os01g0253300	0.000234774	0.898911	normal	0.0200554	0.598646	normal	0.000234774	0.898911	normal	0.783125	0.114889	normal	0.572448	0.343326	normal
Os01g0253400	6.39462e-07	2.87081	up	0.0729728	2.32857	normal	6.39462e-07	2.87081	up	1.12301e-05	-2.38967	down	0.00129629	-1.77228	down
Os01g0253500	--	--	--	3.16631e-06	3.37108	up	--	--	--	2.56721e-16	3.8508	up	0.212979	1.6993	normal
Os01g0253600	0.630188	-0.245722	normal	0.236715	-0.536372	normal	0.630188	-0.245722	normal	0.0156586	-1.20109	normal	0.12302	-0.9414	normal
Os01g0253900	1.02592e-15	-2.10252	down	4.18907e-13	-1.85024	down	1.02592e-15	-2.10252	down	0.00230791	1.19582	normal	0.489139	0.449716	normal
Os01g0254000	4.38931e-06	1.08084	normal	1.22811e-06	1.16299	normal	4.38931e-06	1.08084	normal	0.0514367	0.631218	normal	0.0248497	1.03874	normal
Os01g0254100	0.00091628	-0.993593	normal	0.000665105	-1.03297	normal	0.00091628	-0.993593	normal	0.0147532	0.764384	normal	0.902244	0.0877294	normal
Os01g0254200	8.68717e-05	-1.1026	normal	8.11635e-05	-1.0764	normal	8.68717e-05	-1.1026	normal	0.195044	-0.494754	normal	0.443004	-0.413647	normal
Os01g0254800	0.0142657	-0.952456	normal	0.0594575	-0.688462	normal	0.0142657	-0.952456	normal	0.454244	0.424198	normal	0.691481	0.318855	normal
Os01g0254900	0.884721	-0.0442533	normal	0.12707	-0.394729	normal	0.884721	-0.0442533	normal	0.422157	0.290742	normal	0.997249	0.00591868	normal
Os01g0254950	0.41888	0.320404	normal	0.00504484	-1.1754	normal	0.41888	0.320404	normal	0.727306	-0.206941	normal	0.90935	-0.0992264	normal
Os01g0255000	0.00037803	-0.883311	normal	0.000467722	-0.876102	normal	0.00037803	-0.883311	normal	0.0713473	0.588526	normal	0.176874	0.646024	normal
Os01g0256400	0.0527295	0.535364	normal	0.818447	0.0720115	normal	0.0527295	0.535364	normal	0.104972	-0.606857	normal	0.632877	-0.279203	normal
Os01g0256500	0.0113791	-0.838281	normal	5.23673e-09	-2.06387	down	0.0113791	-0.838281	normal	1.79508e-24	3.15656	up	0.362008	2.87033	normal
Os01g0256600	0.0381998	0.694814	normal	0.208267	0.431512	normal	0.0381998	0.694814	normal	0.702301	-0.20766	normal	0.781221	-0.203425	normal
Os01g0256800	2.474e-09	2.00121	up	7.92729e-11	2.05844	up	2.474e-09	2.00121	up	0.774103	0.131496	normal	0.99582	-0.00808169	normal
Os01g0256900	0.00197332	0.840199	normal	0.00044232	0.917233	normal	0.00197332	0.840199	normal	0.188077	0.463944	normal	0.448791	0.400595	normal
Os01g0257100	2.33134e-08	3.53543	up	2.91069e-55	5.19779	up	2.33134e-08	3.53543	up	2.67891e-05	-1.72611	down	0.0153447	-1.16492	normal
Os01g0257300	--	--	--	0.0571723	4.08219	normal	--	--	--	--	--	--	--	--	--
Os01g0257400	1.49842e-11	1.65621	up	4.61825e-08	1.34427	normal	1.49842e-11	1.65621	up	0.196056	0.448781	normal	0.268163	0.544097	normal
Os01g0257900	7.1029e-08	2.47552	up	8.46252e-07	2.17809	up	7.1029e-08	2.47552	up	0.520033	-0.342882	normal	1	-0.00278957	normal
Os01g0258000	0.884683	-0.0931077	normal	0.481072	-0.36081	normal	0.884683	-0.0931077	normal	0.377451	-0.547333	normal	0.910162	-0.11105	normal
Os01g0258600	0.257388	0.578376	normal	0.120009	0.719534	normal	0.257388	0.578376	normal	0.28209	-0.690609	normal	0.982589	-0.0293242	normal
Os01g0258700	2.74844e-08	1.30083	normal	6.87454e-07	1.16492	normal	2.74844e-08	1.30083	normal	0.757082	-0.130815	normal	0.991625	-0.0121885	normal
Os01g0259200	0.00658549	-0.760867	normal	0.906341	-0.0395751	normal	0.00658549	-0.760867	normal	1.03051e-10	2.03301	up	0.0339799	1.01243	normal
Os01g0259400	0.00272848	1.36861	normal	0.140629	0.699242	normal	0.00272848	1.36861	normal	0.200086	-0.818411	normal	0.281326	-0.763185	normal
Os01g0259600	0.00160802	-0.786376	normal	2.1177e-05	-1.07065	normal	0.00160802	-0.786376	normal	0.0174689	0.753102	normal	0.696827	0.226255	normal
Os01g0259900	2.47342e-07	-2.45709	down	2.34368e-06	-2.21292	down	2.47342e-07	-2.45709	down	0.812515	0.203014	normal	0.903429	0.150483	normal
Os01g0260700	0.220478	-0.323547	normal	0.042371	-0.519885	normal	0.220478	-0.323547	normal	0.159243	-0.498519	normal	0.391241	-0.439953	normal
Os01g0260800	0.185205	0.512947	normal	4.95609e-06	1.40765	normal	0.185205	0.512947	normal	0.00217437	-1.04952	normal	0.184915	-0.643198	normal
Os01g0261100	0.000150203	-0.944684	normal	0.113216	-0.410175	normal	0.000150203	-0.944684	normal	0.384581	0.314427	normal	0.663264	0.249887	normal
Os01g0261200	0.00704491	-0.67961	normal	0.00829618	-0.685577	normal	0.00704491	-0.67961	normal	1.10006e-21	2.77617	up	3.49718e-07	2.27501	up
Os01g0261500	0.564259	-0.214468	normal	0.919541	0.0363511	normal	0.564259	-0.214468	normal	0.0543619	-0.799285	normal	0.195031	-0.699132	normal
Os01g0262500	0.236996	-0.676181	normal	0.496764	-0.373388	normal	0.236996	-0.676181	normal	0.00112182	-1.90952	down	0.372168	-0.983575	normal
Os01g0262600	0.0942309	-0.614248	normal	0.4565	-0.270906	normal	0.0942309	-0.614248	normal	0.00072774	-1.64861	down	0.844639	-0.137095	normal
Os01g0262700	6.49028e-05	-1.28387	normal	0.000149081	-1.16906	normal	6.49028e-05	-1.28387	normal	0.0213523	-1.06066	normal	0.148375	-0.835696	normal
Os01g0263300	2.84042e-17	7.81016	up	5.10285e-90	7.0479	up	2.84042e-17	7.81016	up	0.0433396	0.740125	normal	0.143524	-0.8621	normal
Os01g0263500	0.824204	0.0928157	normal	0.599297	-0.222765	normal	0.824204	0.0928157	normal	0.8899	-0.101879	normal	0.893562	-0.123681	normal
Os01g0263600	3.37669e-17	2.20547	up	1.08586e-12	1.87185	up	3.37669e-17	2.20547	up	1.33513e-09	1.9622	up	9.67648e-05	1.66457	up
Os01g0263900	5.37583e-88	5.68669	up	4.83231e-24	3.6137	up	5.37583e-88	5.68669	up	2.03876e-21	3.27783	up	3.33253e-08	2.49438	up
Os01g0264000	2.83058e-46	5.38021	up	3.36524e-21	3.52816	up	2.83058e-46	5.38021	up	2.00104e-18	3.25442	up	2.4883e-06	2.3402	up
Os01g0264400	1.10787e-26	3.79021	up	7.27287e-27	3.68714	up	1.10787e-26	3.79021	up	0.627705	-0.208952	normal	0.604285	-0.299203	normal
Os01g0264500	0.853702	0.0637381	normal	0.0498872	0.541304	normal	0.853702	0.0637381	normal	0.0764375	0.683853	normal	0.0416131	0.963038	normal
Os01g0264600	--	--	--	1.00027e-19	Inf	up	--	--	--	3.27883e-07	3.52348	up	--	--	--
Os01g0264700	1.32103e-05	1.12274	normal	0.0860492	0.476876	normal	1.32103e-05	1.12274	normal	0.920417	0.0439072	normal	0.458704	0.392057	normal
Os01g0265000	0.939121	0.04725	normal	0.498062	-0.522931	normal	0.939121	0.04725	normal	0.00570064	-1.9169	down	0.725869	-0.3343	normal
Os01g0265100	2.50302e-13	3.72641	up	4.29332e-24	4.37749	up	2.50302e-13	3.72641	up	0.00330023	-1.32796	normal	0.00112091	-1.65242	down
Os01g0265200	0.0845806	-0.519641	normal	0.104775	-0.476109	normal	0.0845806	-0.519641	normal	0.609568	-0.247451	normal	0.807258	-0.172454	normal
Os01g0265400	4.49694e-05	-1.57941	normal	1.70026e-05	-1.57493	normal	4.49694e-05	-1.57941	normal	0.521603	-0.422598	normal	0.602778	-0.424322	normal
Os01g0265700	0.889943	-0.0580152	normal	0.503397	0.218521	normal	0.889943	-0.0580152	normal	0.197959	0.585322	normal	0.125927	0.826866	normal
Os01g0265800	1.71214e-09	-1.5314	normal	7.38302e-10	-1.54938	normal	1.71214e-09	-1.5314	normal	0.0666976	-0.630191	normal	0.536261	-0.33459	normal
Os01g0265900	0.00348365	1.1388	normal	0.183139	0.549765	normal	0.00348365	1.1388	normal	0.887301	0.0928637	normal	0.71867	0.287665	normal
Os01g0266000	1	-0.0015856	normal	0.0499221	-0.505928	normal	1	-0.0015856	normal	0.988988	0.00405204	normal	0.757963	-0.192157	normal
Os01g0266100	4.60901e-06	3.44839	up	1.80755e-20	4.19437	up	4.60901e-06	3.44839	up	0.488309	0.360162	normal	0.261541	-0.678078	normal
Os01g0266200	0.268886	-0.327606	normal	0.00146945	-1.0724	normal	0.268886	-0.327606	normal	0.770995	-0.133269	normal	0.167552	-0.684198	normal
Os01g0266400	0.00407909	1.54654	normal	3.36069e-05	1.96183	up	0.00407909	1.54654	normal	0.00343205	-1.38661	normal	0.128008	-0.895996	normal
Os01g0266500	0.00114914	-1.42516	normal	0.752118	0.116633	normal	0.00114914	-1.42516	normal	0.242532	0.565599	normal	0.526708	0.430509	normal
Os01g0266600	5.65777e-07	1.21854	normal	0.0702529	0.474672	normal	5.65777e-07	1.21854	normal	0.550279	-0.235727	normal	0.947108	0.0503353	normal
Os01g0266800	8.71239e-05	1.20959	normal	0.436178	-0.34732	normal	8.71239e-05	1.20959	normal	0.798101	0.119145	normal	0.458319	-0.409651	normal
Os01g0267100	0.0319403	0.536764	normal	0.0343565	0.524878	normal	0.0319403	0.536764	normal	0.256141	0.399749	normal	0.574	0.308358	normal
Os01g0267200	0.0106668	0.61866	normal	0.444393	0.200412	normal	0.0106668	0.61866	normal	0.914935	0.0440542	normal	0.669815	0.247671	normal
Os01g0267400	0.229521	-0.545085	normal	0.557233	-0.260361	normal	0.229521	-0.545085	normal	0.576096	-0.36467	normal	0.926472	-0.0938794	normal
Os01g0267600	4.4141e-19	2.6541	up	5.82908e-13	2.20133	up	4.4141e-19	2.6541	up	0.000811142	1.26454	normal	0.0113652	1.21148	normal
Os01g0267800	0.0206444	1.39502	normal	0.025884	1.6326	normal	0.0206444	1.39502	normal	0.000670379	-2.60066	down	0.39951	-0.785367	normal
Os01g0267900	9.30517e-13	1.71766	up	0.987584	0.00284687	normal	9.30517e-13	1.71766	up	7.63372e-08	-2.09652	down	0.0269178	-0.971863	normal
Os01g0268100	0.000684683	-1.18652	normal	0.00077181	-1.12112	normal	0.000684683	-1.18652	normal	0.730143	0.184332	normal	0.992972	0.0134899	normal
Os01g0268300	1.08895e-08	-1.44714	normal	9.04715e-06	-1.10557	normal	1.08895e-08	-1.44714	normal	0.372004	0.343867	normal	0.558253	0.327829	normal
Os01g0268600	1.74045e-12	-3.29763	down	5.23001e-09	-2.38061	down	1.74045e-12	-3.29763	down	5.8368e-08	3.76298	up	--	--	--
Os01g0268800	0.116224	-0.448494	normal	0.554718	-0.175143	normal	0.116224	-0.448494	normal	7.9459e-06	1.45407	normal	0.268163	0.58821	normal
Os01g0268900	1.24208e-09	-2.05243	down	7.27509e-05	-1.21971	normal	1.24208e-09	-2.05243	down	0.391294	0.538844	normal	0.139131	0.995306	normal
Os01g0269000	0.341786	-0.334598	normal	0.605172	0.169659	normal	0.341786	-0.334598	normal	1.10256e-09	2.25828	up	0.0626087	1.12533	normal
Os01g0269100	0.00421401	0.747512	normal	0.0555273	0.509185	normal	0.00421401	0.747512	normal	0.639592	0.1901	normal	0.236867	0.581655	normal
Os01g0269900	0.50452	-0.27355	normal	0.642101	0.170591	normal	0.50452	-0.27355	normal	0.871635	0.0939415	normal	0.705602	0.269648	normal
Os01g0269950	0.975085	0.0151467	normal	0.622893	-0.252312	normal	0.975085	0.0151467	normal	0.737696	-0.253279	normal	0.787211	0.244798	normal
Os01g0270100	2.92431e-19	2.09845	up	2.14632e-15	1.87864	up	2.92431e-19	2.09845	up	2.6014e-08	1.64656	up	1.40342e-05	1.86876	up
Os01g0270300	0.267082	-1.11583	normal	0.883661	-0.156084	normal	0.267082	-1.11583	normal	9.7013e-10	-3.1128	down	0.125085	-1.06387	normal
Os01g0270501	0.105076	-0.713461	normal	0.0213071	0.776842	normal	0.105076	-0.713461	normal	7.20743e-08	-2.15696	down	0.180369	-0.750662	normal
Os01g0271000	0.221284	0.424879	normal	0.155836	0.470801	normal	0.221284	0.424879	normal	0.0836651	0.732383	normal	0.217921	0.68973	normal
Os01g0271200	4.25834e-06	1.64296	up	0.0614751	0.744483	normal	4.25834e-06	1.64296	up	0.244915	0.564284	normal	0.550342	0.408121	normal
Os01g0271400	6.47524e-11	-1.71037	down	2.34815e-12	-1.81141	down	6.47524e-11	-1.71037	down	0.520644	0.287586	normal	0.703618	0.245401	normal
Os01g0271500	0.0604505	-0.511368	normal	0.0554067	-0.511423	normal	0.0604505	-0.511368	normal	0.530919	-0.256371	normal	0.835671	-0.136684	normal
Os01g0271700	0.108996	-0.935	normal	0.637845	-0.264538	normal	0.108996	-0.935	normal	0.0454852	0.727009	normal	0.176389	0.681868	normal
Os01g0272600	0.61684	-0.34058	normal	0.000255362	1.61634	up	0.61684	-0.34058	normal	0.0139099	1.4973	normal	0.117561	1.26317	normal
Os01g0272800	1.67974e-21	-3.1333	down	4.17178e-11	-1.92671	down	1.67974e-21	-3.1333	down	0.140794	0.78468	normal	0.859485	0.182343	normal
Os01g0272850	2.11873e-14	-2.49112	down	1.484e-12	-2.23578	down	2.11873e-14	-2.49112	down	0.167201	0.701704	normal	0.640418	0.365923	normal
Os01g0273000	2.10914e-08	1.41192	normal	8.44286e-06	1.12756	normal	2.10914e-08	1.41192	normal	0.0897499	0.583186	normal	0.232091	0.588052	normal
Os01g0273100	9.64316e-12	7.15235	up	--	--	--	9.64316e-12	7.15235	up	2.78528e-05	-6.05174	down	0.00803652	-2.84691	down
Os01g0273300	0.000117617	1.02364	normal	0.0876311	0.484208	normal	0.000117617	1.02364	normal	0.239371	-0.432571	normal	0.649701	-0.26084	normal
Os01g0273500	0.410443	0.233438	normal	0.167471	-0.401994	normal	0.410443	0.233438	normal	0.785593	0.124576	normal	0.917213	-0.0808119	normal
Os01g0273800	0.0192409	1.28046	normal	0.90303	0.110653	normal	0.0192409	1.28046	normal	0.0856369	-1.07197	normal	0.710847	-0.326797	normal
Os01g0273850	--	--	--	--	--	--	--	--	--	0.247617	-1.24884	normal	0.361053	-0.895617	normal
Os01g0274800	3.12843e-37	5.88284	up	7.29357e-19	6.93167	up	3.12843e-37	5.88284	up	3.70329e-06	1.54133	normal	0.392167	0.488836	normal
Os01g0275300	0.213588	-0.360245	normal	0.738816	0.0974536	normal	0.213588	-0.360245	normal	0.388927	0.486531	normal	0.343051	0.516231	normal
Os01g0275500	0.0781532	1.05923	normal	2.92025e-05	2.12356	up	0.0781532	1.05923	normal	0.830445	-0.198817	normal	0.548937	0.515064	normal
Os01g0275600	4.31821e-27	2.83291	up	1.0612e-17	2.29088	up	4.31821e-27	2.83291	up	0.468522	0.326549	normal	0.301582	0.714209	normal
Os01g0275900	4.75844e-32	-3.71101	down	3.46391e-06	-1.21638	normal	4.75844e-32	-3.71101	down	0.975816	-0.0310294	normal	0.947334	-0.0638968	normal
Os01g0276000	0.00923627	0.705533	normal	0.88667	0.0510266	normal	0.00923627	0.705533	normal	0.132476	-0.519034	normal	0.952818	-0.0475277	normal
Os01g0276100	0.0232432	0.562022	normal	0.429748	0.209231	normal	0.0232432	0.562022	normal	0.0694484	0.588726	normal	0.928004	-0.064444	normal
Os01g0276200	0.0365478	0.647506	normal	0.00108253	0.929584	normal	0.0365478	0.647506	normal	0.597123	0.228021	normal	0.271232	0.563134	normal
Os01g0276400	4.34059e-07	-1.75537	down	2.39393e-07	-1.71588	down	4.34059e-07	-1.75537	down	0.307824	0.54973	normal	0.844647	0.182299	normal
Os01g0276500	0.0401416	0.765982	normal	0.28293	0.415014	normal	0.0401416	0.765982	normal	0.746304	0.183178	normal	0.966076	0.0436495	normal
Os01g0276600	7.43733e-19	2.52788	up	2.19333e-11	1.98297	up	7.43733e-19	2.52788	up	1.76581e-05	-1.48218	normal	0.234609	-0.59098	normal
Os01g0276700	5.8013e-11	1.57187	normal	2.61268e-05	1.03121	normal	5.8013e-11	1.57187	normal	0.363521	0.595028	normal	0.455809	0.390611	normal
Os01g0276800	9.66705e-06	1.03984	normal	0.00189724	0.746553	normal	9.66705e-06	1.03984	normal	0.439585	-0.290613	normal	0.999424	-0.00519667	normal
Os01g0276900	7.89649e-07	-4.90558	down	1.39418e-05	-4.11611	down	7.89649e-07	-4.90558	down	0.00460032	4.092	up	--	--	--
Os01g0277500	2.09992e-08	2.12157	up	6.18149e-05	1.56084	normal	2.09992e-08	2.12157	up	0.0406043	-0.895327	normal	0.922297	-0.0822583	normal
Os01g0277600	0.209953	-0.355227	normal	0.0625889	-0.510792	normal	0.209953	-0.355227	normal	0.00822289	0.966037	normal	0.214231	0.637017	normal
Os01g0277700	0.00054862	1.09525	normal	0.0101726	0.821737	normal	0.00054862	1.09525	normal	0.0102286	-0.998849	normal	0.732413	-0.216067	normal
Os01g0278000	5.61434e-14	-2.61782	down	3.3553e-11	-2.29434	down	5.61434e-14	-2.61782	down	7.49632e-06	2.36794	up	0.00114698	2.45975	up
Os01g0278200	0.829293	0.0638173	normal	0.0461185	0.509049	normal	0.829293	0.0638173	normal	0.495108	0.265314	normal	0.859749	0.121119	normal
Os01g0278600	0.362362	0.336252	normal	0.439164	-0.308201	normal	0.362362	0.336252	normal	0.994177	-0.0158711	normal	0.802573	-0.196015	normal
Os01g0278900	4.57188e-40	-3.70305	down	5.23434e-27	-2.85922	down	4.57188e-40	-3.70305	down	0.6503	-0.296744	normal	0.562057	-0.334161	normal
Os01g0278950	7.42162e-07	2.26604	up	0.00121521	2.25613	up	7.42162e-07	2.26604	up	9.58835e-06	-1.73007	down	0.001926	-1.37364	normal
Os01g0278975	4.37708e-05	2.14701	up	0.0201915	2.07726	normal	4.37708e-05	2.14701	up	1.10463e-06	-2.25733	down	0.00138438	-1.55849	normal
Os01g0279100	1.31281e-39	-4.47209	down	2.15028e-28	-3.91538	down	1.31281e-39	-4.47209	down	0.299477	-0.394326	normal	0.182522	-0.689693	normal
Os01g0279200	0.0404682	-0.530876	normal	0.000463202	-0.886616	normal	0.0404682	-0.530876	normal	0.952742	-0.0338323	normal	0.963875	-0.0362296	normal
Os01g0279300	1.28983e-08	1.33509	normal	0.0173461	0.585966	normal	1.28983e-08	1.33509	normal	0.0406279	-0.685689	normal	0.425307	-0.426354	normal
Os01g0279400	0.028664	-0.997726	normal	0.109885	-0.696912	normal	0.028664	-0.997726	normal	0.0696015	-0.786078	normal	0.990135	-0.0157437	normal
Os01g0279700	1.8115e-32	-3.51338	down	4.45831e-33	-3.78321	down	1.8115e-32	-3.51338	down	0.957193	-0.0328269	normal	0.598628	-0.294265	normal
Os01g0279800	0.00203209	0.756546	normal	0.00422502	0.696776	normal	0.00203209	0.756546	normal	0.138094	-0.514247	normal	0.945272	-0.0523413	normal
Os01g0279900	0.218177	0.326551	normal	0.704763	0.107644	normal	0.218177	0.326551	normal	0.175014	0.497288	normal	0.417302	0.433233	normal
Os01g0280000	0.0376939	0.540347	normal	0.13428	0.393879	normal	0.0376939	0.540347	normal	0.551281	0.234135	normal	0.472581	0.384068	normal
Os01g0280200	2.69463e-08	4.32276	up	5.45982e-14	4.92524	up	2.69463e-08	4.32276	up	0.974495	-0.0481685	normal	0.210669	0.916426	normal
Os01g0280400	0.155603	0.589556	normal	0.503717	0.283996	normal	0.155603	0.589556	normal	0.0155314	1.18338	normal	0.0710888	1.11146	normal
Os01g0280500	0.118757	1.6137	normal	2.64598e-10	2.95017	up	0.118757	1.6137	normal	7.27535e-09	3.9213	up	0.00224359	2.18424	up
Os01g0281000	1.62626e-08	1.3196	normal	0.388281	0.225882	normal	1.62626e-08	1.3196	normal	0.000392611	1.07931	normal	0.104592	0.747077	normal
Os01g0281050	1.50599e-07	1.54056	normal	0.601727	0.197591	normal	1.50599e-07	1.54056	normal	0.0170361	1.07684	normal	0.214935	0.774595	normal
Os01g0281100	3.00856e-16	1.90245	up	0.0947849	0.459084	normal	3.00856e-16	1.90245	up	2.85219e-08	1.64685	up	0.21251	0.610183	normal
Os01g0281400	1.43726e-15	1.87905	up	5.7791e-08	1.29365	normal	1.43726e-15	1.87905	up	0.867731	-0.0837436	normal	0.850445	0.148589	normal
Os01g0281600	1.59009e-28	5.14961	up	2.08087e-39	6.79455	up	1.59009e-28	5.14961	up	0.0170156	0.757158	normal	0.456678	0.448114	normal
Os01g0282800	1.91477e-43	4.62632	up	3.41576e-28	4.72786	up	1.91477e-43	4.62632	up	2.67836e-13	-2.3789	down	0.000930188	-1.43316	normal
Os01g0282866	1.24632e-79	4.96007	up	2.14549e-42	3.76197	up	1.24632e-79	4.96007	up	4.72248e-12	-2.67885	down	0.00239719	-1.61482	down
Os01g0283000	6.8217e-07	2.12572	up	0.00169205	1.39355	normal	6.8217e-07	2.12572	up	0.00162784	-1.36289	normal	0.110956	-0.863696	normal
Os01g0283100	0.00052272	0.848831	normal	0.948349	0.018674	normal	0.00052272	0.848831	normal	0.0106628	-0.838946	normal	0.0822546	-0.790403	normal
Os01g0283300	1.74959e-10	-1.59713	down	0.00331735	0.736119	normal	1.74959e-10	-1.59713	down	3.20414e-22	2.96378	up	0.0982155	1.93968	normal
Os01g0283400	--	--	--	0.00184049	1.85949	up	--	--	--	--	--	--	--	--	--
Os01g0283500	2.43911e-07	1.48393	normal	1.04206e-11	1.81248	up	2.43911e-07	1.48393	normal	5.72953e-16	2.6607	up	2.82472e-06	2.03941	up
Os01g0284500	0.0154194	0.950603	normal	0.000504752	1.34612	normal	0.0154194	0.950603	normal	0.0661379	0.83486	normal	0.71592	-0.225118	normal
Os01g0284700	2.27721e-05	-1.46071	normal	0.0104026	-0.933772	normal	2.27721e-05	-1.46071	normal	0.0851114	0.668843	normal	0.798826	0.182687	normal
Os01g0284900	0.000512295	-2.35541	down	0.261516	-0.654472	normal	0.000512295	-2.35541	down	1.6878e-05	2.39338	up	0.312596	0.893074	normal
Os01g0285300	8.15359e-05	4.95392	up	1.16147e-14	5.46045	up	8.15359e-05	4.95392	up	0.193396	0.95764	normal	1	0.00265698	normal
Os01g0286000	0.0708108	-0.597756	normal	0.701051	0.124203	normal	0.0708108	-0.597756	normal	0.583438	0.2361	normal	0.68839	-0.25133	normal
Os01g0286100	0.05989	0.468533	normal	0.948954	0.0175505	normal	0.05989	0.468533	normal	1.13715e-05	2.02683	up	0.0549438	0.9082	normal
Os01g0286200	0.0202896	0.735727	normal	0.0238533	-0.618911	normal	0.0202896	0.735727	normal	4.82937e-08	1.70511	up	0.128405	0.752897	normal
Os01g0286600	1.50545e-15	-2.06537	down	6.1989e-08	-1.3514	normal	1.50545e-15	-2.06537	down	0.046061	-0.675488	normal	0.0874103	-0.782351	normal
Os01g0286900	0.540531	0.373779	normal	5.51387e-16	3.02336	up	0.540531	0.373779	normal	0.000715206	2.20716	up	0.0230663	1.97036	normal
Os01g0287600	2.19958e-10	#NAME?	down	0.75929	-0.233131	normal	2.19958e-10	#NAME?	down	0.00888328	2.49821	up	--	--	--
Os01g0287700	0.0918028	-0.738082	normal	0.954103	-0.0339845	normal	0.0918028	-0.738082	normal	0.767577	0.175549	normal	0.747438	-0.267429	normal
Os01g0288200	8.031e-16	Inf	up	--	--	--	8.031e-16	Inf	up	5.88884e-07	-5.74285	down	0.000313671	-3.40592	down
Os01g0289600	2.31333e-07	-2.92364	down	3.3856e-21	2.35476	up	2.31333e-07	-2.92364	down	1.48194e-27	3.65742	up	0.0701069	3.65339	normal
Os01g0289732	6.30494e-05	-3.44792	down	2.6556e-23	2.51875	up	6.30494e-05	-3.44792	down	1.80867e-24	3.76825	up	0.0547479	3.74904	normal
Os01g0290000	0.00459424	-0.739867	normal	0.0186254	0.64988	normal	0.00459424	-0.739867	normal	2.66523e-05	1.33611	normal	0.0163627	1.34708	normal
Os01g0290100	0.189018	0.330756	normal	0.0336194	-0.542242	normal	0.189018	0.330756	normal	0.339899	-0.350215	normal	0.659043	-0.252338	normal
Os01g0290600	0.0108697	1.41325	normal	0.0013548	2.71054	up	0.0108697	1.41325	normal	0.00319095	1.25987	normal	0.098361	0.953692	normal
Os01g0290700	3.84123e-23	3.57763	up	1.76659e-59	4.09431	up	3.84123e-23	3.57763	up	1.2486e-11	2.01957	up	0.277012	0.812582	normal
Os01g0290800	1.79804e-26	4.03355	up	1.33298e-18	3.46197	up	1.79804e-26	4.03355	up	1.92747e-08	1.83528	up	0.327131	0.810164	normal
Os01g0291500	--	--	--	1.12139e-97	7.41063	up	--	--	--	0.224769	1.51121	normal	0.281256	2.08261	normal
Os01g0291733	0.330735	1.16332	normal	2.44431e-62	6.05625	up	0.330735	1.16332	normal	0.210838	1.6711	normal	0.311857	2.21998	normal
Os01g0292200	9.62493e-12	-1.75576	down	2.27065e-24	-2.81567	down	9.62493e-12	-1.75576	down	0.00263125	0.924914	normal	0.509129	-0.374597	normal
Os01g0292700	1.37517e-20	#NAME?	down	0.00111392	-1.52231	normal	1.37517e-20	#NAME?	down	1.46968e-05	5.26445	up	--	--	--
Os01g0292900	0.00398536	-0.728977	normal	0.0383406	-0.527232	normal	0.00398536	-0.728977	normal	7.27135e-08	1.587	up	0.562695	0.320752	normal
Os01g0293000	1.06992e-11	-4.56718	down	2.16218e-09	-3.7772	down	1.06992e-11	-4.56718	down	0.287942	-2.36739	normal	0.868934	-0.298138	normal
Os01g0293100	2.31154e-29	7.53552	up	8.23731e-06	2.98307	up	2.31154e-29	7.53552	up	0.0335031	-2.94239	normal	0.729818	-0.526186	normal
Os01g0293200	0.873969	0.0605282	normal	0.892944	0.0507252	normal	0.873969	0.0605282	normal	0.776818	-0.176486	normal	0.650484	0.310524	normal
Os01g0294700	0.00147363	-1.77522	down	1.24426e-10	1.50454	normal	0.00147363	-1.77522	down	2.70662e-21	2.7458	up	0.327152	2.19146	normal
Os01g0295700	8.4525e-06	-1.10744	normal	0.00683604	-0.694974	normal	8.4525e-06	-1.10744	normal	3.37747e-18	2.54716	up	0.0701071	1.46882	normal
Os01g0295900	1.48058e-14	-2.40214	down	3.07721e-12	-2.06064	down	1.48058e-14	-2.40214	down	0.679487	-0.285416	normal	0.774191	-0.259025	normal
Os01g0296000	3.84654e-07	2.944	up	3.47829e-13	3.67983	up	3.84654e-07	2.944	up	0.895994	0.111031	normal	0.271934	0.858316	normal
Os01g0296100	0.327467	-0.258178	normal	0.168695	-0.358438	normal	0.327467	-0.258178	normal	0.0609936	0.6094	normal	0.489897	0.367549	normal
Os01g0296200	0.00387649	-3.16361	down	0.21358	0.654156	normal	0.00387649	-3.16361	down	0.336949	-0.593579	normal	0.833082	-0.193952	normal
Os01g0296700	1.50675e-19	6.54295	up	2.11873e-13	6.21589	up	1.50675e-19	6.54295	up	3.04398e-10	-2.85024	down	0.0275414	-1.13209	normal
Os01g0297200	0.977883	-0.249946	normal	0.971612	-0.278717	normal	0.977883	-0.249946	normal	0.643062	0.46522	normal	0.290294	0.983522	normal
Os01g0297700	--	--	--	2.43557e-09	8.96615	up	--	--	--	--	--	--	--	--	--
Os01g0297950	--	--	--	1.04662e-12	9.45776	up	--	--	--	--	--	--	--	--	--
Os01g0298301	0.19366	-0.779214	normal	0.594311	0.279594	normal	0.19366	-0.779214	normal	0.00910948	1.62006	up	0.110041	1.25971	normal
Os01g0298400	6.10984e-07	#NAME?	down	0.0725006	-1.42877	normal	6.10984e-07	#NAME?	down	1.48038e-07	Inf	up	--	--	--
Os01g0298500	0.305836	-0.60397	normal	0.220142	-0.67058	normal	0.305836	-0.60397	normal	0.383389	-0.669088	normal	0.478862	-0.636221	normal
Os01g0299400	0.834402	0.0987359	normal	0.948632	-0.0435809	normal	0.834402	0.0987359	normal	0.362118	-0.588524	normal	0.97416	-0.0419832	normal
Os01g0299500	0.158464	-0.380469	normal	0.123897	-0.407709	normal	0.158464	-0.380469	normal	0.660525	0.175473	normal	0.575195	-0.313292	normal
Os01g0300200	0.00459856	1.54224	normal	0.43947	0.203081	normal	0.00459856	1.54224	normal	2.5181e-11	-2.31112	down	0.00867687	-1.28193	normal
Os01g0300600	0.0267029	-0.583553	normal	0.000385766	-0.912674	normal	0.0267029	-0.583553	normal	2.3022e-07	-1.65562	down	0.00191907	-1.295	normal
Os01g0300900	2.01121e-79	7.69841	up	1.97699e-75	7.00117	up	2.01121e-79	7.69841	up	1.34716e-11	-2.17237	down	0.617533	-0.284591	normal
Os01g0301000	2.25307e-07	1.65365	up	4.13286e-07	1.56958	normal	2.25307e-07	1.65365	up	0.314624	0.480292	normal	0.0689832	0.994481	normal
Os01g0301300	0.112593	0.883068	normal	0.327027	0.544604	normal	0.112593	0.883068	normal	0.130858	1.02743	normal	0.730181	0.366259	normal
Os01g0301700	0.933982	0.0457897	normal	0.450738	-0.41749	normal	0.933982	0.0457897	normal	0.00571741	-1.83231	down	0.833896	-0.210359	normal
Os01g0302000	1.47643e-28	-7.08186	down	1.92327e-18	-3.97605	down	1.47643e-28	-7.08186	down	0.0461459	-1.86988	normal	0.0248622	-1.92488	normal
Os01g0302100	0.0029273	1.2013	normal	0.32019	0.440831	normal	0.0029273	1.2013	normal	1.59743e-05	-1.89785	down	0.0604782	-0.995705	normal
Os01g0302500	9.30878e-16	Inf	up	1.7365e-23	Inf	up	9.30878e-16	Inf	up	0.000764323	-1.68449	down	0.058581	-1.12743	normal
Os01g0302800	0.15833	-0.682344	normal	0.0165789	-1.084	normal	0.15833	-0.682344	normal	0.102715	-0.999048	normal	0.554688	-0.47753	normal
Os01g0303000	6.16742e-54	-7.21351	down	3.67461e-32	-5.54962	down	6.16742e-54	-7.21351	down	0.118279	0.970819	normal	0.93978	0.0915159	normal
Os01g0303200	0.757462	-0.123201	normal	0.983218	0.0065735	normal	0.757462	-0.123201	normal	0.000123629	-1.30908	normal	0.0331741	-0.958857	normal
Os01g0303600	0.167555	1.74731	normal	0.0771011	0.956957	normal	0.167555	1.74731	normal	0.70464	-0.351131	normal	0.267625	-1.06854	normal
Os01g0303800	0.00695547	-1.92848	down	0.00129907	-2.51947	down	0.00695547	-1.92848	down	9.86933e-07	4.43019	up	--	--	--
Os01g0304000	0.583321	-0.315975	normal	0.94246	-0.0507272	normal	0.583321	-0.315975	normal	0.789536	-0.119603	normal	0.999608	0.00178572	normal
Os01g0304100	1.09761e-06	2.75547	up	4.0164e-20	3.96439	up	1.09761e-06	2.75547	up	0.398214	-0.444301	normal	0.746161	0.232633	normal
Os01g0304300	0.00194125	0.883563	normal	0.00377871	0.810037	normal	0.00194125	0.883563	normal	0.390888	-0.338538	normal	0.978238	-0.023205	normal
Os01g0305200	0.192829	-0.641216	normal	0.0377677	-1.0308	normal	0.192829	-0.641216	normal	5.48058e-09	2.59864	up	0.185315	0.983919	normal
Os01g0305900	0.757825	-0.209242	normal	0.304674	0.637109	normal	0.757825	-0.209242	normal	0.778691	-0.211547	normal	0.823	0.222979	normal
Os01g0306400	0.61023	-0.397491	normal	1	0.00677675	normal	0.61023	-0.397491	normal	0.000152569	5.80627	up	--	--	--
Os01g0306800	1.76459e-08	-2.43292	down	0.00131314	-1.15938	normal	1.76459e-08	-2.43292	down	0.206913	0.498103	normal	0.0978582	0.800516	normal
Os01g0306900	1.95659e-08	-2.06926	down	2.27358e-05	-1.42128	normal	1.95659e-08	-2.06926	down	0.0127851	1.36141	normal	0.31767	0.789066	normal
Os01g0307500	--	--	--	4.08198e-06	2.78493	up	--	--	--	0.950966	0.0891973	normal	0.687098	0.462753	normal
Os01g0307624	0.465701	-0.851463	normal	0.657179	-0.462808	normal	0.465701	-0.851463	normal	1.90289e-20	7.65503	up	--	--	--
Os01g0308600	2.30671e-37	5.7371	up	1.70954e-50	6.04153	up	2.30671e-37	5.7371	up	6.72516e-06	1.54278	normal	0.197853	0.697073	normal
Os01g0309100	2.04379e-50	9.60207	up	5.40318e-11	8.47056	up	2.04379e-50	9.60207	up	0.592342	-0.249886	normal	0.226871	-0.65226	normal
Os01g0309800	7.49987e-23	-6.3762	down	1.723e-14	-4.25713	down	7.49987e-23	-6.3762	down	0.0142754	2.11723	normal	0.0337032	3.07431	normal
Os01g0309900	0.869701	0.0459225	normal	0.421823	0.212259	normal	0.869701	0.0459225	normal	0.00378884	0.971894	normal	0.0114134	1.11137	normal
Os01g0309966	0.36118	0.54739	normal	0.821268	0.146447	normal	0.36118	0.54739	normal	0.249364	0.916497	normal	0.256752	1.01034	normal
Os01g0310032	0.000963704	0.83937	normal	0.714169	-0.116362	normal	0.000963704	0.83937	normal	0.879097	-0.0805609	normal	0.746048	-0.210245	normal
Os01g0310500	0.00616582	-0.685378	normal	0.00321136	-0.741032	normal	0.00616582	-0.685378	normal	0.642325	-0.187725	normal	0.703476	-0.223059	normal
Os01g0310800	0.527894	0.197179	normal	0.902437	-0.0467819	normal	0.527894	0.197179	normal	0.714904	0.161308	normal	0.913556	-0.0824935	normal
Os01g0311100	0.0148023	-1.44326	normal	0.00115311	-1.8339	down	0.0148023	-1.44326	normal	0.376672	0.804688	normal	0.758241	0.380216	normal
Os01g0311300	0.814047	0.17021	normal	0.330103	0.614727	normal	0.814047	0.17021	normal	0.735286	-0.377737	normal	0.990329	0.0359188	normal
Os01g0311400	0.00433594	1.5595	normal	0.016588	1.26982	normal	0.00433594	1.5595	normal	0.309735	0.696538	normal	0.690351	0.392176	normal
Os01g0311500	1.82235e-09	1.77827	up	0.000565828	1.09403	normal	1.82235e-09	1.77827	up	0.00859161	-0.95417	normal	0.575304	-0.317668	normal
Os01g0311600	--	--	--	4.0357e-15	Inf	up	--	--	--	0.701863	0.396536	normal	0.281326	1.63604	normal
Os01g0312500	2.33912e-55	6.15961	up	1.55376e-24	4.7789	up	2.33912e-55	6.15961	up	0.000315873	-2.22834	down	0.0396052	-1.56302	normal
Os01g0312600	2.02631e-13	6.68121	up	8.0904e-22	5.62087	up	2.02631e-13	6.68121	up	0.00124977	-2.35062	down	0.0290274	-1.70589	normal
Os01g0312800	2.58927e-17	Inf	up	--	--	--	2.58927e-17	Inf	up	0.000130813	-2.19243	down	0.0113551	-1.63561	normal
Os01g0313050	2.55324e-25	9.13369	up	5.11925e-15	7.41595	up	2.55324e-25	9.13369	up	0.00018412	-1.8549	down	0.056368	-1.1226	normal
Os01g0313300	0.564295	0.360058	normal	8.52741e-06	-1.25741	normal	0.564295	0.360058	normal	0.368524	0.743566	normal	0.572774	0.361102	normal
Os01g0313600	--	--	--	7.18579e-09	Inf	up	--	--	--	1.48147e-06	5.30263	up	--	--	--
Os01g0314000	0.765615	0.209808	normal	0.230149	0.724112	normal	0.765615	0.209808	normal	0.739221	-0.320677	normal	0.92067	-0.130825	normal
Os01g0314100	0.000602978	0.851595	normal	0.507306	0.184887	normal	0.000602978	0.851595	normal	2.52681e-12	2.07569	up	0.263195	0.575136	normal
Os01g0314300	0.173109	-0.376687	normal	0.0421508	-0.544111	normal	0.173109	-0.376687	normal	0.0738445	-0.636519	normal	0.354402	-0.474817	normal
Os01g0314800	0.0418493	-4.19901	normal	0.0884781	-3.34397	normal	0.0418493	-4.19901	normal	3.03583e-12	7.94219	up	0.000497403	6.2048	up
Os01g0315600	3.10947e-87	6.61042	up	3.11578e-43	5.5349	up	3.10947e-87	6.61042	up	1.50221e-08	-1.87078	down	0.0323754	-0.998723	normal
Os01g0315800	0.395844	-0.266892	normal	4.76017e-07	1.22956	normal	0.395844	-0.266892	normal	0.00468346	0.914647	normal	0.154391	0.685772	normal
Os01g0315850	0.770998	0.0865166	normal	3.44395e-05	1.00038	normal	0.770998	0.0865166	normal	0.00606217	0.860224	normal	0.128891	0.711388	normal
Os01g0316100	--	--	--	--	--	--	--	--	--	0.528729	0.534923	normal	0.714777	0.453982	normal
Os01g0316500	0.828086	0.0731676	normal	0.762634	0.099506	normal	0.828086	0.0731676	normal	0.954829	0.0277243	normal	0.894767	0.101025	normal
Os01g0316600	2.90249e-23	-2.60385	down	3.38081e-10	-1.58289	normal	2.90249e-23	-2.60385	down	0.000290465	1.45437	normal	0.402252	0.955308	normal
Os01g0316800	0.467859	0.199249	normal	0.851246	-0.0595689	normal	0.467859	0.199249	normal	0.0628996	-0.644059	normal	0.62856	-0.27435	normal
Os01g0316900	0.109618	0.396549	normal	0.265792	-0.29445	normal	0.109618	0.396549	normal	9.07228e-05	1.17585	normal	0.0543228	0.860883	normal
Os01g0317125	0.521499	0.227101	normal	0.905377	0.0436215	normal	0.521499	0.227101	normal	0.00540055	1.17064	normal	0.112673	0.898107	normal
Os01g0317500	--	--	--	--	--	--	--	--	--	0.0895939	-1.80435	normal	0.359904	-0.901088	normal
Os01g0317800	0.0300203	0.529415	normal	0.0585278	-0.483364	normal	0.0300203	0.529415	normal	9.13237e-06	-1.42891	normal	0.0528222	-0.906604	normal
Os01g0318202	2.44229e-15	6.11595	up	5.05629e-12	5.25856	up	2.44229e-15	6.11595	up	0.740336	-0.331755	normal	0.848977	0.223132	normal
Os01g0318400	5.72994e-18	Inf	up	3.82926e-16	Inf	up	5.72994e-18	Inf	up	0.588113	-0.515235	normal	0.861792	0.207487	normal
Os01g0318600	0.0139781	1.05825	normal	0.798223	0.128997	normal	0.0139781	1.05825	normal	0.242907	0.627489	normal	0.712346	0.305358	normal
Os01g0318700	0.00508466	1.21255	normal	0.02647	0.93821	normal	0.00508466	1.21255	normal	0.183151	0.728636	normal	0.577617	0.442181	normal
Os01g0319000	5.5326e-08	3.34731	up	8.24888e-48	7.36442	up	5.5326e-08	3.34731	up	1.02827e-15	3.3756	up	0.20715	2.66547	normal
Os01g0319066	--	--	--	7.07152e-25	8.84795	up	--	--	--	3.71518e-09	3.78019	up	0.182373	2.7927	normal
Os01g0320700	0.000690909	-1.04629	normal	4.91376e-11	-2.08946	down	0.000690909	-1.04629	normal	0.215202	-0.738396	normal	0.699573	-0.322194	normal
Os01g0321300	9.40951e-20	-2.36708	down	4.93913e-19	-2.37105	down	9.40951e-20	-2.36708	down	0.563754	0.22128	normal	0.957405	0.0422241	normal
Os01g0321700	0.941951	-0.0280193	normal	0.00042378	-1.02009	normal	0.941951	-0.0280193	normal	0.0106957	-0.89218	normal	0.0626087	-0.860361	normal
Os01g0321800	0.0033567	0.910817	normal	0.11784	0.50904	normal	0.0033567	0.910817	normal	0.0795709	0.721137	normal	0.60852	0.332774	normal
Os01g0322800	0.689939	-0.133477	normal	0.0649385	-0.55641	normal	0.689939	-0.133477	normal	0.581688	-0.251876	normal	0.739044	-0.215335	normal
Os01g0323000	6.57162e-22	4.69054	up	1.44491e-55	5.25309	up	6.57162e-22	4.69054	up	0.141276	-0.510678	normal	0.776818	-0.194565	normal
Os01g0323100	4.63165e-18	6.16745	up	6.11645e-23	6.45201	up	4.63165e-18	6.16745	up	0.430949	-0.484202	normal	0.949625	0.0681597	normal
Os01g0323300	4.45057e-53	-4.54521	down	2.97196e-53	-4.5125	down	4.45057e-53	-4.54521	down	0.152241	-0.832784	normal	0.437008	-0.579102	normal
Os01g0323500	4.5013e-07	3.12314	up	9.14525e-09	3.3918	up	4.5013e-07	3.12314	up	0.0153239	-1.58104	normal	0.977743	0.0359373	normal
Os01g0323600	3.53226e-26	3.11577	up	4.56591e-07	1.75659	up	3.53226e-26	3.11577	up	0.647745	-0.285881	normal	0.73352	0.206651	normal
Os01g0323775	5.47304e-23	2.55129	up	7.3604e-23	2.72499	up	5.47304e-23	2.55129	up	0.701747	0.204114	normal	0.563301	0.488585	normal
Os01g0324400	0.00128596	-1.6031	down	0.580713	-0.236768	normal	0.00128596	-1.6031	down	0.737046	0.181914	normal	0.860163	0.146497	normal
Os01g0326000	2.32357e-17	4.15573	up	0.000112832	2.14767	up	2.32357e-17	4.15573	up	0.00162781	-2.74326	down	0.00660224	-2.05042	down
Os01g0326100	1.42243e-06	-3.66179	down	8.48422e-11	-6.79999	down	1.42243e-06	-3.66179	down	--	--	--	--	--	--
Os01g0327000	0.185681	-0.935475	normal	2.34064e-11	1.75261	up	0.185681	-0.935475	normal	7.08689e-09	3.83792	up	0.0792383	3.35875	normal
Os01g0327100	0.00266706	-2.31929	down	1.42723e-07	4.47794	up	0.00266706	-2.31929	down	3.33458e-18	5.56003	up	0.0299092	6.76809	normal
Os01g0327250	--	--	--	1.05794e-10	3.71919	up	--	--	--	4.38084e-06	5.37275	up	--	--	--
Os01g0327500	1.92401e-18	8.17665	up	1.78098e-09	7.06818	up	1.92401e-18	8.17665	up	0.0239687	-3.18069	normal	0.631252	-0.572151	normal
Os01g0327600	0.497032	-0.229941	normal	0.063658	-0.584532	normal	0.497032	-0.229941	normal	0.559873	-0.287258	normal	0.712642	-0.245304	normal
Os01g0327900	0.00016801	-0.9948	normal	1.29549e-06	-1.26272	normal	0.00016801	-0.9948	normal	0.176516	0.492246	normal	0.830135	0.145232	normal
Os01g0328300	0.213464	-0.459617	normal	0.0766502	-0.621397	normal	0.213464	-0.459617	normal	0.410198	0.427238	normal	0.797028	0.210592	normal
Os01g0328400	0.893709	0.0603771	normal	0.983915	-0.0190917	normal	0.893709	0.0603771	normal	0.82936	-0.101308	normal	0.344245	0.543123	normal
Os01g0328500	0.281951	0.394261	normal	0.527675	0.23382	normal	0.281951	0.394261	normal	1	-0.00937703	normal	0.8502	0.143403	normal
Os01g0328600	7.10174e-06	-1.35487	normal	5.17389e-06	-1.44708	normal	7.10174e-06	-1.35487	normal	0.288906	0.480925	normal	0.846342	-0.157143	normal
Os01g0328700	0.394981	-0.229907	normal	4.30909e-06	-1.18608	normal	0.394981	-0.229907	normal	0.0671616	0.602582	normal	0.627114	0.285801	normal
Os01g0328900	0.839616	0.104878	normal	0.217103	0.53406	normal	0.839616	0.104878	normal	0.00738173	-1.22038	normal	0.156235	-0.813586	normal
Os01g0329400	5.65853e-05	0.952929	normal	0.00121098	0.774486	normal	5.65853e-05	0.952929	normal	1.12087e-11	2.02558	up	0.00251863	1.90226	up
Os01g0329800	3.37751e-36	3.16158	up	2.36414e-21	2.45711	up	3.37751e-36	3.16158	up	3.4838e-12	2.09618	up	0.000749592	1.42818	normal
Os01g0329900	5.19528e-09	2.79729	up	3.36177e-56	5.08234	up	5.19528e-09	2.79729	up	0.954655	0.0443758	normal	0.485149	0.757752	normal
Os01g0330100	3.86577e-26	3.93004	up	4.79278e-05	1.92253	up	3.86577e-26	3.93004	up	3.00168e-15	-3.11052	down	0.000312154	-1.59853	down
Os01g0331100	0.129586	-1.18967	normal	0.000708806	-3.45505	down	0.129586	-1.18967	normal	0.0208608	-2.20777	normal	0.0742796	-1.51612	normal
Os01g0331900	0.226251	0.34398	normal	0.795171	0.0794597	normal	0.226251	0.34398	normal	0.982076	0.0096349	normal	0.821014	0.153293	normal
Os01g0332100	4.25981e-14	-5.839	down	4.20264e-14	-5.81872	down	4.25981e-14	-5.839	down	2.38577e-05	1.48226	normal	0.627507	0.320543	normal
Os01g0332150	7.13975e-09	-5.76244	down	1.19684e-09	-6.20186	down	7.13975e-09	-5.76244	down	0.163306	1.09765	normal	0.897692	0.181354	normal
Os01g0332200	0.0624764	1.13577	normal	--	--	--	0.0624764	1.13577	normal	0.0176854	-1.93592	normal	0.258045	-1.11411	normal
Os01g0332800	8.99375e-42	-10.4507	down	2.6006e-35	-8.50757	down	8.99375e-42	-10.4507	down	0.16163	1.31088	normal	--	--	--
Os01g0332900	0.32256	0.387986	normal	0.000590813	-1.47484	normal	0.32256	0.387986	normal	0.116577	-0.780619	normal	0.0253941	-1.30229	normal
Os01g0335600	--	--	--	2.4505e-13	Inf	up	--	--	--	0.696431	0.415844	normal	0.52327	0.742024	normal
Os01g0335700	0.314859	0.460787	normal	0.381228	0.383099	normal	0.314859	0.460787	normal	0.76333	-0.194403	normal	0.907765	0.10414	normal
Os01g0337160	0.0429629	0.908454	normal	0.101232	0.711312	normal	0.0429629	0.908454	normal	0.326212	0.657366	normal	0.434191	0.653145	normal
Os01g0337180	--	--	--	0.960597	-0.100635	normal	--	--	--	--	--	--	--	--	--
Os01g0337500	--	--	--	1.16295e-11	4.29063	up	--	--	--	0.156661	1.54619	normal	0.069641	2.60168	normal
Os01g0337600	0.543827	-0.165679	normal	0.202196	-0.33399	normal	0.543827	-0.165679	normal	0.0930519	0.553812	normal	0.890258	0.0943226	normal
Os01g0337700	9.80303e-13	-3.36025	down	0.000354022	-1.35409	normal	9.80303e-13	-3.36025	down	0.028363	1.30241	normal	0.174898	1.04614	normal
Os01g0337900	0.165394	0.381182	normal	0.14636	-0.424108	normal	0.165394	0.381182	normal	0.499297	-0.280467	normal	0.686379	-0.242088	normal
Os01g0338000	0.000123574	0.928749	normal	0.768028	0.0834778	normal	0.000123574	0.928749	normal	6.55617e-05	-1.27194	normal	0.16974	-0.65745	normal
Os01g0338100	0.349146	0.402131	normal	0.669435	0.186387	normal	0.349146	0.402131	normal	0.894583	0.080189	normal	0.831315	-0.182918	normal
Os01g0338150	0.0402455	0.797813	normal	0.464096	0.304909	normal	0.0402455	0.797813	normal	0.394808	0.423192	normal	0.839964	0.166073	normal
Os01g0338200	0.432044	0.2194	normal	0.188076	-0.372435	normal	0.432044	0.2194	normal	0.0209429	0.74961	normal	0.927385	-0.0661011	normal
Os01g0338600	0.0022729	-0.764531	normal	3.42526e-06	-1.26468	normal	0.0022729	-0.764531	normal	0.00274809	0.968689	normal	0.453906	0.404758	normal
Os01g0339500	2.60859e-29	-5.69354	down	4.1861e-26	-4.65394	down	2.60859e-29	-5.69354	down	--	--	--	--	--	--
Os01g0339600	5.77724e-08	-2.57703	down	1.11481e-06	-2.07173	down	5.77724e-08	-2.57703	down	0.732983	-0.326268	normal	0.542007	0.558545	normal
Os01g0339900	0.00371799	-0.748456	normal	4.90868e-05	-1.03101	normal	0.00371799	-0.748456	normal	0.00155897	-1.06594	normal	0.426123	-0.415766	normal
Os01g0341000	0.00653119	1.89775	up	0.00635823	2.52275	up	0.00653119	1.89775	up	2.54666e-11	-3.26718	down	9.11019e-05	-2.03285	down
Os01g0341200	9.52064e-08	2.83132	up	4.59632e-14	3.44772	up	9.52064e-08	2.83132	up	0.67485	-0.223333	normal	0.284289	-0.63232	normal
Os01g0342500	0.000282636	-5.08719	down	0.00765477	-3.27171	down	0.000282636	-5.08719	down	0.00354669	2.5059	up	--	--	--
Os01g0342800	0.0024556	1.22562	normal	0.00474288	1.0936	normal	0.0024556	1.22562	normal	0.80623	0.164448	normal	0.321528	0.669672	normal
Os01g0342900	0.000136455	2.22381	up	--	--	--	0.000136455	2.22381	up	0.6807	-0.36363	normal	0.278935	-0.946284	normal
Os01g0343001	1.27104e-06	3.01095	up	0.000248092	2.25986	up	1.27104e-06	3.01095	up	0.502416	-0.478625	normal	0.416863	-0.665046	normal
Os01g0343200	0.0638856	0.524639	normal	0.427817	0.237325	normal	0.0638856	0.524639	normal	0.561	0.244235	normal	1	0.00274344	normal
Os01g0343300	0.0244986	1.61335	normal	4.23391e-16	2.25822	up	0.0244986	1.61335	normal	2.31199e-07	3.20651	up	0.0188739	1.17221	normal
Os01g0343350	0.158075	1.06386	normal	0.00231151	1.45044	normal	0.158075	1.06386	normal	3.62638e-09	2.79894	up	0.227304	0.990673	normal
Os01g0343500	0.0247507	-1.07082	normal	0.0303925	-0.952048	normal	0.0247507	-1.07082	normal	0.79632	-0.201357	normal	0.301195	-0.804968	normal
Os01g0346250	2.56871e-06	-3.11357	down	3.15408e-05	-2.41359	down	2.56871e-06	-3.11357	down	0.0218043	7.11605	normal	--	--	--
Os01g0346400	0.00181748	-2.92368	down	0.144941	-1.25203	normal	0.00181748	-2.92368	down	--	--	--	0.897239	0.186382	normal
Os01g0346600	0.0580252	-1.27067	normal	0.71113	-0.275028	normal	0.0580252	-1.27067	normal	0.47696	0.638571	normal	0.954031	0.100752	normal
Os01g0346700	0.00780049	-0.942498	normal	0.00144802	-1.20263	normal	0.00780049	-0.942498	normal	0.602325	-0.240499	normal	0.562647	-0.341921	normal
Os01g0347000	3.47345e-44	10.3153	up	4.75095e-06	8.18557	up	3.47345e-44	10.3153	up	0.0001209	-1.83779	down	0.00207396	-1.69929	down
Os01g0347100	1.08783e-10	2.25483	up	7.24786e-20	2.78757	up	1.08783e-10	2.25483	up	2.51837e-08	1.86295	up	0.0173512	1.1379	normal
Os01g0347200	0.0353898	-1.18535	normal	0.440264	-0.4115	normal	0.0353898	-1.18535	normal	0.0537874	1.09071	normal	0.825771	0.234866	normal
Os01g0348600	0.00687221	0.651464	normal	0.861997	0.0483195	normal	0.00687221	0.651464	normal	0.326075	-0.360447	normal	0.15072	-0.691946	normal
Os01g0348700	0.000578917	0.925381	normal	0.182967	0.430874	normal	0.000578917	0.925381	normal	0.854552	0.0748948	normal	0.353976	0.469262	normal
Os01g0348900	0.195767	1.94313	normal	0.000104508	6.75946	up	0.195767	1.94313	normal	1.86249e-08	7.65158	up	0.0309287	5.65549	normal
Os01g0349000	4.49641e-08	2.52536	up	4.08348e-21	3.48317	up	4.49641e-08	2.52536	up	3.9259e-11	2.98144	up	0.000907605	1.82463	up
Os01g0349400	2.64697e-09	-1.5078	normal	5.62515e-09	-1.46144	normal	2.64697e-09	-1.5078	normal	0.00166063	1.08912	normal	0.317488	0.541243	normal
Os01g0349600	0.937886	0.0224053	normal	0.254236	-0.32936	normal	0.937886	0.0224053	normal	0.845268	0.100712	normal	0.644416	0.291969	normal
Os01g0349800	--	--	--	7.19661e-11	3.04677	up	--	--	--	0.970969	0.0283868	normal	0.323113	1.55321	normal
Os01g0350000	9.93914e-10	-4.84077	down	2.92086e-07	1.94722	up	9.93914e-10	-4.84077	down	0.0257373	1.73975	normal	0.206447	2.87708	normal
Os01g0350900	0.586671	0.144338	normal	0.426878	-0.216038	normal	0.586671	0.144338	normal	0.947356	-0.0350668	normal	0.650484	0.258635	normal
Os01g0351100	0.159424	0.620613	normal	0.314729	0.435066	normal	0.159424	0.620613	normal	7.38196e-05	-1.90533	down	0.0411643	-1.1572	normal
Os01g0351300	0.166382	-0.364505	normal	0.000458614	-0.887694	normal	0.166382	-0.364505	normal	0.0985874	-0.570934	normal	0.483639	-0.371648	normal
Os01g0351800	0.769431	0.193977	normal	0.185282	0.734809	normal	0.769431	0.193977	normal	0.386522	0.586085	normal	0.776395	0.290609	normal
Os01g0352100	7.41132e-28	#NAME?	down	1.13464e-30	#NAME?	down	7.41132e-28	#NAME?	down	--	--	--	--	--	--
Os01g0353900	0.0312457	-0.84584	normal	0.728655	-0.139693	normal	0.0312457	-0.84584	normal	0.896189	0.0888136	normal	0.807911	0.214982	normal
Os01g0354200	0.0131576	1.20749	normal	0.974769	0.0191112	normal	0.0131576	1.20749	normal	8.18135e-06	-2.42755	down	0.0224258	-1.39992	normal
Os01g0354700	1.31136e-08	-2.23459	down	8.09546e-05	-1.3809	normal	1.31136e-08	-2.23459	down	0.933904	0.0677227	normal	0.997979	0.0138574	normal
Os01g0355175	0.320856	0.634533	normal	0.0357391	1.23818	normal	0.320856	0.634533	normal	0.92782	-0.115218	normal	0.98047	-0.0442514	normal
Os01g0355500	1.05348e-06	-1.3859	normal	5.00073e-05	-1.10619	normal	1.05348e-06	-1.3859	normal	0.0184849	0.905647	normal	0.246685	0.637714	normal
Os01g0355600	0.449897	-0.211976	normal	0.0235308	-0.594094	normal	0.449897	-0.211976	normal	0.0238246	-0.752735	normal	0.111018	-0.736037	normal
Os01g0355800	0.000109668	#NAME?	down	0.0330022	-2.44113	normal	0.000109668	#NAME?	down	--	--	--	--	--	--
Os01g0355900	0.355332	0.247989	normal	0.346051	0.251051	normal	0.355332	0.247989	normal	0.0359186	0.71475	normal	0.116735	0.741073	normal
Os01g0356400	5.3729e-12	-1.8723	down	1.92401e-18	-2.55571	down	5.3729e-12	-1.8723	down	0.0167689	-0.864699	normal	0.00882761	-1.27032	normal
Os01g0356500	5.65847e-07	1.96214	up	6.0229e-06	1.72453	up	5.65847e-07	1.96214	up	0.126862	0.679929	normal	0.323765	0.590026	normal
Os01g0357100	6.06e-09	-2.60064	down	4.77817e-11	-3.1669	down	6.06e-09	-2.60064	down	0.967244	0.0165219	normal	0.622229	0.274958	normal
Os01g0357200	--	--	--	8.43852e-09	3.97576	up	--	--	--	0.387071	1.2111	normal	0.369087	2.27503	normal
Os01g0357800	0.0245805	-0.574021	normal	0.000107183	-0.96961	normal	0.0245805	-0.574021	normal	0.262703	-0.419367	normal	0.589972	-0.302075	normal
Os01g0357900	0.730575	0.119386	normal	0.431256	0.206389	normal	0.730575	0.119386	normal	0.000926629	-1.07794	normal	0.0218391	-1.03953	normal
Os01g0358100	0.0316363	3.92443	normal	1.30945e-13	3.63675	up	0.0316363	3.92443	normal	0.864439	0.110265	normal	0.323198	-0.789703	normal
Os01g0358300	2.82031e-47	-5.08123	down	5.3889e-31	-3.52724	down	2.82031e-47	-5.08123	down	0.69573	-0.269811	normal	0.526751	-0.504467	normal
Os01g0358400	0.10997	0.531144	normal	0.94168	0.0309179	normal	0.10997	0.531144	normal	0.543655	-0.27971	normal	0.915799	0.0785012	normal
Os01g0358551	0.244292	0.400049	normal	0.538718	0.233354	normal	0.244292	0.400049	normal	0.783692	-0.136606	normal	0.601125	0.30152	normal
Os01g0359400	6.09863e-07	-1.31811	normal	4.53926e-06	-1.18083	normal	6.09863e-07	-1.31811	normal	0.727796	-0.154387	normal	0.38992	-0.452567	normal
Os01g0360150	--	--	--	0.00311798	1.8027	up	--	--	--	--	--	--	--	--	--
Os01g0360200	0.844086	0.0586063	normal	0.327752	-0.321638	normal	0.844086	0.0586063	normal	0.0031616	-0.953532	normal	0.0620626	-0.846486	normal
Os01g0360333	0.613103	0.144462	normal	0.484964	0.194492	normal	0.613103	0.144462	normal	0.0497218	-0.680733	normal	0.232855	-0.585823	normal
Os01g0360600	0.632451	-0.162223	normal	0.00689062	-0.8326	normal	0.632451	-0.162223	normal	0.870788	-0.103745	normal	0.991796	-0.0147597	normal
Os01g0361000	8.30227e-14	-1.94786	down	1.38374e-09	-1.62635	down	8.30227e-14	-1.94786	down	0.989521	0.00428761	normal	0.99503	0.00722753	normal
Os01g0361500	3.64398e-65	-9.69259	down	1.9222e-55	-7.74416	down	3.64398e-65	-9.69259	down	--	--	--	--	--	--
Os01g0361800	0.948534	-0.0540637	normal	0.789917	0.129561	normal	0.948534	-0.0540637	normal	0.30832	-1.81867	normal	0.860474	-0.280253	normal
Os01g0362100	6.6479e-05	-2.10645	down	0.000399126	-1.83153	down	6.6479e-05	-2.10645	down	0.23054	-0.504282	normal	0.446935	-0.434036	normal
Os01g0362400	0.146418	-0.838025	normal	0.913351	-0.076171	normal	0.146418	-0.838025	normal	0.403741	-0.568468	normal	0.53563	-0.518938	normal
Os01g0362533	0.0328782	-1.23216	normal	0.234418	0.55055	normal	0.0328782	-1.23216	normal	0.00318903	1.77943	up	0.069641	1.38475	normal
Os01g0363300	0.00996576	0.778125	normal	0.000159152	-1.36598	normal	0.00996576	0.778125	normal	0.773106	0.178733	normal	0.767267	-0.234486	normal
Os01g0363500	0.00924354	0.654866	normal	0.00256881	0.738283	normal	0.00924354	0.654866	normal	0.282029	0.410927	normal	0.15367	0.690281	normal
Os01g0363600	0.00406498	1.34797	normal	0.0311513	0.993415	normal	0.00406498	1.34797	normal	0.0014998	1.85861	up	0.0544652	1.43219	normal
Os01g0363900	1.12816e-17	1.99118	up	6.11698e-11	1.52366	normal	1.12816e-17	1.99118	up	0.0120193	0.784074	normal	0.108114	0.745415	normal
Os01g0364000	0.000151888	-2.20559	down	0.0106799	-1.30732	normal	0.000151888	-2.20559	down	0.463749	-0.603236	normal	0.597563	-0.508401	normal
Os01g0367100	0.000616482	-1.04351	normal	4.21706e-06	-1.37882	normal	0.000616482	-1.04351	normal	0.483191	-0.358496	normal	0.273485	-0.65511	normal
Os01g0367300	0.160565	-0.364402	normal	0.000754113	-0.84385	normal	0.160565	-0.364402	normal	0.202606	-0.454057	normal	0.453937	-0.393192	normal
Os01g0367400	4.74837e-05	-1.58333	normal	0.0104514	-0.908002	normal	4.74837e-05	-1.58333	normal	0.310678	-0.524944	normal	0.0513931	-1.1489	normal
Os01g0367700	0.000163708	0.891525	normal	0.208533	0.320188	normal	0.000163708	0.891525	normal	0.591473	-0.212108	normal	0.977195	-0.0241884	normal
Os01g0367900	4.90839e-07	1.17701	normal	0.00116188	0.780119	normal	4.90839e-07	1.17701	normal	0.722971	-0.149551	normal	0.999707	-0.00365179	normal
Os01g0368000	0.000548489	-2.12619	down	0.964382	-0.0411169	normal	0.000548489	-2.12619	down	0.35268	0.905919	normal	0.684195	0.823818	normal
Os01g0368700	2.57045e-06	-3.91116	down	6.39792e-06	-3.69645	down	2.57045e-06	-3.91116	down	--	--	--	--	--	--
Os01g0368900	6.3306e-12	-7.56573	down	2.50648e-10	-5.93058	down	6.3306e-12	-7.56573	down	--	--	--	--	--	--
Os01g0369000	1.33621e-06	1.13538	normal	0.000177588	0.901728	normal	1.33621e-06	1.13538	normal	0.990425	-0.0110431	normal	0.999234	-0.00355233	normal
Os01g0369200	5.72991e-26	4.76068	up	1.21064e-13	3.65163	up	5.72991e-26	4.76068	up	0.978481	0.0125004	normal	0.973815	-0.0394403	normal
Os01g0369600	0.000546133	-1.17437	normal	0.452201	-0.250618	normal	0.000546133	-1.17437	normal	0.486962	0.336995	normal	0.946347	-0.0619647	normal
Os01g0369700	0.857074	0.215192	normal	0.00116765	1.97985	up	0.857074	0.215192	normal	4.51966e-33	4.59772	up	0.00712932	3.76416	up
Os01g0369800	0.92809	0.0901192	normal	4.6231e-07	2.20766	up	0.92809	0.0901192	normal	2.53643e-25	4.97854	up	0.0143236	3.86361	normal
Os01g0369900	1.7823e-06	-4.959	down	0.000175837	-3.41424	down	1.7823e-06	-4.959	down	--	--	--	--	--	--
Os01g0369950	2.4659e-10	-7.24783	down	0.000244102	-2.73845	down	2.4659e-10	-7.24783	down	--	--	--	--	--	--
Os01g0371200	4.07162e-05	-2.19697	down	0.0035286	-1.36965	normal	4.07162e-05	-2.19697	down	0.0980335	-1.90522	normal	0.131581	-1.55067	normal
Os01g0371300	0.0635664	-1.78565	normal	0.761495	-0.327001	normal	0.0635664	-1.78565	normal	0.265147	-0.886164	normal	0.787279	-0.273275	normal
Os01g0372100	0.000899969	-2.32235	down	7.79179e-05	-2.98734	down	0.000899969	-2.32235	down	0.0383838	-2.24998	normal	--	--	--
Os01g0372350	0.832234	0.109363	normal	0.791618	-0.147666	normal	0.832234	0.109363	normal	0.930837	0.063367	normal	0.692498	0.343134	normal
Os01g0372700	0.00169363	-0.815301	normal	0.222642	-0.323151	normal	0.00169363	-0.815301	normal	0.255304	0.409635	normal	0.422389	0.419937	normal
Os01g0372866	0.0100262	-0.671645	normal	1.00717e-11	-1.7924	down	0.0100262	-0.671645	normal	0.905634	0.0687568	normal	0.966878	-0.0326253	normal
Os01g0373400	1.97776e-05	-2.11514	down	2.03981e-05	-1.93181	down	1.97776e-05	-2.11514	down	0.75861	0.240776	normal	0.947108	-0.0895709	normal
Os01g0374900	0.00918006	0.799151	normal	2.18433e-06	1.29675	normal	0.00918006	0.799151	normal	0.0803678	0.658218	normal	0.0184862	1.06607	normal
Os01g0375000	0.466692	0.209167	normal	0.430957	0.229591	normal	0.466692	0.209167	normal	0.000535284	1.0514	normal	0.00841215	1.12483	normal
Os01g0375100	0.000236814	1.01346	normal	0.00383804	0.799685	normal	0.000236814	1.01346	normal	0.658201	-0.192232	normal	0.792929	0.167243	normal
Os01g0375200	1.7516e-09	1.85589	up	7.60701e-08	1.6439	up	1.7516e-09	1.85589	up	0.59678	0.202366	normal	0.411856	-0.422847	normal
Os01g0376700	0.037644	-0.744844	normal	0.00630953	-1.02909	normal	0.037644	-0.744844	normal	0.787679	-0.153361	normal	0.743978	-0.21675	normal
Os01g0377500	0.0412246	0.510021	normal	0.18679	0.337484	normal	0.0412246	0.510021	normal	0.116403	0.530665	normal	0.650484	0.259043	normal
Os01g0377700	0.0114362	0.638029	normal	0.874079	-0.0513592	normal	0.0114362	0.638029	normal	0.787795	-0.117165	normal	0.790263	0.16659	normal
Os01g0378100	1.86022e-11	3.89793	up	1.05025e-12	6.33111	up	1.86022e-11	3.89793	up	1.09922e-13	2.5549	up	0.000498785	1.66421	up
Os01g0379101	--	--	--	0.000114485	2.37999	up	--	--	--	--	--	--	--	--	--
Os01g0379400	0.707395	-0.189493	normal	0.660754	0.184789	normal	0.707395	-0.189493	normal	0.840679	-0.139732	normal	0.973376	0.0394333	normal
Os01g0382400	1.43086e-10	-2.36725	down	1.07072e-22	3.21885	up	1.43086e-10	-2.36725	down	1.46596e-50	5.0376	up	0.00491088	6.82201	up
Os01g0382700	9.27539e-41	-3.91304	down	3.97994e-21	-2.48608	down	9.27539e-41	-3.91304	down	0.368609	0.478346	normal	0.767593	0.244412	normal
Os01g0382900	6.95883e-13	4.01806	up	3.53377e-19	4.44349	up	6.95883e-13	4.01806	up	0.22518	0.685855	normal	0.169371	0.907637	normal
Os01g0383700	1.84688e-14	-3.03964	down	3.52364e-05	-1.33519	normal	1.84688e-14	-3.03964	down	1.7554e-34	3.65755	up	0.000837189	2.47125	up
Os01g0383900	4.30968e-26	2.86975	up	3.37118e-14	2.17112	up	4.30968e-26	2.86975	up	0.984122	0.00785455	normal	0.578773	0.316819	normal
Os01g0384300	0.0262424	-0.817674	normal	4.76659e-05	-1.46929	normal	0.0262424	-0.817674	normal	0.753439	-0.213816	normal	0.646527	0.377197	normal
Os01g0384800	2.70479e-29	-4.69975	down	5.07492e-20	-3.43475	down	2.70479e-29	-4.69975	down	3.97274e-21	4.82795	up	0.000164422	2.8533	up
Os01g0385400	0.360611	-0.415317	normal	0.00015996	-1.64597	down	0.360611	-0.415317	normal	0.0204321	1.85723	normal	0.000319375	2.75601	up
Os01g0386700	7.81591e-08	-1.3461	normal	1.10889e-08	-1.46528	normal	7.81591e-08	-1.3461	normal	0.575487	0.213053	normal	0.759504	-0.188984	normal
Os01g0387133	0.00540628	2.61917	up	--	--	--	0.00540628	2.61917	up	--	--	--	--	--	--
Os01g0388000	4.83906e-15	3.03447	up	0.000207667	2.55817	up	4.83906e-15	3.03447	up	0.0679044	-0.85167	normal	0.653414	-0.285707	normal
Os01g0388200	2.87371e-13	3.01549	up	2.98037e-07	2.22209	up	2.87371e-13	3.01549	up	1.27788e-06	-2.01479	down	0.356566	-0.515626	normal
Os01g0388500	5.01364e-10	-1.94901	down	1.05565e-06	-1.43534	normal	5.01364e-10	-1.94901	down	0.00451709	-0.923176	normal	0.0503733	-0.872172	normal
Os01g0388700	0.00644001	2.19937	up	--	--	--	0.00644001	2.19937	up	--	--	--	--	--	--
Os01g0389700	3.01295e-41	-9.17621	down	1.15732e-34	-7.14077	down	3.01295e-41	-9.17621	down	--	--	--	--	--	--
Os01g0390300	0.16197	-0.42737	normal	0.802025	-0.0830425	normal	0.16197	-0.42737	normal	0.000462546	1.36038	normal	0.631381	0.318812	normal
Os01g0390400	0.177413	-0.355613	normal	0.0106728	-0.649469	normal	0.177413	-0.355613	normal	0.0120059	0.84638	normal	0.577756	0.321132	normal
Os01g0390600	0.000298059	-1.93593	down	0.0270031	-1.04465	normal	0.000298059	-1.93593	down	0.0976881	1.15031	normal	0.275885	0.943583	normal
Os01g0390900	6.37899e-05	-1.35492	normal	1.01063e-06	-1.61741	down	6.37899e-05	-1.35492	normal	0.0774784	-0.824537	normal	0.193594	-0.760937	normal
Os01g0391100	0.769764	-0.17299	normal	0.00960973	-1.29248	normal	0.769764	-0.17299	normal	0.0166139	-1.48645	normal	0.681792	-0.449125	normal
Os01g0391500	0.500428	-0.210906	normal	0.30973	-0.303361	normal	0.500428	-0.210906	normal	0.760496	-0.156293	normal	0.887153	-0.108622	normal
Os01g0392100	0.00021807	-1.41135	normal	0.0477143	-0.694698	normal	0.00021807	-1.41135	normal	0.0481223	1.03141	normal	0.279184	0.772371	normal
Os01g0392600	1.96151e-09	1.45039	normal	0.608044	-0.160176	normal	1.96151e-09	1.45039	normal	0.0734562	-0.661765	normal	0.356315	-0.483981	normal
Os01g0393000	0.135469	0.39091	normal	0.000541388	0.836848	normal	0.135469	0.39091	normal	0.0113713	0.888011	normal	0.00790406	1.15384	normal
Os01g0495900	4.7861e-29	-3.00833	down	6.33923e-26	-2.78712	down	4.7861e-29	-3.00833	down	0.606261	0.226105	normal	0.980012	0.024997	normal
Os01g0496900	0.00776171	-0.762576	normal	0.000401515	-0.992396	normal	0.00776171	-0.762576	normal	0.790355	-0.143177	normal	0.99195	-0.0124236	normal
Os01g0498200	0.0645528	-0.499141	normal	0.00133993	-0.883104	normal	0.0645528	-0.499141	normal	0.265949	0.403495	normal	0.497442	-0.385315	normal
Os01g0498300	1.20391e-13	-3.18054	down	0.000552104	-1.21155	normal	1.20391e-13	-3.18054	down	7.45037e-07	3.67668	up	0.0310075	3.48781	normal
Os01g0499300	0.0492135	0.535204	normal	0.961969	-0.0206132	normal	0.0492135	0.535204	normal	0.936584	0.0353255	normal	0.907765	-0.0851966	normal
Os01g0500400	0.527249	0.469256	normal	--	--	--	0.527249	0.469256	normal	0.0386908	-2.12345	normal	0.108143	-1.6946	normal
Os01g0500500	0.000743523	0.828923	normal	0.846489	-0.0621911	normal	0.000743523	0.828923	normal	0.312632	-0.373465	normal	0.549233	-0.326949	normal
Os01g0500900	1.66639e-06	-1.48261	normal	1.40276e-09	-1.85674	down	1.66639e-06	-1.48261	normal	0.232971	0.55083	normal	0.981365	-0.0247617	normal
Os01g0501000	0.134034	-0.547469	normal	0.00155113	-1.12093	normal	0.134034	-0.547469	normal	0.206542	-0.609872	normal	0.354741	-0.56665	normal
Os01g0501700	3.15542e-28	-2.92798	down	3.61228e-27	-2.90384	down	3.15542e-28	-2.92798	down	0.456665	0.302649	normal	0.96436	-0.0357747	normal
Os01g0501800	6.62304e-30	-5.4081	down	1.9564e-20	-4.65439	down	6.62304e-30	-5.4081	down	0.514581	-0.358564	normal	0.206489	-0.798527	normal
Os01g0502400	0.000607677	-0.909885	normal	0.000253857	-0.950265	normal	0.000607677	-0.909885	normal	0.465563	-0.295853	normal	0.817735	-0.151211	normal
Os01g0502700	3.98583e-05	2.20799	up	0.515793	0.418199	normal	3.98583e-05	2.20799	up	0.00791326	-2.78881	down	0.0160375	-2.22209	normal
Os01g0502800	2.20427e-10	-1.6275	down	0.000147617	-0.947086	normal	2.20427e-10	-1.6275	down	0.620872	0.204415	normal	0.967055	-0.0342764	normal
Os01g0503400	3.677e-06	-2.73179	down	0.619179	-0.225813	normal	3.677e-06	-2.73179	down	0.0055093	1.86165	up	0.250249	1.13489	normal
Os01g0504100	1.56003e-12	-2.3318	down	3.79513e-09	-1.86412	down	1.56003e-12	-2.3318	down	0.112437	-0.661315	normal	0.320718	-0.548289	normal
Os01g0504500	0.951022	-0.0648211	normal	0.634519	-0.397534	normal	0.951022	-0.0648211	normal	6.54211e-06	1.91647	up	0.86236	-0.184583	normal
Os01g0505400	1.66923e-07	-2.24277	down	1.27551e-05	-1.68566	down	1.66923e-07	-2.24277	down	8.79737e-06	2.38441	up	0.537086	0.594731	normal
Os01g0505600	--	--	--	0.061712	1.16627	normal	--	--	--	0.10109	-1.36215	normal	0.0739191	-1.51806	normal
Os01g0505700	0.0405285	0.823275	normal	8.29561e-05	1.34599	normal	0.0405285	0.823275	normal	0.93677	0.0456237	normal	0.511798	0.422498	normal
Os01g0505866	0.540261	0.343794	normal	0.148621	0.698286	normal	0.540261	0.343794	normal	0.898254	0.0955861	normal	0.770631	0.275568	normal
Os01g0506100	0.00466893	-1.16074	normal	0.256459	-0.436129	normal	0.00466893	-1.16074	normal	0.227026	0.648262	normal	0.278888	0.723099	normal
Os01g0506200	0.00705248	0.780649	normal	0.0320294	0.621198	normal	0.00705248	0.780649	normal	0.51484	0.29698	normal	0.435191	0.448621	normal
Os01g0507000	0.293057	0.395803	normal	0.000368217	0.98536	normal	0.293057	0.395803	normal	6.52339e-05	1.39695	normal	0.0452001	0.980244	normal
Os01g0507300	0.0138657	-0.836283	normal	0.0811877	-0.568917	normal	0.0138657	-0.836283	normal	0.706408	0.183652	normal	0.937765	-0.0660026	normal
Os01g0507500	8.50283e-05	0.956671	normal	5.43258e-05	0.966517	normal	8.50283e-05	0.956671	normal	0.0644483	0.618166	normal	0.0640522	0.835225	normal
Os01g0507700	3.78886e-29	-3.02764	down	1.07509e-16	-2.22605	down	3.78886e-29	-3.02764	down	2.42639e-06	1.61617	up	0.395631	0.989361	normal
Os01g0507900	0.00018177	-0.959298	normal	0.000997946	-0.83013	normal	0.00018177	-0.959298	normal	0.192955	0.476867	normal	0.904498	0.0876831	normal
Os01g0508000	0.0503113	-0.807397	normal	1.04798e-05	-2.30936	down	0.0503113	-0.807397	normal	0.00583272	-1.48931	normal	0.000458205	-1.56774	normal
Os01g0508300	0.728933	0.182405	normal	0.985254	0.00855945	normal	0.728933	0.182405	normal	0.490725	0.43167	normal	0.993122	-0.0205158	normal
Os01g0508500	3.83031e-12	-6.48116	down	0.0030313	-1.68226	down	3.83031e-12	-6.48116	down	0.532256	1.18815	normal	0.052283	1.65544	normal
Os01g0509400	--	--	--	6.34212e-13	6.74146	up	--	--	--	0.624803	-0.540122	normal	0.818277	0.282394	normal
Os01g0509900	0.0383335	0.979535	normal	1	-0.0107367	normal	0.0383335	0.979535	normal	0.00106455	-1.88934	down	0.401894	-0.614135	normal
Os01g0510100	1.23001e-08	-1.44459	normal	9.42877e-20	-2.44464	down	1.23001e-08	-1.44459	normal	0.221597	0.417893	normal	0.72931	0.205723	normal
Os01g0510200	0.0268342	3.14319	normal	1.78972e-35	4.05876	up	0.0268342	3.14319	normal	1.01562e-23	6.00612	up	6.01328e-05	5.34357	up
Os01g0510500	0.000613274	-1.42638	normal	0.934029	0.0311228	normal	0.000613274	-1.42638	normal	0.403483	0.522651	normal	0.66714	0.373217	normal
Os01g0510600	3.0436e-07	-1.36343	normal	1.38989e-06	-1.25017	normal	3.0436e-07	-1.36343	normal	0.632862	0.278267	normal	0.817941	0.169717	normal
Os01g0510701	0.304523	-0.588446	normal	0.255572	0.526514	normal	0.304523	-0.588446	normal	0.958638	0.039698	normal	0.918965	0.116695	normal
Os01g0510800	0.474079	-0.194788	normal	0.0532946	-0.495752	normal	0.474079	-0.194788	normal	0.801695	-0.112959	normal	0.684236	-0.237537	normal
Os01g0511000	6.01137e-06	-2.86332	down	6.31301e-05	-2.38684	down	6.01137e-06	-2.86332	down	1	-0.0174017	normal	0.17664	-1.05323	normal
Os01g0511100	1.72852e-17	2.12921	up	8.23128e-12	1.72487	up	1.72852e-17	2.12921	up	1.71476e-25	3.05674	up	0.133976	1.56353	normal
Os01g0511200	0.845243	-0.0800387	normal	0.376796	0.296194	normal	0.845243	-0.0800387	normal	0.261776	0.427722	normal	0.297144	0.535397	normal
Os01g0511300	0.992639	0.00199095	normal	0.0158751	-0.779919	normal	0.992639	0.00199095	normal	0.00038956	-1.23351	normal	0.185552	-0.647702	normal
Os01g0511600	8.73141e-32	-3.94903	down	5.50395e-19	-2.78864	down	8.73141e-32	-3.94903	down	0.0245051	1.9122	normal	0.146072	1.12206	normal
Os01g0511700	0.955992	-0.0669213	normal	0.622808	-0.337089	normal	0.955992	-0.0669213	normal	0.477771	-1.69824	normal	0.992317	0.0511334	normal
Os01g0511800	4.77052e-11	3.11852	up	2.33625e-14	3.32718	up	4.77052e-11	3.11852	up	0.532256	-0.334736	normal	0.627437	-0.335253	normal
Os01g0512100	0.00149529	0.775121	normal	0.128861	0.387674	normal	0.00149529	0.775121	normal	0.80048	0.103902	normal	0.69291	-0.23208	normal
Os01g0512200	4.90572e-06	1.36067	normal	0.0141992	0.779133	normal	4.90572e-06	1.36067	normal	0.130079	-0.585681	normal	0.985834	0.016741	normal
Os01g0512400	4.62112e-12	5.13453	up	--	--	--	4.62112e-12	5.13453	up	7.64425e-05	#NAME?	down	1	0.0222777	normal
Os01g0513100	0.0136444	-0.62206	normal	0.000207776	-0.925074	normal	0.0136444	-0.62206	normal	0.107124	-0.557144	normal	0.686019	-0.235227	normal
Os01g0513200	0.18412	0.36283	normal	0.0944625	0.441084	normal	0.18412	0.36283	normal	0.0737541	0.633209	normal	0.20496	0.629364	normal
Os01g0513400	0.218599	-0.319568	normal	0.0179533	-0.604284	normal	0.218599	-0.319568	normal	0.000291302	1.12062	normal	0.24725	0.914821	normal
Os01g0513700	0.327622	0.281224	normal	0.381652	0.250298	normal	0.327622	0.281224	normal	0.606121	-0.215171	normal	0.945272	0.0525586	normal
Os01g0513800	0.540558	-0.203283	normal	0.892847	-0.0495993	normal	0.540558	-0.203283	normal	0.0483682	0.760931	normal	0.241154	0.629956	normal
Os01g0513850	0.939312	0.0474814	normal	0.321517	-0.598358	normal	0.939312	0.0474814	normal	0.281787	0.775796	normal	0.634106	0.471494	normal
Os01g0514000	0.0397841	0.57155	normal	0.0798386	0.483792	normal	0.0397841	0.57155	normal	0.67676	0.184752	normal	0.492742	0.384915	normal
Os01g0514300	0.546587	0.16736	normal	0.284238	-0.300413	normal	0.546587	0.16736	normal	0.02749	-0.755739	normal	0.1321	-0.711165	normal
Os01g0514600	4.90169e-29	5.83761	up	6.18446e-21	5.05494	up	4.90169e-29	5.83761	up	2.09963e-05	-1.43312	normal	0.00331613	-1.26032	normal
Os01g0514850	7.61669e-09	2.68224	up	1.57791e-11	2.83369	up	7.61669e-09	2.68224	up	7.79924e-08	-1.93587	down	0.105539	-0.775766	normal
Os01g0516600	0.95036	-0.0313973	normal	0.647373	-0.166984	normal	0.95036	-0.0313973	normal	0.0400834	0.796225	normal	0.458364	0.438284	normal
Os01g0516700	3.70563e-05	1.59943	up	0.0024314	1.18309	normal	3.70563e-05	1.59943	up	0.376639	-0.440763	normal	0.928018	0.0748733	normal
Os01g0518500	6.36324e-06	1.0959	normal	0.0220733	0.580407	normal	6.36324e-06	1.0959	normal	0.990449	0.00454992	normal	0.553886	-0.325851	normal
Os01g0518800	0.00570512	1.08811	normal	2.57993e-05	1.45519	normal	0.00570512	1.08811	normal	0.332649	-0.485464	normal	0.976	-0.0315436	normal
Os01g0519050	0.12907	0.600444	normal	0.488367	0.283571	normal	0.12907	0.600444	normal	0.756902	0.179661	normal	0.480651	0.465921	normal
Os01g0519400	0.000916897	-1.03736	normal	0.0668462	-0.552007	normal	0.000916897	-1.03736	normal	0.704225	0.19185	normal	0.903175	0.099663	normal
Os01g0519700	--	--	--	4.26853e-07	3.23301	up	--	--	--	0.3969	0.862651	normal	0.397831	0.841231	normal
Os01g0520180	0.213014	-0.462117	normal	0.0690467	-0.644272	normal	0.213014	-0.462117	normal	0.710516	-0.806836	normal	0.447733	-1.54281	normal
Os01g0520600	2.89116e-09	-2.70111	down	1.69558e-06	-1.91707	down	2.89116e-09	-2.70111	down	0.701062	-0.48505	normal	0.818841	0.231557	normal
Os01g0521400	0.644846	-0.138744	normal	0.0954397	-0.457197	normal	0.644846	-0.138744	normal	0.0370269	0.769666	normal	0.475462	0.411816	normal
Os01g0521500	0.272912	0.369579	normal	0.418636	0.273349	normal	0.272912	0.369579	normal	0.540015	0.317936	normal	0.487334	0.447041	normal
Os01g0521550	0.0415166	0.557397	normal	0.854818	-0.0638436	normal	0.0415166	0.557397	normal	0.765392	0.134248	normal	0.821598	0.153051	normal
Os01g0523000	0.0305136	1.28619	normal	0.120287	0.926259	normal	0.0305136	1.28619	normal	8.74951e-05	-2.53222	down	0.358654	-0.706181	normal
Os01g0523401	8.44196e-09	-4.96081	down	0.00159283	-1.97782	down	8.44196e-09	-4.96081	down	--	--	--	--	--	--
Os01g0524500	1.38152e-25	-2.8455	down	3.97157e-12	-1.75715	down	1.38152e-25	-2.8455	down	0.21322	0.776008	normal	0.608012	0.323854	normal
Os01g0524700	0.000103894	-1.0094	normal	8.23701e-07	-1.26584	normal	0.000103894	-1.0094	normal	0.0160913	0.875902	normal	0.262955	0.59747	normal
Os01g0525350	2.4389e-40	7.99799	up	3.96553e-25	6.84712	up	2.4389e-40	7.99799	up	0.179803	-0.666195	normal	0.315386	-0.650974	normal
Os01g0525700	8.09551e-29	5.33965	up	5.55201e-17	3.43092	up	8.09551e-29	5.33965	up	0.293265	-0.535758	normal	0.784857	-0.24308	normal
Os01g0525800	2.01335e-39	6.55055	up	5.7002e-22	5.34961	up	2.01335e-39	6.55055	up	0.667174	-0.238012	normal	0.133014	-0.838616	normal
Os01g0526100	0.0339719	0.614157	normal	0.601587	0.166688	normal	0.0339719	0.614157	normal	0.410921	0.348855	normal	0.539644	0.359193	normal
Os01g0526200	0.770715	-0.102018	normal	0.0966552	-0.512114	normal	0.770715	-0.102018	normal	0.345775	0.409699	normal	0.873573	0.121611	normal
Os01g0527400	1.78102e-05	1.03593	normal	0.00060082	0.831294	normal	1.78102e-05	1.03593	normal	0.392517	0.313414	normal	0.16984	0.715635	normal
Os01g0527600	7.88343e-06	1.33129	normal	0.433346	0.281301	normal	7.88343e-06	1.33129	normal	0.0783362	-0.731422	normal	1	0.00264361	normal
Os01g0527700	0.134736	0.447087	normal	0.238824	0.352455	normal	0.134736	0.447087	normal	0.393381	0.341303	normal	0.959808	-0.0418947	normal
Os01g0528000	0.0342454	-0.740627	normal	0.245101	-0.394563	normal	0.0342454	-0.740627	normal	0.634053	-0.268924	normal	0.856089	-0.150545	normal
Os01g0528800	0.000103028	-0.962422	normal	1.41131e-19	-2.34516	down	0.000103028	-0.962422	normal	0.718591	-0.154336	normal	0.741057	-0.200832	normal
Os01g0529800	6.55777e-37	6.1438	up	7.05732e-22	6.92775	up	6.55777e-37	6.1438	up	1.44102e-16	2.40434	up	0.279846	0.727861	normal
Os01g0530100	0.542984	0.402887	normal	0.0414958	1.15793	normal	0.542984	0.402887	normal	0.311187	0.726166	normal	0.343325	0.802504	normal
Os01g0530300	6.85508e-05	2.16996	up	1.01868e-06	2.41389	up	6.85508e-05	2.16996	up	0.128244	-0.992953	normal	0.941134	0.0826394	normal
Os01g0530366	0.912597	-0.0518426	normal	0.538743	-0.235268	normal	0.912597	-0.0518426	normal	0.742118	0.169626	normal	0.741153	0.231119	normal
Os01g0530400	0.605985	-0.1715	normal	0.689345	0.12388	normal	0.605985	-0.1715	normal	0.0949725	0.665637	normal	0.078116	0.870525	normal
Os01g0530500	0.0562192	0.984815	normal	0.730524	0.240164	normal	0.0562192	0.984815	normal	0.936462	0.0806841	normal	0.960383	-0.0761116	normal
Os01g0531000	0.490604	0.199701	normal	1	-0.00375725	normal	0.490604	0.199701	normal	0.707681	0.162121	normal	0.754579	0.198809	normal
Os01g0531400	4.75393e-21	3.80129	up	2.27644e-05	2.34009	up	4.75393e-21	3.80129	up	8.26385e-06	-2.50394	down	0.0665602	-1.07833	normal
Os01g0531500	5.97077e-05	0.949585	normal	0.299747	0.267368	normal	5.97077e-05	0.949585	normal	0.101433	-0.55963	normal	0.701852	-0.22791	normal
Os01g0532100	7.92165e-38	10.0183	up	5.47571e-14	7.12525	up	7.92165e-38	10.0183	up	0.118682	-1.12824	normal	0.861951	0.211574	normal
Os01g0532200	0.00102767	0.785742	normal	0.00295248	0.730278	normal	0.00102767	0.785742	normal	0.0203905	0.732105	normal	0.270207	0.552403	normal
Os01g0532300	0.0236828	-1.87744	normal	0.0265017	-1.87218	normal	0.0236828	-1.87744	normal	0.0234953	1.76167	normal	--	--	--
Os01g0532700	6.4595e-05	-2.06592	down	0.00172712	-1.44021	normal	6.4595e-05	-2.06592	down	0.019099	1.52234	normal	0.179425	1.12086	normal
Os01g0532800	0.000241574	1.74307	up	0.0844276	0.867608	normal	0.000241574	1.74307	up	0.429767	-0.777196	normal	0.351735	-0.863627	normal
Os01g0533000	1.8801e-05	1.05943	normal	0.000165398	0.926871	normal	1.8801e-05	1.05943	normal	0.00571763	-0.942784	normal	0.0270389	-0.971842	normal
Os01g0533400	--	--	--	1.51165e-08	10.7841	up	--	--	--	0.000294048	6.88758	up	0.367425	4.3241	normal
Os01g0534800	1.6792e-09	-1.55231	normal	1.07166e-09	-1.5475	normal	1.6792e-09	-1.55231	normal	5.18312e-05	1.3161	normal	0.132876	0.74442	normal
Os01g0534900	3.16561e-05	1.00011	normal	0.000145628	0.901289	normal	3.16561e-05	1.00011	normal	0.0185273	-0.792229	normal	0.0691379	-0.867222	normal
Os01g0535100	2.00561e-14	6.9866	up	--	--	--	2.00561e-14	6.9866	up	--	--	--	--	--	--
Os01g0535400	0.648196	0.150967	normal	0.567847	-0.199411	normal	0.648196	0.150967	normal	0.0218908	-0.956465	normal	0.458704	-0.43589	normal
Os01g0535650	0.547285	0.382858	normal	0.951145	0.0475879	normal	0.547285	0.382858	normal	0.590511	-0.576072	normal	0.837282	0.252477	normal
Os01g0535900	0.00220803	0.881813	normal	0.138774	0.450794	normal	0.00220803	0.881813	normal	0.878862	0.0828732	normal	0.401108	0.486361	normal
Os01g0536000	0.256209	-0.321085	normal	0.152271	-0.393645	normal	0.256209	-0.321085	normal	0.783879	-0.132354	normal	0.595619	-0.312179	normal
Os01g0537250	0.00136879	-3.03781	down	0.308486	0.798744	normal	0.00136879	-3.03781	down	0.66765	-2.56138	normal	0.828087	-0.894184	normal
Os01g0538000	0.496705	-0.183823	normal	0.172498	0.34629	normal	0.496705	-0.183823	normal	0.00831562	0.825585	normal	0.0328587	0.939482	normal
Os01g0539400	4.05428e-08	-1.39679	normal	0.00166225	-0.834455	normal	4.05428e-08	-1.39679	normal	0.522083	0.237969	normal	0.904898	0.0831834	normal
Os01g0539900	0.228321	0.64446	normal	0.129883	0.739542	normal	0.228321	0.64446	normal	0.407644	0.539692	normal	0.958354	0.0693988	normal
Os01g0540800	3.26735e-07	-1.27084	normal	0.0326178	-0.551355	normal	3.26735e-07	-1.27084	normal	0.405095	-0.310064	normal	0.633359	-0.27388	normal
Os01g0541600	0.552724	-0.299876	normal	0.730879	0.152192	normal	0.552724	-0.299876	normal	0.00124888	1.72826	up	0.0547814	1.34501	normal
Os01g0541800	0.392396	-0.404901	normal	0.8264	-0.110518	normal	0.392396	-0.404901	normal	0.727812	0.209439	normal	0.901155	-0.120632	normal
Os01g0541900	0.0179407	-0.684881	normal	0.746257	0.0958681	normal	0.0179407	-0.684881	normal	4.36152e-13	2.34137	up	0.00301568	1.37681	normal
Os01g0542000	0.0753646	0.458849	normal	0.179851	-0.370602	normal	0.0753646	0.458849	normal	0.00200126	-1.09187	normal	0.641593	0.301111	normal
Os01g0542700	0.000157472	-2.57143	down	0.318835	0.526042	normal	0.000157472	-2.57143	down	0.646021	0.370522	normal	0.951372	-0.0846253	normal
Os01g0543100	9.42711e-20	3.29784	up	1.34107e-40	4.31508	up	9.42711e-20	3.29784	up	9.71876e-19	-2.93284	down	0.00169176	-1.37271	normal
Os01g0544200	2.96311e-11	-6.27211	down	6.64229e-14	#NAME?	down	2.96311e-11	-6.27211	down	--	--	--	--	--	--
Os01g0544450	3.6806e-14	5.67522	up	1.03142e-10	4.73466	up	3.6806e-14	5.67522	up	0.0145983	-2.49867	normal	0.15345	-1.26636	normal
Os01g0544700	0.42673	-0.286233	normal	0.435208	-0.272639	normal	0.42673	-0.286233	normal	0.0303421	-0.862054	normal	0.201392	-0.672553	normal
Os01g0545100	--	--	--	5.47679e-68	Inf	up	--	--	--	0.951096	-0.14219	normal	0.664475	0.361367	normal
Os01g0545900	0.792054	-0.197896	normal	0.19095	0.689788	normal	0.792054	-0.197896	normal	0.214355	0.850416	normal	0.257982	0.920418	normal
Os01g0546500	0.129345	0.837809	normal	0.248071	0.623231	normal	0.129345	0.837809	normal	0.407672	-0.831184	normal	0.408845	0.614861	normal
Os01g0546800	0.000772123	-1.3054	normal	0.800611	-0.101882	normal	0.000772123	-1.3054	normal	0.930651	-0.0567604	normal	0.883572	0.114197	normal
Os01g0546900	0.254766	0.320767	normal	0.0495569	0.519768	normal	0.254766	0.320767	normal	2.6586e-06	-1.50142	normal	0.0162106	-1.03945	normal
Os01g0547133	4.30025e-20	4.58762	up	3.72256e-16	4.05113	up	4.30025e-20	4.58762	up	1.24554e-11	-2.72638	down	0.119617	-1.01149	normal
Os01g0547200	0.431172	0.218277	normal	0.885743	-0.0480917	normal	0.431172	0.218277	normal	0.152241	0.520151	normal	0.731465	0.214143	normal
Os01g0547500	0.581502	-0.349794	normal	0.35883	-0.530984	normal	0.581502	-0.349794	normal	0.945183	0.0631475	normal	0.838078	-0.241882	normal
Os01g0547600	3.74003e-09	-4.11829	down	0.0976029	-0.78583	normal	3.74003e-09	-4.11829	down	0.180899	0.784883	normal	0.561075	1.02638	normal
Os01g0548600	--	--	--	0.414255	0.547051	normal	--	--	--	0.0004019	2.06763	up	0.653289	-0.484522	normal
Os01g0549200	0.00898031	-0.734109	normal	0.0187463	-0.64461	normal	0.00898031	-0.734109	normal	0.112197	0.609551	normal	0.511673	0.382445	normal
Os01g0549400	0.00564917	0.666153	normal	0.116818	0.392426	normal	0.00564917	0.666153	normal	0.353851	0.327877	normal	0.739183	0.201684	normal
Os01g0549500	0.0310822	0.737847	normal	0.359841	0.33265	normal	0.0310822	0.737847	normal	0.904439	-0.0777463	normal	0.893672	0.107227	normal
Os01g0549700	0.372014	0.230127	normal	0.262213	0.294663	normal	0.372014	0.230127	normal	0.397433	0.307571	normal	0.419284	0.442682	normal
Os01g0550100	0.0583272	0.479959	normal	0.79492	0.0733545	normal	0.0583272	0.479959	normal	0.510727	0.244948	normal	0.956243	-0.0421603	normal
Os01g0550200	0.000153836	1.15127	normal	0.000292559	1.07502	normal	0.000153836	1.15127	normal	0.3969	0.359736	normal	0.246154	0.606876	normal
Os01g0550300	1.23018e-13	-2.37551	down	0.000396326	-1.2193	normal	1.23018e-13	-2.37551	down	1.05643e-05	2.32373	up	0.120654	1.66964	normal
Os01g0550600	0.0766317	0.931257	normal	0.217177	0.639753	normal	0.0766317	0.931257	normal	0.0460943	-1.1907	normal	0.874294	-0.152329	normal
Os01g0551000	1.0088e-60	-5.09566	down	1.59197e-43	-3.92733	down	1.0088e-60	-5.09566	down	0.265044	0.648054	normal	0.838848	-0.207984	normal
Os01g0551100	9.96139e-39	-4.88709	down	0.00730161	-0.739939	normal	9.96139e-39	-4.88709	down	4.31515e-17	3.75791	up	4.31085e-05	3.88523	up
Os01g0551400	0.545141	0.361716	normal	0.000151751	1.68361	up	0.545141	0.361716	normal	0.935543	0.0628316	normal	0.321743	0.744454	normal
Os01g0551800	6.0855e-07	4.64744	up	3.8112e-09	4.04047	up	6.0855e-07	4.64744	up	0.00375809	-2.36826	down	0.173071	-1.18317	normal
Os01g0551900	0.382773	-0.264207	normal	0.718127	-0.114491	normal	0.382773	-0.264207	normal	0.467802	-0.303977	normal	0.873348	-0.111829	normal
Os01g0552050	0.052729	0.95499	normal	0.259437	-0.896928	normal	0.052729	0.95499	normal	0.817917	-0.20167	normal	0.87498	-0.160884	normal
Os01g0552300	1.05186e-15	-2.07895	down	3.47729e-27	-3.02333	down	1.05186e-15	-2.07895	down	0.89392	-0.0686983	normal	0.957234	-0.0465846	normal
Os01g0552500	7.1953e-12	-3.3317	down	0.00028262	-1.42556	normal	7.1953e-12	-3.3317	down	0.513915	-0.53305	normal	0.920538	0.120001	normal
Os01g0552850	0.594767	-0.308196	normal	0.931858	0.0452519	normal	0.594767	-0.308196	normal	0.956482	-0.0658153	normal	0.718967	-0.348717	normal
Os01g0553200	0.345924	0.306999	normal	0.437491	0.25167	normal	0.345924	0.306999	normal	0.392215	0.382167	normal	0.989327	-0.0162189	normal
Os01g0553400	0.000342933	-1.51129	normal	0.0622196	-0.712343	normal	0.000342933	-1.51129	normal	0.340933	-0.561002	normal	0.936933	-0.0777805	normal
Os01g0553600	0.000896547	-0.925341	normal	0.00434033	-0.773189	normal	0.000896547	-0.925341	normal	0.0298532	-0.811461	normal	0.210623	-0.637063	normal
Os01g0555100	4.96951e-14	-6.82385	down	3.00784e-16	-7.78486	down	4.96951e-14	-6.82385	down	0.0087589	2.32726	up	--	--	--
Os01g0555200	0.0937336	-0.854845	normal	0.372736	-0.445694	normal	0.0937336	-0.854845	normal	0.641806	0.239235	normal	0.352711	-0.597069	normal
Os01g0555300	0.428221	-0.250185	normal	0.0739197	-0.532181	normal	0.428221	-0.250185	normal	0.429565	-0.335055	normal	0.560102	-0.336665	normal
Os01g0555600	1	-0.00201962	normal	0.929418	-0.0495963	normal	1	-0.00201962	normal	0.218454	-0.613347	normal	0.999245	-0.00654722	normal
Os01g0556201	0.678539	0.110905	normal	0.984054	-0.00935696	normal	0.678539	0.110905	normal	0.00384806	0.897857	normal	0.0894889	0.776905	normal
Os01g0556400	0.313391	0.260084	normal	0.021823	-0.589349	normal	0.313391	0.260084	normal	0.0190236	0.758525	normal	0.0846592	0.78907	normal
Os01g0556650	1.28692e-32	-3.66187	down	0.00281963	-0.769223	normal	1.28692e-32	-3.66187	down	6.93114e-09	2.41389	up	0.440177	1.03987	normal
Os01g0556700	1.58505e-07	-4.29095	down	0.545633	-0.34756	normal	1.58505e-07	-4.29095	down	0.0021664	2.86376	up	0.443383	1.18066	normal
Os01g0557100	9.97086e-33	-4.94136	down	3.43865e-27	-3.99114	down	9.97086e-33	-4.94136	down	0.968454	0.0612048	normal	0.380068	0.857329	normal
Os01g0557400	0.213278	0.672147	normal	0.4472	0.408199	normal	0.213278	0.672147	normal	0.169732	1.24494	normal	0.0160778	1.74895	normal
Os01g0557500	0.835237	-0.0724599	normal	0.01986	-0.83366	normal	0.835237	-0.0724599	normal	0.62932	-0.221378	normal	0.921358	-0.0753102	normal
Os01g0557550	0.871118	0.0455859	normal	0.0481575	-0.643778	normal	0.871118	0.0455859	normal	1	-0.00311472	normal	0.880397	0.109813	normal
Os01g0558100	0.000191931	-4.43641	down	0.00178264	-3.44048	down	0.000191931	-4.43641	down	0.000801197	2.69606	up	--	--	--
Os01g0558200	1	-0.00270749	normal	0.49207	-0.190032	normal	1	-0.00270749	normal	0.777896	-0.126526	normal	0.869491	-0.111896	normal
Os01g0558300	0.43674	-0.230152	normal	0.264702	-0.319051	normal	0.43674	-0.230152	normal	0.0898016	0.605181	normal	0.29811	0.535071	normal
Os01g0558500	1.00976e-06	1.19749	normal	3.27313e-07	1.22498	normal	1.00976e-06	1.19749	normal	0.00159257	1.00974	normal	0.00249924	1.27019	normal
Os01g0558600	0.651179	0.121599	normal	0.692966	-0.116025	normal	0.651179	0.121599	normal	0.181322	0.465621	normal	0.959366	0.0431751	normal
Os01g0558700	--	--	--	0.175782	-1.04767	normal	--	--	--	--	--	--	--	--	--
Os01g0558800	1.41652e-13	-2.2285	down	2.80961e-08	-1.55487	normal	1.41652e-13	-2.2285	down	0.334969	0.48164	normal	0.425567	0.512713	normal
Os01g0558825	3.19018e-05	0.984105	normal	0.248223	0.297977	normal	3.19018e-05	0.984105	normal	0.362775	0.323267	normal	0.618509	0.326894	normal
Os01g0559100	0.015627	-0.742903	normal	0.0184208	-0.701874	normal	0.015627	-0.742903	normal	0.807101	-0.128925	normal	0.640418	-0.292389	normal
Os01g0559150	0.173506	-0.607022	normal	0.0583419	-0.790012	normal	0.173506	-0.607022	normal	0.965479	-0.0442024	normal	0.967315	-0.046738	normal
Os01g0559200	0.224388	0.355365	normal	0.180529	0.381443	normal	0.224388	0.355365	normal	0.543922	0.251365	normal	0.797299	0.169538	normal
Os01g0559500	5.22759e-12	-1.89733	down	2.91997e-12	-1.87149	down	5.22759e-12	-1.89733	down	0.855673	-0.109728	normal	0.960315	0.0454644	normal
Os01g0559600	1.41949e-08	-2.40515	down	2.95458e-06	-1.85575	down	1.41949e-08	-2.40515	down	0.521205	0.240563	normal	0.712043	-0.220374	normal
Os01g0559750	9.53409e-06	-1.36002	normal	7.18455e-05	-1.30731	normal	9.53409e-06	-1.36002	normal	0.0712865	-0.615859	normal	0.936933	-0.0625945	normal
Os01g0559825	0.000866561	0.833713	normal	0.0226358	0.579712	normal	0.000866561	0.833713	normal	0.000169737	-1.20082	normal	0.988825	0.0135173	normal
Os01g0560000	0.0433198	0.498855	normal	0.990594	0.00196055	normal	0.0433198	0.498855	normal	0.283445	-0.386793	normal	0.832458	-0.139919	normal
Os01g0560200	0.00773358	0.806545	normal	0.416457	0.271449	normal	0.00773358	0.806545	normal	0.877726	0.0717951	normal	0.801529	0.166823	normal
Os01g0562600	--	--	--	3.80493e-05	2.47166	up	--	--	--	0.000201239	2.77667	up	0.0505864	2.56304	normal
Os01g0563000	2.71899e-25	-6.61322	down	2.18238e-11	-3.28564	down	2.71899e-25	-6.61322	down	0.0478664	1.41685	normal	0.633408	1.20433	normal
Os01g0563500	0.460637	0.317285	normal	0.193652	0.503722	normal	0.460637	0.317285	normal	0.0373387	-0.993838	normal	0.722213	-0.255233	normal
Os01g0564400	2.40735e-06	-1.98307	down	0.00765075	-0.989687	normal	2.40735e-06	-1.98307	down	0.997365	0.000551398	normal	0.942136	0.079294	normal
Os01g0565600	0.0472679	0.486861	normal	0.0726453	0.446509	normal	0.0472679	0.486861	normal	0.205197	0.431533	normal	0.49762	0.369622	normal
Os01g0566000	2.34524e-44	8.81919	up	6.35948e-13	5.82377	up	2.34524e-44	8.81919	up	0.301009	-1.88406	normal	0.430492	-1.26735	normal
Os01g0566050	0.000254297	0.96448	normal	0.639949	0.183367	normal	0.000254297	0.96448	normal	9.26924e-05	1.24256	normal	0.266289	0.56775	normal
Os01g0566500	--	--	--	7.34424e-13	5.47449	up	--	--	--	1.18671e-06	4.74688	up	0.100224	2.74912	normal
Os01g0566800	0.764878	-0.302856	normal	0.238924	0.679034	normal	0.764878	-0.302856	normal	0.519701	0.509144	normal	0.574	0.668347	normal
Os01g0566900	0.000121796	0.909432	normal	6.8578e-07	1.18757	normal	0.000121796	0.909432	normal	0.609484	0.196732	normal	0.604809	0.302596	normal
Os01g0567400	7.07382e-06	-3.14963	down	3.15952e-06	-3.11679	down	7.07382e-06	-3.14963	down	0.013309	2.10502	normal	--	--	--
Os01g0567500	--	--	--	2.4521e-06	8.55536	up	--	--	--	0.000893509	Inf	up	--	--	--
Os01g0567533	--	--	--	7.1081e-10	8.93642	up	--	--	--	8.92199e-06	4.49303	up	0.500052	2.54392	normal
Os01g0570500	0.00093916	0.807748	normal	0.269313	0.294835	normal	0.00093916	0.807748	normal	0.583025	0.215393	normal	0.872955	0.11633	normal
Os01g0570700	0.0232935	-0.788323	normal	0.49343	0.219779	normal	0.0232935	-0.788323	normal	0.450311	1.49727	normal	0.014641	1.35312	normal
Os01g0570800	4.35496e-23	-4.90354	down	7.90496e-14	-3.19016	down	4.35496e-23	-4.90354	down	2.73335e-18	3.37472	up	0.00309666	1.77986	up
Os01g0571000	0.354308	0.251356	normal	0.704351	0.10751	normal	0.354308	0.251356	normal	0.0825373	-0.60221	normal	0.163021	-0.664818	normal
Os01g0571100	0.777704	-0.191985	normal	0.364289	-0.479508	normal	0.777704	-0.191985	normal	0.0913549	-0.99264	normal	0.187356	-0.939872	normal
Os01g0571200	0.521873	-0.249951	normal	0.128466	-0.550372	normal	0.521873	-0.249951	normal	0.118881	-0.728016	normal	0.562336	-0.374254	normal
Os01g0571300	0.0057254	1.61321	up	3.39646e-11	3.74326	up	0.0057254	1.61321	up	0.000191596	2.9933	up	0.0864249	2.45618	normal
Os01g0571700	7.23189e-07	-1.69906	down	0.000307907	-1.14759	normal	7.23189e-07	-1.69906	down	0.00254166	-1.31139	normal	0.00844896	-1.35907	normal
Os01g0571766	--	--	--	0.206904	0.814849	normal	--	--	--	0.469605	-0.815585	normal	0.788473	-0.334464	normal
Os01g0572100	3.31165e-06	1.25182	normal	0.000314315	0.977149	normal	3.31165e-06	1.25182	normal	0.00166607	1.08337	normal	0.0247895	1.03043	normal
Os01g0572300	2.0767e-43	3.64669	up	2.86401e-30	2.78159	up	2.0767e-43	3.64669	up	0.659766	-0.177367	normal	0.746769	0.196032	normal
Os01g0572700	4.74208e-06	1.61727	up	2.12446e-05	1.45986	normal	4.74208e-06	1.61727	up	0.175945	-0.622135	normal	0.784454	0.190484	normal
Os01g0574400	0.759956	0.104332	normal	0.395158	0.267766	normal	0.759956	0.104332	normal	0.936076	0.0399967	normal	0.845286	0.141821	normal
Os01g0574451	0.49998	0.264052	normal	0.444014	0.285724	normal	0.49998	0.264052	normal	0.684378	0.213633	normal	0.634969	0.32174	normal
Os01g0574500	0.112392	-0.406993	normal	0.0436229	-0.521407	normal	0.112392	-0.406993	normal	0.0500735	0.631982	normal	0.163935	0.661118	normal
Os01g0574550	0.689927	-0.153735	normal	0.0289204	-0.760011	normal	0.689927	-0.153735	normal	0.252125	0.592988	normal	0.37233	0.59423	normal
Os01g0574600	0.240177	-0.384699	normal	0.111059	-0.502214	normal	0.240177	-0.384699	normal	0.719542	-0.18059	normal	0.571532	-0.345305	normal
Os01g0574800	0.00309321	1.29476	normal	0.0136291	1.04656	normal	0.00309321	1.29476	normal	0.48149	-0.409853	normal	0.75812	0.292299	normal
Os01g0575000	0.000757159	0.815304	normal	0.0892861	0.437024	normal	0.000757159	0.815304	normal	0.33932	0.349353	normal	0.866521	0.120739	normal
Os01g0575200	2.02324e-06	-2.86246	down	4.80687e-11	-3.98765	down	2.02324e-06	-2.86246	down	0.0129663	1.42357	normal	0.574073	-0.550801	normal
Os01g0575500	0.0890508	0.419778	normal	0.80877	-0.0715445	normal	0.0890508	0.419778	normal	0.584913	-0.215533	normal	0.409745	-0.430846	normal
Os01g0576050	0.000204722	2.22914	up	--	--	--	0.000204722	2.22914	up	--	--	--	--	--	--
Os01g0577450	4.22477e-22	6.81508	up	1.34965e-13	5.44922	up	4.22477e-22	6.81508	up	0.0240187	-1.38514	normal	0.947614	-0.0772407	normal
Os01g0577600	5.8173e-99	6.67141	up	3.11246e-44	5.16873	up	5.8173e-99	6.67141	up	0.000203918	-1.41202	normal	0.821866	-0.148421	normal
Os01g0578000	0.901603	0.0524762	normal	0.195199	0.470693	normal	0.901603	0.0524762	normal	0.651538	0.270756	normal	0.721773	0.286987	normal
Os01g0578500	0.0206358	1.0976	normal	0.0946738	0.777693	normal	0.0206358	1.0976	normal	0.744634	-0.258168	normal	0.344535	0.680273	normal
Os01g0578700	0.489821	-0.28401	normal	0.298691	0.357692	normal	0.489821	-0.28401	normal	0.64896	-0.250144	normal	0.804394	-0.189073	normal
Os01g0579000	1.61744e-12	10.2315	up	--	--	--	1.61744e-12	10.2315	up	0.00166607	-9.06872	down	0.198419	-2.57809	normal
Os01g0579600	7.07788e-12	2.49699	up	2.4762e-82	5.03964	up	7.07788e-12	2.49699	up	0.875883	-0.133117	normal	0.332786	0.603769	normal
Os01g0579800	0.00238642	1.46092	normal	1.07888e-07	2.13721	up	0.00238642	1.46092	normal	0.983734	0.0107688	normal	0.730903	0.26392	normal
Os01g0579900	2.1571e-07	-1.98918	down	1.13743e-07	-1.92015	down	2.1571e-07	-1.98918	down	2.39108e-05	-1.8388	down	0.0101095	-1.31013	normal
Os01g0580000	1.86051e-07	-1.61036	down	0.00164012	-0.908898	normal	1.86051e-07	-1.61036	down	0.488683	-0.342137	normal	0.824864	-0.162792	normal
Os01g0580100	0.268192	0.527045	normal	0.634968	0.228945	normal	0.268192	0.527045	normal	0.00165375	-1.59377	down	0.532404	-0.431034	normal
Os01g0580200	4.34486e-35	5.19347	up	2.77174e-37	4.91974	up	4.34486e-35	5.19347	up	0.185193	-0.506307	normal	0.866865	-0.117835	normal
Os01g0580300	0.335227	-0.505235	normal	0.685199	0.187858	normal	0.335227	-0.505235	normal	0.920033	0.0813189	normal	0.350651	0.720535	normal
Os01g0580500	1	0.00168003	normal	0.253937	-1.876	normal	1	0.00168003	normal	2.07791e-05	-2.54697	down	3.39226e-08	-3.03829	down
Os01g0580800	6.89732e-12	-2.40629	down	0.0191981	-0.680259	normal	6.89732e-12	-2.40629	down	0.0273114	0.86434	normal	0.387374	0.505879	normal
Os01g0581300	0.000119918	-0.961254	normal	4.38311e-09	-1.49905	normal	0.000119918	-0.961254	normal	0.00152026	0.980899	normal	0.0949224	0.766054	normal
Os01g0581900	0.959089	0.02436	normal	0.864694	-0.0952031	normal	0.959089	0.02436	normal	0.879156	0.100765	normal	0.936747	0.0829538	normal
Os01g0582400	0.00150338	0.801722	normal	0.0310662	0.554179	normal	0.00150338	0.801722	normal	0.0102442	0.849941	normal	0.201993	0.627561	normal
Os01g0582600	1.05782e-12	-3.4125	down	3.51809e-10	-2.78274	down	1.05782e-12	-3.4125	down	1.51311e-26	3.35843	up	1.11304e-07	2.28495	up
Os01g0583100	0.0042196	0.701086	normal	0.000715397	0.854855	normal	0.0042196	0.701086	normal	4.13585e-07	1.55483	normal	0.280065	0.609047	normal
Os01g0583200	0.858417	-0.0888404	normal	0.347507	-0.388652	normal	0.858417	-0.0888404	normal	0.817855	0.138529	normal	0.752754	0.246682	normal
Os01g0583300	--	--	--	0.518294	0.61553	normal	--	--	--	0.595246	0.470127	normal	0.998044	0.0215904	normal
Os01g0584032	--	--	--	--	--	--	--	--	--	0.0128975	2.42761	normal	--	--	--
Os01g0584100	0.656548	0.30661	normal	2.37644e-06	2.42149	up	0.656548	0.30661	normal	0.134495	2.23982	normal	0.400789	0.825252	normal
Os01g0584200	8.91349e-06	1.55899	normal	0.00698232	0.991449	normal	8.91349e-06	1.55899	normal	0.676263	-0.186255	normal	0.785267	-0.173167	normal
Os01g0584250	0.04165	1.09172	normal	9.45894e-05	1.76012	up	0.04165	1.09172	normal	0.451168	-0.40359	normal	0.618169	-0.347758	normal
Os01g0584300	0.472106	0.263289	normal	0.637172	-0.189358	normal	0.472106	0.263289	normal	0.000176979	-1.51431	normal	0.0877264	-0.871797	normal
Os01g0584800	0.11356	-0.624561	normal	0.387825	0.300126	normal	0.11356	-0.624561	normal	0.0649671	1.54386	normal	0.0177281	1.46134	normal
Os01g0584900	0.119698	-5.19475	normal	0.311192	-2.99774	normal	0.119698	-5.19475	normal	3.5815e-23	9.31886	up	0.00074919	8.25505	up
Os01g0585100	1.43498e-10	2.19984	up	4.70899e-10	2.07207	up	1.43498e-10	2.19984	up	0.90372	-0.0673321	normal	0.5582	-0.341805	normal
Os01g0585300	2.75361e-28	-3.14401	down	8.99487e-19	-2.57814	down	2.75361e-28	-3.14401	down	0.574487	0.270376	normal	0.674964	-0.23896	normal
Os01g0585400	--	--	--	2.23089e-09	4.16576	up	--	--	--	0.529597	0.620157	normal	0.502216	0.687259	normal
Os01g0585600	2.57792e-08	1.30356	normal	0.00184759	0.747493	normal	2.57792e-08	1.30356	normal	0.388508	0.308751	normal	0.925352	-0.0686138	normal
Os01g0585650	2.20393e-07	1.52263	normal	0.573535	0.210829	normal	2.20393e-07	1.52263	normal	0.943295	0.0335278	normal	0.794416	-0.174203	normal
Os01g0585700	0.923923	0.0255816	normal	0.557153	-0.163054	normal	0.923923	0.0255816	normal	0.885218	0.0598916	normal	0.835671	-0.136027	normal
Os01g0586600	0.44271	-0.276508	normal	0.436417	0.24936	normal	0.44271	-0.276508	normal	0.300054	-0.430426	normal	0.679465	-0.251832	normal
Os01g0587000	0.00287719	-0.75565	normal	4.77315e-06	-1.14698	normal	0.00287719	-0.75565	normal	0.0562715	-0.640238	normal	0.0293132	-0.956919	normal
Os01g0587300	0.404925	-0.409968	normal	0.567229	0.347523	normal	0.404925	-0.409968	normal	0.156449	-0.659457	normal	0.0150144	-1.30887	normal
Os01g0587400	0.00336348	-1.90107	down	0.020751	-1.38688	normal	0.00336348	-1.90107	down	0.700839	0.378124	normal	0.447052	0.746521	normal
Os01g0587500	0.000369288	2.49478	up	0.0156576	1.98681	normal	0.000369288	2.49478	up	0.00769992	-1.75986	down	0.100155	-1.23775	normal
Os01g0588000	5.00037e-07	3.15064	up	--	--	--	5.00037e-07	3.15064	up	1.8349e-08	-3.26423	down	0.000171863	-2.30453	down
Os01g0588200	2.47732e-10	2.24605	up	2.33638e-07	1.85115	up	2.47732e-10	2.24605	up	0.471089	-0.296453	normal	0.570693	-0.320086	normal
Os01g0588300	0.00432257	1.69279	up	0.000449747	1.95001	up	0.00432257	1.69279	up	0.932952	-0.0828063	normal	0.659381	-0.395944	normal
Os01g0588400	--	--	--	1.8694e-26	4.64969	up	--	--	--	4.98525e-10	4.3267	up	0.0257767	5.61608	normal
Os01g0588500	1.242e-57	4.03505	up	1.20028e-38	3.31759	up	1.242e-57	4.03505	up	0.91226	0.0474454	normal	0.110777	0.734163	normal
Os01g0588550	1.20787e-47	3.96565	up	2.26402e-31	3.31416	up	1.20787e-47	3.96565	up	0.923785	0.0448488	normal	0.116977	0.740181	normal
Os01g0588700	0.0775129	0.459729	normal	0.0475582	0.503724	normal	0.0775129	0.459729	normal	0.00502863	0.890895	normal	0.129707	0.711846	normal
Os01g0588800	0.0903953	-0.510572	normal	0.288166	-0.31877	normal	0.0903953	-0.510572	normal	0.588642	0.250429	normal	0.962655	0.0415308	normal
Os01g0588900	1.79446e-07	-3.95132	down	2.85233e-08	-4.3415	down	1.79446e-07	-3.95132	down	0.0145833	1.08351	normal	0.384503	0.524815	normal
Os01g0589000	2.47004e-07	-1.35318	normal	4.50559e-05	-1.03947	normal	2.47004e-07	-1.35318	normal	0.693571	-0.188411	normal	0.933013	0.0647618	normal
Os01g0589100	0.0578925	0.479085	normal	0.12958	0.385353	normal	0.0578925	0.479085	normal	0.354992	0.331553	normal	0.772235	0.17822	normal
Os01g0589400	0.186518	0.821861	normal	0.126759	0.955517	normal	0.186518	0.821861	normal	0.875343	0.164879	normal	0.525795	0.635839	normal
Os01g0589500	0.00793918	0.641191	normal	0.299583	0.267199	normal	0.00793918	0.641191	normal	0.0426836	0.648493	normal	0.172852	0.653914	normal
Os01g0589700	0.0239039	-0.68889	normal	0.000351614	-1.20055	normal	0.0239039	-0.68889	normal	0.551697	-0.236695	normal	0.696222	-0.22927	normal
Os01g0590200	0.968656	-0.0190947	normal	0.633336	-0.150944	normal	0.968656	-0.0190947	normal	0.647196	0.19754	normal	0.684025	0.248126	normal
Os01g0590300	0.0067302	2.66933	up	--	--	--	0.0067302	2.66933	up	--	--	--	--	--	--
Os01g0590700	2.62411e-16	2.25443	up	0.00384682	0.934847	normal	2.62411e-16	2.25443	up	0.0169977	-0.993614	normal	0.673644	-0.269439	normal
Os01g0590900	0.158655	-0.399876	normal	0.575216	-0.164796	normal	0.158655	-0.399876	normal	0.59678	-0.232389	normal	0.405812	-0.451663	normal
Os01g0591000	3.30185e-12	-2.7321	down	2.74178e-10	-2.275	down	3.30185e-12	-2.7321	down	0.974978	0.0192506	normal	0.143734	-1.27173	normal
Os01g0591250	0.000117599	-2.78954	down	0.277424	-0.751684	normal	0.000117599	-2.78954	down	0.996487	0.0132942	normal	--	--	--
Os01g0591300	9.5088e-58	-7.56976	down	3.62964e-29	-3.70743	down	9.5088e-58	-7.56976	down	0.0365573	1.7333	normal	--	--	--
Os01g0592500	--	--	--	0.000208271	2.28216	up	--	--	--	2.12794e-08	5.49237	up	--	--	--
Os01g0592900	0.760301	-0.127612	normal	0.081127	0.549966	normal	0.760301	-0.127612	normal	0.256306	0.506758	normal	0.322369	0.566579	normal
Os01g0593000	0.199342	0.322173	normal	0.00745042	-0.676316	normal	0.199342	0.322173	normal	0.209117	-0.447637	normal	0.603409	-0.294661	normal
Os01g0593200	1.07725e-08	2.28724	up	2.84743e-44	4.02706	up	1.07725e-08	2.28724	up	0.284003	0.480855	normal	0.311663	0.509883	normal
Os01g0593500	0.735523	0.139091	normal	0.444788	0.288112	normal	0.735523	0.139091	normal	0.748108	0.187191	normal	0.160318	0.809911	normal
Os01g0593600	0.000675698	0.973859	normal	2.48559e-05	1.14119	normal	0.000675698	0.973859	normal	0.636553	0.194267	normal	0.860416	0.122294	normal
Os01g0594500	0.0189615	1.60985	normal	1.35432e-12	9.50287	up	0.0189615	1.60985	normal	0.00804009	5.69652	up	0.350035	4.66687	normal
Os01g0594900	--	--	--	6.1818e-21	9.83572	up	--	--	--	1.80577e-05	9.48532	up	0.143524	8.45213	normal
Os01g0595001	--	--	--	6.62005e-08	Inf	up	--	--	--	0.00875664	4.26147	up	--	--	--
Os01g0595100	0.580999	-0.155489	normal	0.0423264	-0.525597	normal	0.580999	-0.155489	normal	0.00863573	-0.869811	normal	0.486021	-0.369415	normal
Os01g0595400	0.000414393	-0.892417	normal	0.312243	-0.268809	normal	0.000414393	-0.892417	normal	0.0352169	0.722758	normal	0.213621	0.930924	normal
Os01g0595600	1.90337e-12	#NAME?	down	4.73115e-13	#NAME?	down	1.90337e-12	#NAME?	down	--	--	--	--	--	--
Os01g0595725	5.98408e-12	4.98272	up	1.00763e-10	5.00041	up	5.98408e-12	4.98272	up	--	--	--	--	--	--
Os01g0596001	1.71878e-15	Inf	up	--	--	--	1.71878e-15	Inf	up	--	--	--	--	--	--
Os01g0596201	6.62951e-18	8.15536	up	6.1848e-14	7.11025	up	6.62951e-18	8.15536	up	0.638009	-0.404698	normal	0.816127	0.248611	normal
Os01g0596425	9.59549e-16	7.60762	up	1.89159e-14	7.26242	up	9.59549e-16	7.60762	up	0.510447	0.513948	normal	0.142489	1.45421	normal
Os01g0597600	0.000782484	-9.80895	down	0.00998761	-6.64756	down	0.000782484	-9.80895	down	--	--	--	--	--	--
Os01g0597800	0.0254385	-2.39378	normal	0.627375	-0.398383	normal	0.0254385	-2.39378	normal	2.75858e-09	3.97681	up	0.155688	3.37269	normal
Os01g0598400	7.30281e-10	-2.37012	down	1.65093e-13	-2.79173	down	7.30281e-10	-2.37012	down	0.576625	-0.601293	normal	0.667364	0.458292	normal
Os01g0598600	0.673346	0.112808	normal	0.0609482	0.463827	normal	0.673346	0.112808	normal	0.00573969	-1.35052	normal	0.171867	-0.652764	normal
Os01g0598900	4.01828e-18	-2.60169	down	7.24616e-11	-1.80081	down	4.01828e-18	-2.60169	down	--	--	--	--	--	--
Os01g0600000	3.80929e-05	0.996803	normal	0.00173516	0.763526	normal	3.80929e-05	0.996803	normal	0.948686	-0.0330248	normal	0.922027	0.0713677	normal
Os01g0600200	0.00961857	0.636892	normal	0.0175824	0.582503	normal	0.00961857	0.636892	normal	0.700687	-0.158779	normal	0.827211	-0.141987	normal
Os01g0600300	0.0670826	-0.494897	normal	0.44372	-0.214158	normal	0.0670826	-0.494897	normal	0.301498	-0.411272	normal	0.702388	-0.231955	normal
Os01g0600400	1.90526e-08	-1.86546	down	2.6348e-07	-1.61664	down	1.90526e-08	-1.86546	down	0.439137	-0.437991	normal	0.986761	-0.0206678	normal
Os01g0600500	1.43782e-06	-1.59372	down	4.2131e-05	-1.27864	normal	1.43782e-06	-1.59372	down	0.620044	0.241047	normal	0.655143	-0.306321	normal
Os01g0600900	4.905e-21	-5.95399	down	2.30586e-12	-4.57589	down	4.905e-21	-5.95399	down	0.0670399	-1.51392	normal	0.136167	-1.68404	normal
Os01g0601200	1.01688e-07	4.77769	up	1.28073e-15	4.73964	up	1.01688e-07	4.77769	up	0.0847429	-1.89893	normal	0.732674	-0.578684	normal
Os01g0602200	0.00112129	-2.92989	down	0.00466246	-2.45393	down	0.00112129	-2.92989	down	--	--	--	--	--	--
Os01g0602400	3.4996e-11	-4.08918	down	7.69189e-06	-2.19777	down	3.4996e-11	-4.08918	down	8.67544e-12	Inf	up	0.0140129	Inf	normal
Os01g0602433	1.28923e-23	-3.87563	down	2.86397e-17	-2.95825	down	1.28923e-23	-3.87563	down	4.3305e-11	4.56796	up	0.02785	4.57787	normal
Os01g0602800	3.88525e-13	1.86789	up	2.55984e-14	1.90288	up	3.88525e-13	1.86789	up	8.6561e-06	-1.41214	normal	0.12387	-0.723545	normal
Os01g0603000	0.0426808	-0.523623	normal	0.769407	0.0805305	normal	0.0426808	-0.523623	normal	0.408872	0.299935	normal	0.509589	0.353322	normal
Os01g0603200	0.000283248	-2.07646	down	0.0227043	-1.14549	normal	0.000283248	-2.07646	down	0.0574756	1.44173	normal	0.71952	0.513394	normal
Os01g0603300	1.88451e-11	1.56123	normal	0.461904	-0.203358	normal	1.88451e-11	1.56123	normal	7.30959e-10	2.61615	up	0.00132566	1.37783	normal
Os01g0603500	0.0353139	-1.17359	normal	2.57021e-05	-2.32651	down	0.0353139	-1.17359	normal	0.271489	-0.975598	normal	0.581735	-0.559742	normal
Os01g0603800	0.720472	-0.208289	normal	0.829648	0.104874	normal	0.720472	-0.208289	normal	0.653428	0.322046	normal	0.30447	0.776442	normal
Os01g0604500	1.00622e-08	-1.79667	down	2.34063e-07	-1.54284	normal	1.00622e-08	-1.79667	down	0.526372	0.364306	normal	0.925121	-0.0990575	normal
Os01g0604700	0.239689	-0.339834	normal	0.749487	0.0928149	normal	0.239689	-0.339834	normal	0.865726	0.0750752	normal	0.897177	0.0930134	normal
Os01g0604900	--	--	--	1.99458e-09	4.23782	up	--	--	--	--	--	--	--	--	--
Os01g0605000	0.000101706	-1.89574	down	0.00720715	-1.16104	normal	0.000101706	-1.89574	down	0.433642	0.527069	normal	0.830837	0.229454	normal
Os01g0605100	0.00193424	1.51965	normal	1.32843e-13	2.78238	up	0.00193424	1.51965	normal	0.00316243	1.89196	up	0.031716	1.39119	normal
Os01g0605300	5.16467e-07	3.07383	up	1.64796e-09	3.46039	up	5.16467e-07	3.07383	up	0.9118	0.090706	normal	0.655143	-0.438172	normal
Os01g0605650	0.00128217	0.921386	normal	0.0844855	0.517534	normal	0.00128217	0.921386	normal	0.724204	0.157632	normal	0.749718	0.20427	normal
Os01g0605700	1.00266e-05	-2.84934	down	4.07557e-05	1.98467	up	1.00266e-05	-2.84934	down	6.94919e-07	3.11851	up	0.311857	2.00026	normal
Os01g0606000	--	--	--	0.00103925	3.3862	up	--	--	--	0.000738031	4.71294	up	--	--	--
Os01g0606050	0.0150835	-1.05528	normal	0.246116	-0.47118	normal	0.0150835	-1.05528	normal	0.646994	-0.302691	normal	0.853528	0.165254	normal
Os01g0606166	0.000590811	-1.1525	normal	0.00423476	-0.912792	normal	0.000590811	-1.1525	normal	2.02395e-05	1.87425	up	0.366756	0.674407	normal
Os01g0606400	2.85559e-11	-3.50762	down	9.32997e-07	-2.16005	down	2.85559e-11	-3.50762	down	0.7817	-0.280178	normal	0.193859	-1.15203	normal
Os01g0606900	3.15076e-19	-2.58701	down	7.69679e-13	-2.00381	down	3.15076e-19	-2.58701	down	9.37295e-09	-2.00382	down	0.459441	-0.773433	normal
Os01g0607000	--	--	--	--	--	--	--	--	--	0.932535	0.129756	normal	--	--	--
Os01g0607100	9.98314e-10	3.93169	up	6.43085e-13	4.34467	up	9.98314e-10	3.93169	up	0.245291	-0.945357	normal	0.732886	0.344362	normal
Os01g0607200	0.382775	-0.674015	normal	0.147632	-1.20848	normal	0.382775	-0.674015	normal	0.0172839	-1.28294	normal	0.0102699	-1.61287	normal
Os01g0607250	0.423354	-0.602039	normal	0.53266	-0.485486	normal	0.423354	-0.602039	normal	0.915117	0.0955018	normal	0.507207	-0.647076	normal
Os01g0607300	0.757889	0.192697	normal	0.756578	-0.214537	normal	0.757889	0.192697	normal	0.295058	-0.908057	normal	0.721407	-0.385143	normal
Os01g0607400	0.0291217	0.543693	normal	0.58589	0.15154	normal	0.0291217	0.543693	normal	0.0401843	0.668959	normal	0.530257	0.35461	normal
Os01g0607800	2.24191e-22	-4.7494	down	4.5565e-08	-2.01448	down	2.24191e-22	-4.7494	down	0.106081	1.92798	normal	0.0879916	1.47144	normal
Os01g0607900	1.56333e-51	5.23107	up	2.97622e-62	4.99495	up	1.56333e-51	5.23107	up	6.29253e-18	-2.86729	down	0.0110801	-1.15716	normal
Os01g0609300	0.12116	0.68268	normal	3.25579e-08	1.32007	normal	0.12116	0.68268	normal	1.08859e-19	4.07196	up	0.00117048	2.13225	up
Os01g0609501	0.00101095	1.98389	up	--	--	--	0.00101095	1.98389	up	0.00924909	4.51515	up	0.0126585	2.40411	normal
Os01g0609900	0.686184	-0.265827	normal	0.329084	0.390595	normal	0.686184	-0.265827	normal	9.32243e-16	2.75114	up	0.0148019	1.29355	normal
Os01g0610100	0.199967	0.335843	normal	0.191	0.338097	normal	0.199967	0.335843	normal	0.933692	0.0356274	normal	0.995476	0.00891523	normal
Os01g0610300	0.383274	0.228954	normal	0.804629	0.0689787	normal	0.383274	0.228954	normal	0.684867	-0.168067	normal	0.871499	-0.108826	normal
Os01g0610500	0.0419566	0.561074	normal	0.125036	0.425048	normal	0.0419566	0.561074	normal	1	-0.00460896	normal	0.983407	0.0189982	normal
Os01g0610600	0.0893362	-0.465034	normal	0.00651965	-0.721967	normal	0.0893362	-0.465034	normal	0.167387	0.506295	normal	0.457581	0.40557	normal
Os01g0610700	0.00567535	0.838488	normal	0.0359768	0.638438	normal	0.00567535	0.838488	normal	0.370801	0.392435	normal	0.644064	0.29517	normal
Os01g0610800	2.66633e-21	4.58793	up	7.4482e-37	5.1997	up	2.66633e-21	4.58793	up	0.570889	0.251109	normal	0.693885	0.248782	normal
Os01g0611000	5.44383e-22	4.97139	up	1.18732e-83	5.05013	up	5.44383e-22	4.97139	up	7.90713e-19	2.96444	up	0.00411347	1.30605	normal
Os01g0611050	0.000134039	2.24744	up	--	--	--	0.000134039	2.24744	up	0.0671616	1.78363	normal	0.00668121	2.3175	up
Os01g0611100	1.63301e-16	2.07752	up	2.90901e-08	1.44565	normal	1.63301e-16	2.07752	up	5.10751e-06	1.36955	normal	0.00819578	1.12766	normal
Os01g0611900	0.503151	-0.271935	normal	0.00295422	-1.1264	normal	0.503151	-0.271935	normal	0.0622947	-1.06952	normal	0.844871	-0.180266	normal
Os01g0611950	0.412286	0.52388	normal	--	--	--	0.412286	0.52388	normal	--	--	--	--	--	--
Os01g0612000	0.0799125	-0.548153	normal	0.671624	-0.138853	normal	0.0799125	-0.548153	normal	0.987488	-0.0177557	normal	0.555809	-0.371212	normal
Os01g0612200	0.0174931	0.605362	normal	0.789262	0.0775648	normal	0.0174931	0.605362	normal	0.232185	-0.432466	normal	0.425717	-0.414008	normal
Os01g0612500	0.961463	-0.0724635	normal	0.00261922	2.80516	up	0.961463	-0.0724635	normal	6.39697e-05	1.70659	up	0.848304	0.192906	normal
Os01g0612600	0.0484007	0.48851	normal	0.100358	-0.427709	normal	0.0484007	0.48851	normal	0.778214	-0.161501	normal	0.983871	0.0177738	normal
Os01g0612700	2.24676e-08	1.73232	up	0.00385175	0.975141	normal	2.24676e-08	1.73232	up	0.0760361	-0.724858	normal	0.939722	-0.0611235	normal
Os01g0612800	0.609006	0.232801	normal	0.177483	0.52868	normal	0.609006	0.232801	normal	0.804773	0.157222	normal	0.716919	0.287115	normal
Os01g0612900	2.99273e-08	-1.47134	normal	1.88313e-07	-1.40322	normal	2.99273e-08	-1.47134	normal	0.180956	0.609127	normal	0.621397	0.339998	normal
Os01g0613100	--	--	--	1.67488e-13	Inf	up	--	--	--	0.446285	1.02506	normal	0.378605	0.877957	normal
Os01g0613300	0.0355505	-0.748174	normal	0.00333929	-1.00706	normal	0.0355505	-0.748174	normal	0.3289	-0.481161	normal	0.668408	-0.29082	normal
Os01g0613500	1.49977e-13	-7.60723	down	1.17769e-14	-7.56392	down	1.49977e-13	-7.60723	down	--	--	--	--	--	--
Os01g0613800	0.0693759	-4.63082	normal	0.146682	-3.4165	normal	0.0693759	-4.63082	normal	--	--	--	--	--	--
Os01g0613900	0.642586	0.144323	normal	0.824967	0.0702926	normal	0.642586	0.144323	normal	0.541092	-0.30745	normal	0.839147	-0.153474	normal
Os01g0614300	1.81793e-07	2.12734	up	0.569999	0.241328	normal	1.81793e-07	2.12734	up	0.00453359	-2.89934	down	0.0172635	-2.18748	normal
Os01g0614400	0.195299	-0.33808	normal	0.0262072	-0.565185	normal	0.195299	-0.33808	normal	0.970389	0.0140941	normal	0.507479	0.353656	normal
Os01g0614700	0.0896976	0.489565	normal	0.489152	-0.227112	normal	0.0896976	0.489565	normal	0.792532	0.117949	normal	0.86979	0.117252	normal
Os01g0614750	0.930824	-0.0289479	normal	0.202599	-0.338354	normal	0.930824	-0.0289479	normal	0.0185244	0.781548	normal	0.457812	0.400846	normal
Os01g0615000	0.0162828	-0.863825	normal	0.000737417	-1.17369	normal	0.0162828	-0.863825	normal	2.44727e-10	#NAME?	down	0.897239	-0.156931	normal
Os01g0615200	0.0778045	0.795922	normal	0.00422645	1.12507	normal	0.0778045	0.795922	normal	0.16787	-0.626981	normal	0.70832	-0.251225	normal
Os01g0615250	0.0414623	0.528228	normal	0.0240786	0.570819	normal	0.0414623	0.528228	normal	0.102304	-0.557195	normal	0.695658	-0.227818	normal
Os01g0615300	0.00229572	1.26113	normal	8.30352e-07	1.74838	up	0.00229572	1.26113	normal	0.60803	-0.23701	normal	0.492032	-0.395254	normal
Os01g0615400	4.03586e-08	1.39766	normal	0.010815	0.692641	normal	4.03586e-08	1.39766	normal	0.329857	-0.354774	normal	0.576243	-0.306849	normal
Os01g0615500	5.13726e-05	6.33336	up	1.83328e-12	5.93435	up	5.13726e-05	6.33336	up	0.00403119	-2.15601	down	0.0791119	-1.41589	normal
Os01g0616100	0.000372415	0.844411	normal	0.0633204	0.462118	normal	0.000372415	0.844411	normal	0.920417	0.0419175	normal	0.657321	0.255855	normal
Os01g0616300	2.89044e-36	5.08694	up	1.93133e-17	3.9052	up	2.89044e-36	5.08694	up	7.68048e-09	-1.95265	down	0.0795594	-0.968621	normal
Os01g0616366	2.53362e-39	5.5958	up	5.20334e-14	3.8762	up	2.53362e-39	5.5958	up	5.20709e-09	-1.98787	down	0.0541557	-0.966979	normal
Os01g0616400	0.013096	0.660912	normal	0.00064454	0.86166	normal	0.013096	0.660912	normal	0.797196	-0.119221	normal	0.868697	0.112336	normal
Os01g0616500	0.522514	-0.220966	normal	0.671197	-0.14764	normal	0.522514	-0.220966	normal	0.672448	-0.199389	normal	0.988825	0.0141567	normal
Os01g0616600	0.0861801	0.722711	normal	0.155285	0.579295	normal	0.0861801	0.722711	normal	0.949717	0.0377269	normal	0.17375	0.79445	normal
Os01g0616800	0.865674	0.0498774	normal	0.1237	0.400489	normal	0.865674	0.0498774	normal	0.107136	0.590404	normal	0.614031	0.297723	normal
Os01g0616900	0.336888	0.248546	normal	0.743434	-0.0952263	normal	0.336888	0.248546	normal	0.451912	0.278841	normal	0.992893	-0.0106402	normal
Os01g0617500	0.0546712	-0.487279	normal	0.589884	-0.150687	normal	0.0546712	-0.487279	normal	0.511849	0.242787	normal	0.873095	0.108494	normal
Os01g0617600	1.44021e-06	1.78861	up	3.44038e-07	1.7841	up	1.44021e-06	1.78861	up	0.713284	0.198678	normal	0.0662302	0.951306	normal
Os01g0617700	1.84659e-59	4.39188	up	3.32307e-18	3.64571	up	1.84659e-59	4.39188	up	0.577927	-0.231492	normal	0.848613	0.141061	normal
Os01g0617800	0.840158	-0.0974684	normal	0.0848011	0.591121	normal	0.840158	-0.0974684	normal	0.000415624	1.52841	normal	0.0375053	1.18732	normal
Os01g0617900	2.73667e-24	-2.67084	down	2.31971e-23	-2.61978	down	2.73667e-24	-2.67084	down	0.357298	-0.388158	normal	0.89909	-0.0962707	normal
Os01g0618000	0.000430509	1.48911	normal	1.05481e-08	2.05086	up	0.000430509	1.48911	normal	0.044039	0.996209	normal	0.152981	0.910885	normal
Os01g0618100	0.000174034	-0.980064	normal	9.66864e-10	-1.84463	down	0.000174034	-0.980064	normal	0.00025406	-1.16853	normal	0.0417342	-0.907348	normal
Os01g0618200	2.11115e-09	-1.5961	down	3.3052e-07	-1.31922	normal	2.11115e-09	-1.5961	down	0.00323988	-1.18795	normal	0.235018	-0.64098	normal
Os01g0618400	1.73156e-34	-3.32416	down	4.57227e-22	-2.55035	down	1.73156e-34	-3.32416	down	0.289952	0.419152	normal	0.557324	0.340425	normal
Os01g0618500	0.840385	0.0610969	normal	0.645463	-0.142941	normal	0.840385	0.0610969	normal	0.00289281	1.04307	normal	0.0958649	0.816383	normal
Os01g0618700	6.65193e-24	6.14522	up	1.06455e-13	4.59788	up	6.65193e-24	6.14522	up	0.000721549	-1.363	normal	0.0574261	-0.958661	normal
Os01g0618800	7.17471e-06	-1.18047	normal	7.59127e-13	-1.98704	down	7.17471e-06	-1.18047	normal	0.0230509	0.718112	normal	0.486753	0.372712	normal
Os01g0618900	1.36969e-18	2.05337	up	5.39288e-15	1.81954	up	1.36969e-18	2.05337	up	0.724474	0.138277	normal	0.492032	0.374918	normal
Os01g0619000	0.11629	0.402587	normal	0.632189	-0.138428	normal	0.11629	0.402587	normal	0.0838984	0.593745	normal	0.409669	0.432165	normal
Os01g0619800	0.0160052	1.25528	normal	4.43521e-06	1.99509	up	0.0160052	1.25528	normal	0.172783	-0.968159	normal	0.671181	0.369187	normal
Os01g0619900	8.71804e-09	3.75931	up	0.000110932	3.86823	up	8.71804e-09	3.75931	up	0.0449569	1.31289	normal	0.660588	0.728885	normal
Os01g0620100	1.38355e-06	1.35601	normal	0.00133688	0.930031	normal	1.38355e-06	1.35601	normal	0.513797	-0.299326	normal	0.787181	0.177749	normal
Os01g0620301	3.41357e-06	#NAME?	down	3.70151e-06	#NAME?	down	3.41357e-06	#NAME?	down	--	--	--	--	--	--
Os01g0620800	5.57569e-15	5.25677	up	1.03565e-12	4.71954	up	5.57569e-15	5.25677	up	1.7335e-06	-2.34791	down	0.25341	-0.942843	normal
Os01g0620900	2.6812e-11	4.69275	up	2.4006e-10	5.04056	up	2.6812e-11	4.69275	up	7.30722e-05	-3.32967	down	0.363535	-0.894702	normal
Os01g0621200	0.0106367	1.62994	normal	0.0398342	1.06935	normal	0.0106367	1.62994	normal	4.14144e-09	-2.65838	down	0.0749226	-1.29257	normal
Os01g0621300	0.000594898	-1.3024	normal	0.0217863	-0.814228	normal	0.000594898	-1.3024	normal	0.0977405	-0.569801	normal	0.519952	-0.35887	normal
Os01g0621400	0.0186291	-0.928606	normal	0.000572422	-1.30835	normal	0.0186291	-0.928606	normal	0.119349	-0.678794	normal	0.383943	-0.502789	normal
Os01g0621600	9.93583e-14	3.11508	up	0.0197145	1.19415	normal	9.93583e-14	3.11508	up	0.0380645	-0.947685	normal	0.479986	-0.442507	normal
Os01g0621700	0.0977674	-0.521296	normal	0.348306	-0.295547	normal	0.0977674	-0.521296	normal	0.59678	-0.239299	normal	0.597563	-0.312174	normal
Os01g0621900	0.325919	0.312207	normal	0.856466	-0.076227	normal	0.325919	0.312207	normal	0.118135	0.535064	normal	0.79559	-0.171082	normal
Os01g0622066	1.34949e-17	3.81909	up	6.9186e-05	2.07015	up	1.34949e-17	3.81909	up	0.00359273	-1.41565	normal	0.0853359	-1.01799	normal
Os01g0622100	1.57085e-13	3.84705	up	0.000145222	2.17475	up	1.57085e-13	3.84705	up	0.0170556	-1.38419	normal	0.245314	-0.835906	normal
Os01g0622300	3.14121e-07	-1.47797	normal	1.42319e-09	-1.72316	down	3.14121e-07	-1.47797	normal	0.0165872	-0.913865	normal	0.0195371	-1.10433	normal
Os01g0622400	0.0637512	-1.02694	normal	0.0407718	-1.0498	normal	0.0637512	-1.02694	normal	0.0112032	-1.98737	normal	0.266167	-0.974097	normal
Os01g0622500	9.26082e-09	-1.46279	normal	7.35739e-16	-2.15601	down	9.26082e-09	-1.46279	normal	3.69841e-06	-1.47978	normal	0.00681868	-1.18328	normal
Os01g0622700	1.64559e-08	1.31878	normal	2.48837e-12	1.66932	up	1.64559e-08	1.31878	normal	0.0649868	0.614782	normal	0.141987	0.746095	normal
Os01g0622800	--	--	--	6.60419e-06	2.73956	up	--	--	--	0.000169428	#NAME?	down	0.93237	-0.132691	normal
Os01g0622901	0.81761	-0.134727	normal	2.53327e-07	2.22775	up	0.81761	-0.134727	normal	3.33003e-07	-7.77046	down	0.969617	-0.038954	normal
Os01g0623200	0.0581415	-1.3821	normal	0.00977534	0.944866	normal	0.0581415	-1.3821	normal	0.560585	0.320179	normal	0.276794	0.914942	normal
Os01g0623500	0.000234864	-1.06333	normal	6.53938e-08	-1.62949	down	0.000234864	-1.06333	normal	3.22745e-19	3.17275	up	0.0333737	1.27067	normal
Os01g0623550	0.000317163	-1.18679	normal	8.07936e-11	-2.21195	down	0.000317163	-1.18679	normal	1.5818e-10	2.9474	up	0.203592	1.02669	normal
Os01g0623900	--	--	--	3.75359e-16	Inf	up	--	--	--	0.927257	-0.123688	normal	0.592073	0.677267	normal
Os01g0624000	9.00417e-05	0.948039	normal	3.43491e-06	1.09729	normal	9.00417e-05	0.948039	normal	0.89706	0.0546	normal	0.976444	-0.0236422	normal
Os01g0624500	0.106657	-0.412417	normal	0.000904268	-0.833019	normal	0.106657	-0.412417	normal	0.949607	0.0247276	normal	0.872032	0.108425	normal
Os01g0624700	--	--	--	0.00811179	1.52473	normal	--	--	--	--	--	--	--	--	--
Os01g0625200	6.55165e-46	4.0275	up	1.77145e-19	3.457	up	6.55165e-46	4.0275	up	0.00934573	-0.849269	normal	0.175551	-0.645958	normal
Os01g0625900	0.144601	1.95598	normal	0.0879435	0.961846	normal	0.144601	1.95598	normal	0.144377	0.924077	normal	0.889109	0.187748	normal
Os01g0626100	0.267021	0.289089	normal	0.0244891	-0.593375	normal	0.267021	0.289089	normal	0.145794	-0.510945	normal	0.417743	-0.418907	normal
Os01g0626300	0.687343	-0.135052	normal	0.82134	0.0706824	normal	0.687343	-0.135052	normal	0.496851	-0.291339	normal	0.948092	-0.0519757	normal
Os01g0626400	0.651139	0.295276	normal	0.362447	0.550276	normal	0.651139	0.295276	normal	0.00445868	1.74591	up	0.74202	0.364455	normal
Os01g0626500	0.683147	-0.157624	normal	0.844483	0.0696185	normal	0.683147	-0.157624	normal	0.241292	-0.533163	normal	0.469286	-0.436875	normal
Os01g0626900	1.13138e-05	-1.13409	normal	0.549275	-0.165951	normal	1.13138e-05	-1.13409	normal	0.00689451	0.860566	normal	0.220036	0.598629	normal
Os01g0627400	0.000253263	-1.79332	down	0.00818231	-1.22276	normal	0.000253263	-1.79332	down	0.829342	-0.241562	normal	0.804968	-0.28252	normal
Os01g0627450	0.00450837	-1.52992	normal	0.0232511	-1.15444	normal	0.00450837	-1.52992	normal	0.980691	0.0166921	normal	0.867711	-0.155439	normal
Os01g0627500	7.39467e-36	-4.06974	down	6.88238e-19	-2.52067	down	7.39467e-36	-4.06974	down	0.119385	0.822335	normal	0.318109	0.796094	normal
Os01g0627550	5.27344e-38	-4.06721	down	1.03673e-20	-2.59553	down	5.27344e-38	-4.06721	down	0.0313447	1.0181	normal	0.297224	0.823168	normal
Os01g0627800	4.58882e-37	-3.93061	down	2.09226e-20	-2.54348	down	4.58882e-37	-3.93061	down	0.166922	0.947514	normal	0.224375	0.992619	normal
Os01g0627916	--	--	--	2.26993e-10	4.10123	up	--	--	--	6.2599e-15	7.37953	up	0.00116503	6.48846	up
Os01g0628700	1.05298e-39	-4.66778	down	1.06048e-06	-1.21614	normal	1.05298e-39	-4.66778	down	0.358903	-0.507093	normal	0.892521	0.150958	normal
Os01g0629400	2.67637e-18	-2.25039	down	3.79823e-20	-2.43504	down	2.67637e-18	-2.25039	down	0.58904	0.218902	normal	0.994228	-0.00841547	normal
Os01g0629600	--	--	--	0.00237169	1.95756	up	--	--	--	9.00742e-08	4.69969	up	0.0272674	4.98411	normal
Os01g0629750	1.74047e-06	-1.33021	normal	7.35138e-05	-1.06303	normal	1.74047e-06	-1.33021	normal	0.608275	0.254057	normal	0.772247	0.208773	normal
Os01g0629900	3.4319e-17	2.04921	up	3.99595e-21	2.23272	up	3.4319e-17	2.04921	up	0.000411925	1.07705	normal	0.00470396	1.19477	normal
Os01g0630000	4.72835e-10	2.3884	up	1.73907e-05	1.71897	up	4.72835e-10	2.3884	up	0.0401003	0.889198	normal	0.0798266	0.945166	normal
Os01g0630300	1.03126e-74	8.4364	up	--	--	--	1.03126e-74	8.4364	up	7.48582e-09	-2.121	down	0.000322952	-1.64853	down
Os01g0631100	2.76999e-05	1.18549	normal	1.42072e-22	2.38131	up	2.76999e-05	1.18549	normal	0.229308	-0.666427	normal	0.462448	-0.427573	normal
Os01g0631200	0.0668746	-3.07655	normal	0.086212	-2.85582	normal	0.0668746	-3.07655	normal	0.000344468	1.37809	normal	0.56592	0.389585	normal
Os01g0631400	2.96786e-07	3.05445	up	0.000115627	2.37287	up	2.96786e-07	3.05445	up	8.04789e-06	-1.68375	down	0.441022	-0.425888	normal
Os01g0631500	5.1018e-06	2.46728	up	0.0711205	1.63444	normal	5.1018e-06	2.46728	up	5.04339e-06	-2.0891	down	0.000552812	-1.80728	down
Os01g0631700	2.06934e-38	3.55914	up	0.0027468	1.43904	normal	2.06934e-38	3.55914	up	4.56674e-05	-3.7501	down	0.0053614	-2.12386	down
Os01g0632700	1.09779e-06	-1.7998	down	7.95582e-05	-1.34518	normal	1.09779e-06	-1.7998	down	0.102765	-0.878405	normal	0.592241	-0.393768	normal
Os01g0633000	1.96943e-42	-3.88189	down	1.80449e-21	-2.62844	down	1.96943e-42	-3.88189	down	0.928926	0.0598722	normal	0.350651	-0.468654	normal
Os01g0633100	7.74331e-20	-2.69585	down	2.12827e-16	-2.30169	down	7.74331e-20	-2.69585	down	0.00142721	-1.44299	normal	0.0313256	-1.16843	normal
Os01g0633200	4.84818e-07	1.1797	normal	0.00122584	0.772868	normal	4.84818e-07	1.1797	normal	0.0157872	-0.793546	normal	0.632755	0.272562	normal
Os01g0633900	0.0624408	0.485332	normal	0.0353268	0.534371	normal	0.0624408	0.485332	normal	2.39171e-05	-1.34333	normal	0.129032	-0.713797	normal
Os01g0634500	4.18543e-21	8.74466	up	--	--	--	4.18543e-21	8.74466	up	0.00978165	-1.77641	down	0.555122	-0.670731	normal
Os01g0635200	8.74195e-13	-6.22467	down	3.26111e-17	-9.98848	down	8.74195e-13	-6.22467	down	0.000503887	-3.66334	down	7.22945e-05	-3.65534	down
Os01g0635400	5.97382e-24	3.00107	up	1.80043e-07	1.79399	up	5.97382e-24	3.00107	up	0.569826	0.273652	normal	0.060826	0.922673	normal
Os01g0635550	4.06164e-25	-9.11771	down	3.58045e-27	-10.8933	down	4.06164e-25	-9.11771	down	--	--	--	--	--	--
Os01g0636400	1.40804e-06	5.83379	up	3.98779e-26	4.56018	up	1.40804e-06	5.83379	up	0.118466	-1.56309	normal	0.0954016	-1.70311	normal
Os01g0636500	2.14385e-23	6.7342	up	--	--	--	2.14385e-23	6.7342	up	1.10754e-14	-3.88351	down	6.39312e-05	-2.04765	down
Os01g0636600	5.53545e-12	-1.77141	down	8.90856e-18	-2.22873	down	5.53545e-12	-1.77141	down	0.164243	-0.553469	normal	0.172588	-0.697879	normal
Os01g0636700	0.387014	0.234683	normal	0.43837	0.210585	normal	0.387014	0.234683	normal	0.0593784	0.646068	normal	0.923534	-0.0733841	normal
Os01g0637800	7.60814e-06	3.85431	up	1.94971e-10	4.40073	up	7.60814e-06	3.85431	up	0.0179319	1.88019	normal	0.326041	1.02652	normal
Os01g0638000	0.531324	-1.12462	normal	0.58253	-0.982219	normal	0.531324	-1.12462	normal	0.0532349	1.46743	normal	0.490766	2.40436	normal
Os01g0638600	6.12301e-14	-6.01638	down	0.00146217	-1.62659	down	6.12301e-14	-6.01638	down	0.269893	0.947558	normal	0.262473	1.81426	normal
Os01g0639100	0.287823	0.283172	normal	0.864231	-0.0549402	normal	0.287823	0.283172	normal	0.799053	-0.112649	normal	0.754579	-0.19048	normal
Os01g0639200	0.0583272	1.63617	normal	2.89718e-10	1.78195	up	0.0583272	1.63617	normal	0.74681	0.335671	normal	0.574278	0.52383	normal
Os01g0639600	2.80794e-48	-5.23415	down	6.13453e-25	-3.03086	down	2.80794e-48	-5.23415	down	3.4827e-09	3.24189	up	0.00235464	2.47112	up
Os01g0639900	7.68532e-52	-8.19852	down	1.14704e-34	-6.84458	down	7.68532e-52	-8.19852	down	4.79124e-18	2.50691	up	0.221219	1.54334	normal
Os01g0640700	5.78964e-23	-3.03228	down	1.5978e-08	-1.53021	normal	5.78964e-23	-3.03228	down	0.511991	0.338937	normal	0.493816	0.444109	normal
Os01g0640800	0.000334108	-1.16137	normal	8.59741e-05	-1.22912	normal	0.000334108	-1.16137	normal	0.572086	0.328215	normal	0.572502	0.413477	normal
Os01g0641000	0.785941	0.0833462	normal	0.923375	0.0304181	normal	0.785941	0.0833462	normal	0.150293	0.541355	normal	0.458704	0.413959	normal
Os01g0641100	0.0028352	-1.41553	normal	0.164362	-0.598392	normal	0.0028352	-1.41553	normal	0.388711	-0.534727	normal	0.668695	-0.350282	normal
Os01g0641700	0.613123	-0.16741	normal	0.000839149	-1.02159	normal	0.613123	-0.16741	normal	0.132005	-0.677952	normal	0.195069	-0.730692	normal
Os01g0641800	0.181301	0.70597	normal	0.277348	-0.638863	normal	0.181301	0.70597	normal	0.678109	-0.473837	normal	0.816201	-0.306524	normal
Os01g0642000	0.00713633	1.1017	normal	0.014696	0.958578	normal	0.00713633	1.1017	normal	0.192295	0.658064	normal	0.766184	0.363463	normal
Os01g0642200	8.91113e-27	-3.22806	down	0.232503	-0.433482	normal	8.91113e-27	-3.22806	down	1.41615e-05	1.41965	normal	0.0734827	0.925535	normal
Os01g0642600	1.33472e-11	4.79749	up	1.17345e-09	4.25119	up	1.33472e-11	4.79749	up	0.0126697	-2.6978	normal	0.965565	0.0688911	normal
Os01g0642900	5.34353e-06	1.37313	normal	2.91995e-11	1.81901	up	5.34353e-06	1.37313	normal	0.111665	0.675348	normal	0.0105559	1.20374	normal
Os01g0643300	1.27356e-09	2.69432	up	0.023797	1.21873	normal	1.27356e-09	2.69432	up	2.69737e-09	-2.49146	down	0.00178666	-1.49042	normal
Os01g0643450	6.19542e-13	2.64113	up	0.222431	0.595713	normal	6.19542e-13	2.64113	up	2.86913e-13	-2.81287	down	0.00259919	-1.34727	normal
Os01g0643600	1.40593e-11	6.52832	up	--	--	--	1.40593e-11	6.52832	up	0.0843083	-3.21953	normal	--	--	--
Os01g0643800	0.574124	-0.297728	normal	0.00171783	1.12939	normal	0.574124	-0.297728	normal	0.932535	-0.0628102	normal	0.941516	0.0669151	normal
Os01g0643825	0.433647	0.457835	normal	0.0285406	1.0754	normal	0.433647	0.457835	normal	0.00833087	1.24036	normal	0.860682	0.175488	normal
Os01g0644000	0.0015361	1.52283	normal	2.09315e-07	2.11761	up	0.0015361	1.52283	normal	0.0191614	1.10225	normal	0.532071	0.473943	normal
Os01g0644200	--	--	--	7.28063e-13	Inf	up	--	--	--	--	--	--	--	--	--
Os01g0644400	1.93476e-08	2.11506	up	7.73967e-07	2.77884	up	1.93476e-08	2.11506	up	0.26933	0.512696	normal	0.137415	0.803946	normal
Os01g0644500	0.082434	1.05903	normal	1.2864e-06	2.46396	up	0.082434	1.05903	normal	0.352111	0.737377	normal	0.191809	1.09744	normal
Os01g0644600	8.30146e-05	2.65944	up	1.53557e-14	3.09243	up	8.30146e-05	2.65944	up	0.604187	0.399485	normal	0.241032	-1.0184	normal
Os01g0644900	--	--	--	1.31901e-16	Inf	up	--	--	--	2.8761e-05	3.3534	up	0.0268622	3.03359	normal
Os01g0645000	0.021879	4.636	normal	6.28031e-26	7.5909	up	0.021879	4.636	normal	0.291861	-1.41401	normal	0.291432	-1.25115	normal
Os01g0645200	1.19473e-13	-1.91494	down	6.03098e-09	-1.53633	normal	1.19473e-13	-1.91494	down	0.00078167	-1.12013	normal	0.00490027	-1.27321	normal
Os01g0645900	1.6958e-33	-4.76102	down	1.41501e-16	-2.67065	down	1.6958e-33	-4.76102	down	0.000458454	2.55716	up	0.145301	3.06978	normal
Os01g0646300	5.86671e-13	3.02751	up	2.59791e-20	3.40887	up	5.86671e-13	3.02751	up	0.750213	0.148934	normal	0.548144	0.350863	normal
Os01g0646700	1.94958e-07	-1.48958	normal	0.000270531	-0.942965	normal	1.94958e-07	-1.48958	normal	0.611331	-0.210232	normal	0.892872	-0.0945789	normal
Os01g0647000	9.75862e-29	2.79815	up	8.06991e-09	1.58845	up	9.75862e-29	2.79815	up	0.979385	-0.0823688	normal	1	0.00861038	normal
Os01g0647100	4.29766e-08	1.33027	normal	0.183056	0.361001	normal	4.29766e-08	1.33027	normal	0.0152961	0.928375	normal	0.644596	0.263038	normal
Os01g0647150	0.115229	0.932667	normal	0.451476	0.462838	normal	0.115229	0.932667	normal	0.150919	1.04619	normal	0.625769	0.501712	normal
Os01g0647200	0.0470023	-7.65905	normal	0.0610715	-7.14404	normal	0.0470023	-7.65905	normal	--	--	--	--	--	--
Os01g0647700	0.0064945	0.891604	normal	0.346018	0.337359	normal	0.0064945	0.891604	normal	0.000797065	-1.1721	normal	0.0050739	-1.23674	normal
Os01g0647800	7.00789e-07	-2.61754	down	0.0471508	-0.870664	normal	7.00789e-07	-2.61754	down	0.620044	0.408646	normal	0.487103	0.642171	normal
Os01g0647850	2.5656e-06	-1.48929	normal	2.39004e-05	-1.27557	normal	2.5656e-06	-1.48929	normal	0.631395	0.273814	normal	0.644114	0.342429	normal
Os01g0648000	4.29076e-07	-2.61861	down	9.15985e-06	-2.04107	down	4.29076e-07	-2.61861	down	0.0542554	1.25992	normal	0.757492	-0.363519	normal
Os01g0648225	9.12805e-11	-2.44573	down	3.49034e-07	-1.73853	down	9.12805e-11	-2.44573	down	0.00115295	1.6358	up	0.925241	-0.118386	normal
Os01g0648500	0.878511	0.079737	normal	0.174628	0.586305	normal	0.878511	0.079737	normal	0.0061447	1.68918	up	0.162705	1.13827	normal
Os01g0648700	6.61992e-05	2.32829	up	0.00025773	2.07367	up	6.61992e-05	2.32829	up	0.192632	-1.04291	normal	0.493106	0.597776	normal
Os01g0649000	0.0584268	-0.597422	normal	0.445144	-0.243098	normal	0.0584268	-0.597422	normal	0.131431	0.643222	normal	0.509766	0.412251	normal
Os01g0649100	2.79546e-06	1.10255	normal	0.288692	0.274726	normal	2.79546e-06	1.10255	normal	0.520154	-0.261183	normal	0.864102	-0.125179	normal
Os01g0649200	3.33707e-08	-2.15871	down	0.454744	0.242949	normal	3.33707e-08	-2.15871	down	4.72286e-09	2.31063	up	0.180052	1.53328	normal
Os01g0649900	7.41308e-06	-3.60971	down	0.796132	-0.17309	normal	7.41308e-06	-3.60971	down	0.287275	1.06351	normal	0.9694	-0.0728375	normal
Os01g0650000	0.00270888	-2.2053	down	0.0097516	0.914586	normal	0.00270888	-2.2053	down	0.327808	0.715003	normal	0.783312	0.285373	normal
Os01g0650200	5.92027e-26	-5.17775	down	7.33648e-13	-2.77706	down	5.92027e-26	-5.17775	down	0.0492877	1.60393	normal	0.597122	0.607104	normal
Os01g0650700	0.00160799	0.763545	normal	0.800378	0.0704837	normal	0.00160799	0.763545	normal	0.498	0.253269	normal	0.914165	-0.0772865	normal
Os01g0651100	4.86566e-05	1.88345	up	7.78697e-08	2.20044	up	4.86566e-05	1.88345	up	0.567197	0.333253	normal	0.0325083	1.15772	normal
Os01g0651150	1.86548e-15	Inf	up	--	--	--	1.86548e-15	Inf	up	3.90458e-08	-4.13618	down	0.00104794	-2.35401	down
Os01g0651350	5.18648e-05	-2.94447	down	0.765771	-0.217896	normal	5.18648e-05	-2.94447	down	0.825252	-0.334007	normal	0.475883	-0.836994	normal
Os01g0651800	6.75744e-09	3.84531	up	9.79679e-08	3.57723	up	6.75744e-09	3.84531	up	0.680369	-0.348679	normal	0.432546	-0.698076	normal
Os01g0651866	9.76682e-15	5.52165	up	3.7887e-10	4.39411	up	9.76682e-15	5.52165	up	0.625922	-0.319053	normal	0.367605	-0.661804	normal
Os01g0651932	5.82901e-117	6.94134	up	2.75257e-25	4.61071	up	5.82901e-117	6.94134	up	1.59216e-20	-3.07478	down	0.0264674	-1.00882	normal
Os01g0652100	9.53638e-24	6.94308	up	2.79755e-51	6.49391	up	9.53638e-24	6.94308	up	7.45525e-10	-2.02439	down	0.0175939	-1.17137	normal
Os01g0652200	2.37707e-12	5.88079	up	--	--	--	2.37707e-12	5.88079	up	0.00275567	-2.23391	down	0.00793736	-1.94529	down
Os01g0652300	--	--	--	1.00947e-09	5.74062	up	--	--	--	0.997891	-0.0578006	normal	0.833587	-0.274503	normal
Os01g0652375	3.23165e-08	3.5626	up	6.13526e-07	3.21472	up	3.23165e-08	3.5626	up	0.312226	-0.752357	normal	0.264042	-0.932055	normal
Os01g0652450	--	--	--	8.75587e-11	4.87749	up	--	--	--	0.209384	1.30708	normal	0.846288	0.259805	normal
Os01g0652600	3.70415e-12	1.62026	up	0.000404831	0.96853	normal	3.70415e-12	1.62026	up	0.00845188	-0.861868	normal	0.850838	0.151326	normal
Os01g0652800	1.10612e-19	4.37007	up	3.09325e-56	4.65646	up	1.10612e-19	4.37007	up	9.44999e-05	-1.25159	normal	0.202072	-0.6655	normal
Os01g0653700	9.93372e-11	1.55489	normal	0.00042702	0.879913	normal	9.93372e-11	1.55489	normal	0.399462	0.336152	normal	0.0481915	0.922378	normal
Os01g0653800	0.899116	0.0342401	normal	0.0033701	-0.737232	normal	0.899116	0.0342401	normal	3.01505e-08	-1.77624	down	0.00144295	-1.37107	normal
Os01g0654100	0.00102626	0.90297	normal	3.33123e-09	1.47453	normal	0.00102626	0.90297	normal	0.000305797	-1.15942	normal	2.43444e-08	-2.21196	down
Os01g0654200	0.0866294	-0.512883	normal	0.970682	0.0112369	normal	0.0866294	-0.512883	normal	0.25769	0.455813	normal	0.834733	0.148506	normal
Os01g0654300	0.381194	0.257427	normal	0.0581595	-0.568695	normal	0.381194	0.257427	normal	0.133725	-0.594927	normal	0.932599	0.125153	normal
Os01g0654400	0.187226	-0.344624	normal	9.36599e-08	-1.36604	normal	0.187226	-0.344624	normal	9.79316e-05	-1.32784	normal	0.00839612	-1.25053	normal
Os01g0655250	0.0147995	-0.611587	normal	0.00825943	-0.668639	normal	0.0147995	-0.611587	normal	0.686966	0.155966	normal	0.900528	-0.0875289	normal
Os01g0655400	0.73423	0.0901712	normal	0.49136	-0.188608	normal	0.73423	0.0901712	normal	0.529219	0.234862	normal	0.776889	0.175368	normal
Os01g0655500	1.47662e-14	-2.35196	down	3.64065e-09	-1.67587	down	1.47662e-14	-2.35196	down	0.265729	0.448713	normal	0.612714	0.307673	normal
Os01g0655800	4.43991e-05	-1.01313	normal	3.50131e-07	-1.27481	normal	4.43991e-05	-1.01313	normal	0.871538	-0.0737428	normal	0.651705	-0.256146	normal
Os01g0656200	1.38142e-18	-2.58405	down	1.35289e-07	-1.48145	normal	1.38142e-18	-2.58405	down	0.454826	0.485816	normal	0.918873	0.197325	normal
Os01g0656250	7.17869e-22	-3.16594	down	5.16378e-09	-1.72747	down	7.17869e-22	-3.16594	down	0.0655397	1.06251	normal	0.688744	0.66773	normal
Os01g0656400	2.32022e-10	-5.61393	down	5.05394e-05	-2.71003	down	2.32022e-10	-5.61393	down	0.00244655	2.55965	up	--	--	--
Os01g0656600	0.980789	0.00849152	normal	0.64783	-0.237016	normal	0.980789	0.00849152	normal	0.311129	-0.936816	normal	0.114101	-1.21423	normal
Os01g0656900	4.62671e-11	2.37908	up	2.54511e-10	2.21581	up	4.62671e-11	2.37908	up	0.94418	0.0383617	normal	0.124972	0.797401	normal
Os01g0657801	4.48539e-10	6.57507	up	4.29751e-14	7.15543	up	4.48539e-10	6.57507	up	0.0383838	-2.09866	normal	0.442104	0.743767	normal
Os01g0658400	0.539806	-0.165826	normal	0.000180779	-0.937218	normal	0.539806	-0.165826	normal	0.944989	0.0288391	normal	0.260907	-0.560533	normal
Os01g0658500	0.349136	0.272473	normal	2.39748e-07	1.25677	normal	0.349136	0.272473	normal	0.00452835	0.927451	normal	0.10736	0.758857	normal
Os01g0658700	1.15366e-55	6.22955	up	4.11266e-14	4.55501	up	1.15366e-55	6.22955	up	2.05193e-07	-1.88954	down	0.105987	-0.778837	normal
Os01g0658900	2.65637e-14	2.68276	up	5.95239e-17	2.00616	up	2.65637e-14	2.68276	up	6.67539e-10	1.8566	up	0.41304	1.24378	normal
Os01g0659200	0.801721	0.0675954	normal	0.0457249	-0.516483	normal	0.801721	0.0675954	normal	0.332912	-0.363949	normal	0.24448	-0.600758	normal
Os01g0659800	0.00272932	1.57937	normal	2.74195e-05	1.95124	up	0.00272932	1.57937	normal	0.641428	-0.377371	normal	0.328281	0.73278	normal
Os01g0660200	0.450147	-2.7613	normal	0.226386	2.01741	normal	0.450147	-2.7613	normal	0.000551638	5.12923	up	0.108358	8.12758	normal
Os01g0660300	3.05601e-20	2.37668	up	0.00339475	0.886802	normal	3.05601e-20	2.37668	up	2.82283e-07	-1.88287	down	2.87129e-05	-1.69159	down
Os01g0660550	2.06273e-05	-1.54532	normal	0.0155023	-0.807264	normal	2.06273e-05	-1.54532	normal	0.671871	-0.249439	normal	0.633007	-0.345292	normal
Os01g0660700	0.00684368	1.56405	normal	0.0210319	1.42329	normal	0.00684368	1.56405	normal	0.337222	-1.00092	normal	0.742446	0.654165	normal
Os01g0660800	7.51911e-18	3.91265	up	3.43988e-12	3.2295	up	7.51911e-18	3.91265	up	0.29597	-0.587683	normal	0.621822	0.342929	normal
Os01g0660900	6.80723e-16	-2.29305	down	4.44663e-08	-1.44306	normal	6.80723e-16	-2.29305	down	0.00129229	1.39195	normal	0.111424	1.0244	normal
Os01g0661000	2.6637e-09	1.83818	up	4.03093e-09	1.76451	up	2.6637e-09	1.83818	up	0.31919	-0.387363	normal	0.835671	0.137497	normal
Os01g0661200	0.000111305	2.31482	up	--	--	--	0.000111305	2.31482	up	0.780242	-0.305698	normal	0.966076	0.0701843	normal
Os01g0661400	8.08577e-10	1.42917	normal	4.62275e-09	1.37708	normal	8.08577e-10	1.42917	normal	4.59598e-17	2.42944	up	0.189636	1.32241	normal
Os01g0661601	0.00206151	-0.968685	normal	0.00556344	0.971986	normal	0.00206151	-0.968685	normal	2.09121e-07	2.36851	up	0.124972	1.23349	normal
Os01g0661650	1.38441e-34	7.27005	up	3.40584e-28	6.53629	up	1.38441e-34	7.27005	up	6.18963e-08	-2.12072	down	0.0125434	-1.17841	normal
Os01g0662300	1.86451e-11	-2.07256	down	0.200428	-0.365321	normal	1.86451e-11	-2.07256	down	0.637807	0.508726	normal	0.903038	-0.103348	normal
Os01g0662600	3.1871e-12	-1.95051	down	4.52393e-08	-1.60918	down	3.1871e-12	-1.95051	down	0.129551	0.514929	normal	0.278935	0.572586	normal
Os01g0662700	0.283481	-0.306969	normal	0.151159	-0.397373	normal	0.283481	-0.306969	normal	0.863875	0.101792	normal	0.531708	-0.345514	normal
Os01g0663051	4.79314e-06	-8.47782	down	0.000186718	-6.12149	down	4.79314e-06	-8.47782	down	0.162959	-2.23157	normal	0.103925	-2.57074	normal
Os01g0663300	1.21043e-105	5.92467	up	6.45296e-10	6.01101	up	1.21043e-105	5.92467	up	0.0593147	-1.82286	normal	0.281065	-1.21367	normal
Os01g0663400	0.139232	-0.635223	normal	0.851606	0.075351	normal	0.139232	-0.635223	normal	0.0741128	-0.784142	normal	0.543302	-0.389434	normal
Os01g0663500	0.000200391	-1.88803	down	0.705574	-0.181234	normal	0.000200391	-1.88803	down	0.00863573	1.51801	normal	0.341984	0.798456	normal
Os01g0663800	0.00228685	0.733945	normal	0.451564	-0.206535	normal	0.00228685	0.733945	normal	0.00692271	0.837144	normal	0.151254	0.6847	normal
Os01g0664000	4.22972e-17	-2.22994	down	3.75685e-16	-2.11201	down	4.22972e-17	-2.22994	down	0.9767	0.0150238	normal	0.722445	-0.24589	normal
Os01g0664100	0.140671	0.402082	normal	0.836621	0.0627016	normal	0.140671	0.402082	normal	6.26631e-08	1.75615	up	0.186614	0.998179	normal
Os01g0664200	1.25414e-35	4.23902	up	3.37404e-46	4.49236	up	1.25414e-35	4.23902	up	0.188217	0.44671	normal	0.929746	0.079521	normal
Os01g0664500	8.31833e-06	1.08986	normal	0.48792	0.194921	normal	8.31833e-06	1.08986	normal	0.874881	-0.0764143	normal	0.944401	-0.0531769	normal
Os01g0665200	0.466884	-0.195416	normal	0.403778	-0.227832	normal	0.466884	-0.195416	normal	0.218732	-0.434419	normal	0.884944	-0.100694	normal
Os01g0665250	0.375489	0.400233	normal	0.192622	-0.621433	normal	0.375489	0.400233	normal	0.0979635	-0.936522	normal	0.742265	-0.272415	normal
Os01g0665300	0.00150318	0.786452	normal	0.0740169	0.456643	normal	0.00150318	0.786452	normal	1.60832e-08	1.74798	up	0.00951755	1.14812	normal
Os01g0665400	0.795519	0.138348	normal	0.363956	0.414552	normal	0.795519	0.138348	normal	0.692856	0.241254	normal	0.969215	-0.0430961	normal
Os01g0665500	0.00876202	-1.72869	down	0.237724	0.632098	normal	0.00876202	-1.72869	down	0.0232458	1.46806	normal	0.328523	0.956838	normal
Os01g0665900	8.01205e-06	-2.28235	down	0.822071	-0.120176	normal	8.01205e-06	-2.28235	down	7.00236e-05	2.11181	up	0.000453	2.14877	up
Os01g0666000	0.209587	-1.58884	normal	0.00657237	-4.15096	down	0.209587	-1.58884	normal	6.53846e-09	4.59851	up	--	--	--
Os01g0666200	0.887721	-0.082701	normal	0.0816664	0.668903	normal	0.887721	-0.082701	normal	0.389488	0.591846	normal	0.0565199	1.29477	normal
Os01g0666400	0.122904	0.479388	normal	0.553901	-0.210614	normal	0.122904	0.479388	normal	0.590661	0.250577	normal	0.792269	0.184675	normal
Os01g0666600	0.000427619	-1.45952	normal	1.11093e-08	-2.90636	down	0.000427619	-1.45952	normal	0.00415969	1.42209	normal	0.596769	0.4535	normal
Os01g0666800	0.0526026	0.476198	normal	0.00656264	0.658874	normal	0.0526026	0.476198	normal	0.25347	0.392887	normal	0.363241	0.462788	normal
Os01g0667000	0.0766019	1.08365	normal	--	--	--	0.0766019	1.08365	normal	--	--	--	--	--	--
Os01g0667100	7.98535e-07	-1.72289	down	5.16992e-06	-1.50165	normal	7.98535e-07	-1.72289	down	0.892464	0.0840005	normal	0.923712	0.0936145	normal
Os01g0667200	0.996557	-0.000895547	normal	0.696037	0.131707	normal	0.996557	-0.000895547	normal	0.368259	0.352403	normal	0.487995	0.441128	normal
Os01g0667550	0.00363274	-0.727093	normal	4.38604e-05	-1.01867	normal	0.00363274	-0.727093	normal	0.000376047	1.0793	normal	0.900662	0.0868395	normal
Os01g0667600	2.54656e-09	-1.88833	down	3.45339e-09	-1.8412	down	2.54656e-09	-1.88833	down	0.00233539	1.38221	normal	0.246795	0.780759	normal
Os01g0667900	1.06077e-19	-2.34705	down	0.000190437	-0.938643	normal	1.06077e-19	-2.34705	down	2.617e-16	4.79802	up	3.48774e-07	2.6993	up
Os01g0668000	0.0149963	0.607828	normal	0.249892	0.301243	normal	0.0149963	0.607828	normal	0.497019	0.259446	normal	0.520098	0.348438	normal
Os01g0668100	6.23077e-20	7.78346	up	7.90483e-56	6.48315	up	6.23077e-20	7.78346	up	7.80717e-06	-2.31749	down	0.0133395	-1.42885	normal
Os01g0668200	0.000381843	0.894735	normal	0.580167	0.159171	normal	0.000381843	0.894735	normal	0.710602	-0.159133	normal	0.988932	0.0131209	normal
Os01g0668400	5.7695e-13	3.58125	up	5.3436e-07	2.59844	up	5.7695e-13	3.58125	up	0.718433	-0.244222	normal	0.718348	-0.301758	normal
Os01g0668700	0.136274	0.771613	normal	0.00152402	1.37798	normal	0.136274	0.771613	normal	0.36846	0.558867	normal	0.474878	0.566373	normal
Os01g0668901	0.218717	0.65529	normal	0.0157978	1.10455	normal	0.218717	0.65529	normal	0.336641	0.644583	normal	0.370805	0.722504	normal
Os01g0669100	1.51956e-10	-5.67428	down	1.4174e-05	-2.76694	down	1.51956e-10	-5.67428	down	--	--	--	--	--	--
Os01g0670500	0.000208996	2.13887	up	1.33094e-07	2.71033	up	0.000208996	2.13887	up	7.1868e-07	2.86845	up	0.00201372	2.23004	up
Os01g0670800	3.50326e-09	1.53236	normal	0.0111991	0.71527	normal	3.50326e-09	1.53236	normal	0.00165757	-1.02073	normal	0.0340372	-0.934143	normal
Os01g0672100	0.0999004	2.27194	normal	4.81003e-34	3.8791	up	0.0999004	2.27194	normal	0.0189949	1.2526	normal	0.465406	1.13969	normal
Os01g0672201	0.00474764	0.708895	normal	0.0349271	0.534027	normal	0.00474764	0.708895	normal	0.398273	-0.31741	normal	0.577617	-0.305685	normal
Os01g0672400	9.32874e-32	-3.31852	down	3.20035e-31	-3.44916	down	9.32874e-32	-3.31852	down	0.0395486	0.701311	normal	0.808268	0.162031	normal
Os01g0672500	1.34467e-07	-1.3127	normal	2.11021e-18	-2.27205	down	1.34467e-07	-1.3127	normal	0.362775	-0.339218	normal	0.199098	-0.617602	normal
Os01g0672700	0.0977019	-0.477929	normal	0.396609	-0.247879	normal	0.0977019	-0.477929	normal	0.338873	0.396365	normal	0.778273	0.191373	normal
Os01g0672800	0.000489286	-0.941238	normal	0.0014954	-0.836866	normal	0.000489286	-0.941238	normal	7.04192e-06	1.6073	up	0.0818336	0.911444	normal
Os01g0673300	0.364768	0.311321	normal	0.674122	0.14878	normal	0.364768	0.311321	normal	0.96799	0.0229605	normal	0.334164	0.606545	normal
Os01g0673500	3.15619e-09	-1.61064	down	4.4889e-07	-1.32173	normal	3.15619e-09	-1.61064	down	0.221436	-0.501993	normal	0.386158	-0.475204	normal
Os01g0673600	0.630995	-0.132713	normal	0.10425	-0.423869	normal	0.630995	-0.132713	normal	0.679792	-0.169227	normal	0.961366	-0.0381502	normal
Os01g0673700	0.000136355	-1.81321	down	0.0413209	-0.855096	normal	0.000136355	-1.81321	down	0.697174	0.290252	normal	0.96275	-0.0644547	normal
Os01g0673800	9.89546e-15	-2.24712	down	7.24561e-18	-2.67546	down	9.89546e-15	-2.24712	down	0.224769	-0.43518	normal	0.370956	-0.453139	normal
Os01g0674000	0.484653	-0.209041	normal	0.755067	-0.0979723	normal	0.484653	-0.209041	normal	0.0637902	0.661229	normal	0.613802	0.29839	normal
Os01g0674100	0.00019459	0.890841	normal	0.909701	-0.0368148	normal	0.00019459	0.890841	normal	0.404357	0.299333	normal	0.799268	0.160044	normal
Os01g0674125	0.0242716	0.790091	normal	0.0809972	0.607115	normal	0.0242716	0.790091	normal	0.404357	0.406861	normal	0.514092	0.420487	normal
Os01g0674150	0.710227	0.255897	normal	--	--	--	0.710227	0.255897	normal	0.302189	-0.967219	normal	0.292693	-0.988318	normal
Os01g0674400	0.000391447	2.06636	up	0.000125695	2.11685	up	0.000391447	2.06636	up	1.01594e-08	4.56497	up	8.28438e-07	4.19841	up
Os01g0674500	0.974798	-0.0112269	normal	0.055183	-0.491032	normal	0.974798	-0.0112269	normal	8.34675e-05	1.18829	normal	0.353984	0.469171	normal
Os01g0674700	4.96675e-07	-1.25452	normal	7.78974e-08	-1.34194	normal	4.96675e-07	-1.25452	normal	0.0057987	0.907855	normal	0.131531	0.722332	normal
Os01g0674800	0.0367268	0.683982	normal	1.1514e-06	1.22782	normal	0.0367268	0.683982	normal	9.98633e-06	1.31837	normal	0.894767	0.0928347	normal
Os01g0675000	1.1461e-16	Inf	up	--	--	--	1.1461e-16	Inf	up	--	--	--	--	--	--
Os01g0675100	0.355723	0.25133	normal	0.00248323	-0.816761	normal	0.355723	0.25133	normal	0.345749	0.352605	normal	0.420441	0.469867	normal
Os01g0675400	1.23411e-07	Inf	up	--	--	--	1.23411e-07	Inf	up	3.75218e-05	-5.903	down	0.754579	-0.4154	normal
Os01g0675500	0.975265	0.00955666	normal	9.49598e-10	1.42971	normal	0.975265	0.00955666	normal	4.49477e-06	1.69555	up	0.178106	0.890392	normal
Os01g0675700	0.333225	-0.255075	normal	1.33752e-06	-1.2048	normal	0.333225	-0.255075	normal	0.148223	-0.509468	normal	0.31767	-0.499842	normal
Os01g0675800	3.94753e-17	-2.70574	down	2.10525e-19	-2.83476	down	3.94753e-17	-2.70574	down	0.843867	0.163422	normal	0.696425	0.37671	normal
Os01g0676200	8.92233e-35	-4.08514	down	9.02773e-28	-3.48971	down	8.92233e-35	-4.08514	down	0.350405	0.73054	normal	0.628484	0.407149	normal
Os01g0678100	1.40829e-22	#NAME?	down	6.07864e-25	#NAME?	down	1.40829e-22	#NAME?	down	--	--	--	--	--	--
Os01g0678500	1.88887e-18	-2.34952	down	1.64119e-21	-2.53742	down	1.88887e-18	-2.34952	down	8.63242e-05	-1.41837	normal	0.000931398	-1.46874	normal
Os01g0678600	1.76382e-30	-3.0868	down	4.60973e-16	-2.13955	down	1.76382e-30	-3.0868	down	0.200589	0.851984	normal	0.581975	0.30686	normal
Os01g0678700	0.00162275	1.29203	normal	0.00112577	1.25222	normal	0.00162275	1.29203	normal	1.2863e-05	-2.04773	down	0.179889	-0.753603	normal
Os01g0679000	0.0630942	-0.618291	normal	0.614504	-0.172167	normal	0.0630942	-0.618291	normal	0.642184	0.243223	normal	0.541359	0.394969	normal
Os01g0679500	4.17303e-23	8.89657	up	--	--	--	4.17303e-23	8.89657	up	0.0631625	-1.65071	normal	0.102076	-1.42809	normal
Os01g0679600	0.195265	-0.70606	normal	0.397342	0.38737	normal	0.195265	-0.70606	normal	0.301928	0.615669	normal	0.50442	0.533084	normal
Os01g0679700	0.957216	0.0203531	normal	0.389181	0.341223	normal	0.957216	0.0203531	normal	0.816203	0.0951149	normal	0.331977	0.508872	normal
Os01g0679900	2.33747e-05	-1.08372	normal	0.472881	0.189901	normal	2.33747e-05	-1.08372	normal	0.0707119	0.596897	normal	0.936313	0.0619698	normal
Os01g0680000	0.816179	-0.150106	normal	0.724625	0.180998	normal	0.816179	-0.150106	normal	0.14115	0.785837	normal	0.763667	0.275215	normal
Os01g0680200	0.0369218	6.69362	normal	3.36807e-13	5.21695	up	0.0369218	6.69362	normal	0.199234	0.921808	normal	0.137248	1.18335	normal
Os01g0680400	0.949379	0.0182471	normal	0.352658	0.254629	normal	0.949379	0.0182471	normal	0.655377	0.19257	normal	0.297302	0.535572	normal
Os01g0680600	9.42234e-05	-1.47335	normal	0.0114237	-0.87952	normal	9.42234e-05	-1.47335	normal	0.988988	0.00735477	normal	0.735963	0.277571	normal
Os01g0680700	3.10251e-17	-2.1826	down	6.94315e-13	-1.88327	down	3.10251e-17	-2.1826	down	0.767577	-0.12687	normal	0.727915	-0.206687	normal
Os01g0680900	0.646581	0.232552	normal	1	-0.0010652	normal	0.646581	0.232552	normal	2.00603e-08	-2.38874	down	0.00385948	-1.40484	normal
Os01g0680950	8.92795e-05	-2.55651	down	0.000335384	-2.28354	down	8.92795e-05	-2.55651	down	8.3192e-05	-1.68055	down	0.384721	-0.501673	normal
Os01g0681000	3.63909e-13	-5.46697	down	5.37158e-07	-3.16489	down	3.63909e-13	-5.46697	down	0.532684	0.549967	normal	0.318703	0.904538	normal
Os01g0681200	2.27812e-06	1.77767	up	0.00163298	1.27315	normal	2.27812e-06	1.77767	up	0.00157647	-1.09738	normal	0.000810252	-1.44816	normal
Os01g0681400	1.43015e-05	-1.65619	down	0.000829878	-1.17309	normal	1.43015e-05	-1.65619	down	0.832141	-0.147644	normal	0.468611	-0.52487	normal
Os01g0681600	0.616247	0.135839	normal	0.0173653	-0.619828	normal	0.616247	0.135839	normal	0.163136	0.501799	normal	0.271152	0.554129	normal
Os01g0681650	0.994949	-0.00712448	normal	0.100699	-0.485732	normal	0.994949	-0.00712448	normal	0.273218	0.472658	normal	0.310965	0.564199	normal
Os01g0681700	5.65004e-15	-7.83884	down	3.59218e-05	-2.28455	down	5.65004e-15	-7.83884	down	--	--	--	--	--	--
Os01g0681800	3.94016e-12	-7.30582	down	6.54447e-13	-7.25105	down	3.94016e-12	-7.30582	down	--	--	--	--	--	--
Os01g0682001	4.45868e-21	2.19423	up	4.25112e-25	2.45816	up	4.45868e-21	2.19423	up	2.20307e-07	1.68906	up	0.119431	0.856053	normal
Os01g0682200	0.0590405	1.13976	normal	0.000667354	1.83051	up	0.0590405	1.13976	normal	1	-0.0128071	normal	0.657711	0.459589	normal
Os01g0682500	3.25036e-32	-5.78675	down	5.71489e-23	-4.53033	down	3.25036e-32	-5.78675	down	0.364384	0.439592	normal	0.824122	0.178091	normal
Os01g0683100	2.03987e-16	1.95843	up	1.05423e-07	1.29382	normal	2.03987e-16	1.95843	up	0.475583	-0.272807	normal	0.944649	0.0527371	normal
Os01g0683400	8.04836e-24	3.5052	up	1.62502e-17	3.04376	up	8.04836e-24	3.5052	up	0.131308	0.652499	normal	0.397873	0.709115	normal
Os01g0683550	1.93578e-07	3.2844	up	0.00112364	2.28895	up	1.93578e-07	3.2844	up	9.33774e-09	-3.86306	down	0.00034916	-2.39174	down
Os01g0683600	1.18169e-10	-1.88563	down	1.1756e-07	-1.47062	normal	1.18169e-10	-1.88563	down	0.000879619	-1.23892	normal	0.00521032	-1.28132	normal
Os01g0683800	5.85754e-05	-2.2918	down	0.049255	-0.965824	normal	5.85754e-05	-2.2918	down	0.0678377	1.38035	normal	0.349536	0.886024	normal
Os01g0684200	5.20717e-07	-1.61539	down	9.2001e-08	-1.66339	down	5.20717e-07	-1.61539	down	0.000402781	-1.57008	normal	0.0487074	-1.05697	normal
Os01g0684900	0.626351	0.146664	normal	1.13831e-05	1.07923	normal	0.626351	0.146664	normal	1.57399e-06	2.30229	up	6.40514e-06	2.00438	up
Os01g0685100	0.00167013	1.48907	normal	0.0195185	1.09021	normal	0.00167013	1.48907	normal	0.281101	0.608198	normal	0.0897135	1.03713	normal
Os01g0685300	0.000220774	2.22564	up	1.12449e-06	2.91269	up	0.000220774	2.22564	up	1	-0.0430749	normal	0.232091	1.0563	normal
Os01g0685400	8.66825e-18	5.14066	up	4.2991e-18	4.9501	up	8.66825e-18	5.14066	up	0.675693	0.293302	normal	0.673103	0.372087	normal
Os01g0685500	4.59789e-06	1.24742	normal	0.000949954	0.91567	normal	4.59789e-06	1.24742	normal	0.823305	0.100323	normal	0.759222	0.194056	normal
Os01g0685600	0.11051	0.864594	normal	0.0232634	1.10349	normal	0.11051	0.864594	normal	0.577184	0.417718	normal	0.685949	0.391586	normal
Os01g0685800	1.13625e-08	1.3473	normal	9.67807e-05	0.946887	normal	1.13625e-08	1.3473	normal	0.411686	-0.331879	normal	0.716343	-0.244462	normal
Os01g0685850	2.57025e-09	1.47961	normal	0.867656	0.05293	normal	2.57025e-09	1.47961	normal	0.0940508	-0.571533	normal	0.614107	-0.281779	normal
Os01g0685900	3.5849e-17	5.65574	up	1.83543e-13	4.92838	up	3.5849e-17	5.65574	up	0.000776855	-2.54845	down	0.00477169	-1.81421	down
Os01g0686000	0.662925	0.275551	normal	0.000375803	1.65573	up	0.662925	0.275551	normal	0.384008	-0.908256	normal	0.659043	-0.457244	normal
Os01g0686100	0.00721486	-0.757486	normal	0.111618	-0.442575	normal	0.00721486	-0.757486	normal	0.067971	0.7199	normal	0.726252	0.236913	normal
Os01g0686300	--	--	--	2.49511e-13	Inf	up	--	--	--	0.730954	-0.601791	normal	0.805723	-0.380284	normal
Os01g0686400	0.851875	-0.0786897	normal	0.15786	-0.502159	normal	0.851875	-0.0786897	normal	0.0022197	-1.42613	normal	0.12302	-0.791001	normal
Os01g0686500	1.04058e-07	3.30834	up	0.000980851	2.02432	up	1.04058e-07	3.30834	up	0.578976	-0.500888	normal	0.837282	-0.239105	normal
Os01g0686650	0.0109292	1.44053	normal	0.129282	-1.02909	normal	0.0109292	1.44053	normal	0.00039057	-2.53664	down	0.0425821	-1.5169	normal
Os01g0686800	0.380392	-0.440911	normal	0.10922	-0.861528	normal	0.380392	-0.440911	normal	0.476771	-0.2813	normal	0.909798	0.0860531	normal
Os01g0687150	4.80904e-07	3.26625	up	4.91365e-12	4.76204	up	4.80904e-07	3.26625	up	2.50396e-06	5.16416	up	--	--	--
Os01g0687300	0.0779814	-0.92233	normal	0.129921	-0.792219	normal	0.0779814	-0.92233	normal	0.549186	0.239652	normal	0.747584	-0.202633	normal
Os01g0687400	0.114071	-2.79668	normal	0.110096	-2.90001	normal	0.114071	-2.79668	normal	2.87144e-16	4.83062	up	0.00188986	2.56605	up
Os01g0687500	0.00629475	-1.25771	normal	0.0187965	-1.05434	normal	0.00629475	-1.25771	normal	0.713069	0.198192	normal	0.738004	0.244411	normal
Os01g0687600	0.0126754	0.834698	normal	0.00440189	0.900842	normal	0.0126754	0.834698	normal	0.0284636	0.92983	normal	0.036748	1.07112	normal
Os01g0687700	0.193677	0.438591	normal	0.554675	-0.227403	normal	0.193677	0.438591	normal	0.165207	-0.580159	normal	0.337163	-0.530155	normal
Os01g0687850	0.00199281	1.7517	up	0.145214	0.868438	normal	0.00199281	1.7517	up	0.721364	0.267495	normal	0.86445	-0.191462	normal
Os01g0688000	--	--	--	0.0148808	1.49384	normal	--	--	--	0.00230354	2.41946	up	0.155997	1.39937	normal
Os01g0688200	0.79008	0.144026	normal	0.630625	0.239082	normal	0.79008	0.144026	normal	0.84667	0.126873	normal	0.672037	-0.353957	normal
Os01g0688600	7.93189e-17	-3.03292	down	1.55311e-14	-2.65545	down	7.93189e-17	-3.03292	down	0.258514	0.622191	normal	0.724134	0.300354	normal
Os01g0689000	0.000101824	-2.17512	down	0.0112634	-1.24457	normal	0.000101824	-2.17512	down	0.00571091	-1.90609	down	0.334228	-0.789883	normal
Os01g0689451	0.00349994	-0.729158	normal	1.78974e-05	-1.07166	normal	0.00349994	-0.729158	normal	0.172951	0.47116	normal	0.70247	0.224891	normal
Os01g0689600	0.0307536	-1.22352	normal	0.0278293	-1.15403	normal	0.0307536	-1.22352	normal	0.580269	-0.456176	normal	0.491206	-0.627989	normal
Os01g0689800	0.0910394	0.465892	normal	0.321296	0.280708	normal	0.0910394	0.465892	normal	0.468263	0.280559	normal	0.706442	0.225148	normal
Os01g0689900	0.00883768	-0.678519	normal	3.19019e-08	1.29889	normal	0.00883768	-0.678519	normal	0.00184328	0.995606	normal	0.198861	0.905391	normal
Os01g0689975	0.0328596	-0.59361	normal	7.06441e-05	1.14421	normal	0.0328596	-0.59361	normal	0.0336001	0.868053	normal	0.186147	1.04048	normal
Os01g0690800	8.30524e-14	-3.85486	down	5.35547e-15	-3.74214	down	8.30524e-14	-3.85486	down	0.00438849	2.48373	up	--	--	--
Os01g0691200	7.10494e-10	3.95621	up	--	--	--	7.10494e-10	3.95621	up	0.000221964	-3.73532	down	0.228393	-1.06233	normal
Os01g0691300	2.22254e-85	9.12281	up	--	--	--	2.22254e-85	9.12281	up	0.000127413	-8.20283	down	0.462405	-1.12894	normal
Os01g0691400	--	--	--	--	--	--	--	--	--	1.45285e-06	-4.21207	down	0.0340846	-1.69071	normal
Os01g0691500	6.17041e-08	-1.70777	down	5.76251e-06	-1.35023	normal	6.17041e-08	-1.70777	down	0.464174	-0.392742	normal	0.347346	-0.599935	normal
Os01g0691600	0.00258077	0.73047	normal	0.065518	0.458594	normal	0.00258077	0.73047	normal	0.208012	0.429759	normal	0.768398	0.181285	normal
Os01g0691700	0.834719	0.0578879	normal	0.00113106	-0.832283	normal	0.834719	0.0578879	normal	0.409978	-0.315263	normal	0.435452	-0.409238	normal
Os01g0692000	0.00683874	-1.83383	down	0.583871	0.335371	normal	0.00683874	-1.83383	down	0.875883	-0.175462	normal	0.859405	-0.216008	normal
Os01g0692100	0.00369881	-3.51889	down	0.321646	-0.871646	normal	0.00369881	-3.51889	down	0.798484	0.267198	normal	0.360043	2.10984	normal
Os01g0692200	1.66461e-66	-5.47178	down	1.05865e-32	-3.2364	down	1.66461e-66	-5.47178	down	0.991363	-0.0271158	normal	0.528187	-0.43578	normal
Os01g0692500	0.109328	0.398345	normal	1.07461e-06	1.34042	normal	0.109328	0.398345	normal	0.0142505	0.944022	normal	0.609543	0.307277	normal
Os01g0692600	1.44146e-05	-1.57107	normal	0.000258984	-1.23505	normal	1.44146e-05	-1.57107	normal	0.927975	0.0566645	normal	0.754109	0.249595	normal
Os01g0693300	1.0534e-35	-5.98945	down	7.3689e-19	-3.23529	down	1.0534e-35	-5.98945	down	3.71038e-07	3.29545	up	0.313552	1.2365	normal
Os01g0693400	1.43514e-09	-1.70911	down	1.14175e-18	-2.7288	down	1.43514e-09	-1.70911	down	3.29431e-23	2.92552	up	0.260597	1.37689	normal
Os01g0693800	8.11074e-05	-1.64289	down	2.26051e-06	-2.12747	down	8.11074e-05	-1.64289	down	0.0172412	0.811305	normal	0.287689	0.547089	normal
Os01g0693900	2.15372e-08	-3.2152	down	0.000105442	-1.93504	down	2.15372e-08	-3.2152	down	0.0311355	1.03386	normal	0.444387	0.554957	normal
Os01g0694100	0.982093	-0.027361	normal	0.160571	0.608573	normal	0.982093	-0.027361	normal	1.50226e-05	1.74586	up	0.814941	0.213583	normal
Os01g0694200	0.471253	0.223497	normal	0.830917	0.0694915	normal	0.471253	0.223497	normal	0.944716	0.0348128	normal	0.708847	0.240506	normal
Os01g0694300	0.161757	-0.361149	normal	0.0227626	-0.577096	normal	0.161757	-0.361149	normal	0.99379	-0.00934308	normal	0.762666	-0.186353	normal
Os01g0694500	--	--	--	5.19315e-15	6.63208	up	--	--	--	3.29612e-06	3.2543	up	--	--	--
Os01g0694800	0.000196925	2.14638	up	0.164224	0.863392	normal	0.000196925	2.14638	up	0.23534	1.09517	normal	--	--	--
Os01g0694900	0.80649	0.0701205	normal	0.155908	-0.383904	normal	0.80649	0.0701205	normal	0.0029254	-0.967127	normal	0.0352738	-0.927565	normal
Os01g0695100	0.440449	-0.206587	normal	1.34277e-06	-1.38286	normal	0.440449	-0.206587	normal	0.0120498	-1.08421	normal	0.314704	-0.822282	normal
Os01g0695200	4.79246e-06	-1.31725	normal	0.00178448	-0.860782	normal	4.79246e-06	-1.31725	normal	1.19092e-05	1.65297	up	0.0493252	1.04488	normal
Os01g0695300	7.43997e-71	-5.48571	down	1.00047e-33	-3.33366	down	7.43997e-71	-5.48571	down	0.012169	1.07756	normal	0.468261	0.659213	normal
Os01g0695700	3.55217e-14	-6.42651	down	0.00152758	-1.92143	down	3.55217e-14	-6.42651	down	0.521927	0.86093	normal	0.808263	0.511367	normal
Os01g0695800	0.0130124	-4.67803	normal	0.183056	-2.02352	normal	0.0130124	-4.67803	normal	3.12442e-23	7.5261	up	0.067153	6.83	normal
Os01g0696000	5.11714e-05	-1.49686	normal	0.00111341	-1.11958	normal	5.11714e-05	-1.49686	normal	0.142473	-0.826141	normal	0.778502	-0.23777	normal
Os01g0696100	8.14555e-05	-2.52469	down	0.000236728	-2.15437	down	8.14555e-05	-2.52469	down	0.317347	-0.994263	normal	0.226257	-1.12748	normal
Os01g0696500	1.20459e-11	4.86008	up	4.49761e-09	4.11326	up	1.20459e-11	4.86008	up	0.00153005	-1.92229	down	0.0138968	-1.68017	normal
Os01g0696701	0.0145418	1.19206	normal	3.4186e-05	1.72148	up	0.0145418	1.19206	normal	0.998303	-0.017208	normal	0.55934	0.417634	normal
Os01g0696800	6.29422e-28	#NAME?	down	2.82673e-21	-5.22701	down	6.29422e-28	#NAME?	down	--	--	--	--	--	--
Os01g0697100	0.0752373	0.733992	normal	1.72668e-05	1.45036	normal	0.0752373	0.733992	normal	0.0107143	-1.24152	normal	0.463572	-0.481056	normal
Os01g0697700	1.31986e-16	Inf	up	--	--	--	1.31986e-16	Inf	up	--	--	--	--	--	--
Os01g0698000	1.9899e-10	1.48339	normal	0.564068	0.156144	normal	1.9899e-10	1.48339	normal	0.337148	0.45696	normal	0.250249	0.596365	normal
Os01g0698100	0.729244	-0.10158	normal	0.0148517	-0.632275	normal	0.729244	-0.10158	normal	0.929426	-0.0467214	normal	0.556119	-0.326051	normal
Os01g0698200	1.83107e-15	7.49892	up	--	--	--	1.83107e-15	7.49892	up	0.0404489	-3.79845	normal	0.556924	-0.93482	normal
Os01g0698300	0.0338247	0.613281	normal	0.569955	0.179462	normal	0.0338247	0.613281	normal	0.3831	0.358389	normal	0.883826	0.107422	normal
Os01g0699100	4.58624e-09	-2.8316	down	4.18409e-05	-1.72884	down	4.58624e-09	-2.8316	down	0.0112565	2.81061	normal	0.456678	0.817676	normal
Os01g0699400	0.010444	-1.4785	normal	0.0122641	-1.41775	normal	0.010444	-1.4785	normal	0.0576251	2.9712	normal	0.869491	0.350931	normal
Os01g0699500	0.259705	-2.66235	normal	0.395389	-1.86899	normal	0.259705	-2.66235	normal	0.00867423	3.82456	up	0.164665	1.12562	normal
Os01g0699600	0.112511	-4.66201	normal	0.284141	-2.80525	normal	0.112511	-4.66201	normal	--	--	--	--	--	--
Os01g0699900	2.59666e-12	5.86211	up	0.000723921	4.6793	up	2.59666e-12	5.86211	up	1.27346e-07	-2.19832	down	1.9471e-06	-2.2567	down
Os01g0700000	0.154288	-0.39221	normal	0.0874593	0.431412	normal	0.154288	-0.39221	normal	0.000725644	1.06129	normal	0.34942	0.512458	normal
Os01g0700100	4.34387e-05	-1.96319	down	0.0153014	0.821592	normal	4.34387e-05	-1.96319	down	0.000761935	2.64693	up	0.291478	1.49419	normal
Os01g0700900	--	--	--	3.57756e-15	Inf	up	--	--	--	--	--	--	--	--	--
Os01g0701100	--	--	--	2.74915e-07	3.19015	up	--	--	--	7.82768e-05	5.6541	up	--	--	--
Os01g0701700	1.67561e-06	-3.46362	down	1.44313e-05	-3.03308	down	1.67561e-06	-3.46362	down	0.625162	0.381067	normal	0.997103	0.0181568	normal
Os01g0701900	0.000272281	-0.990994	normal	0.320891	-0.274363	normal	0.000272281	-0.990994	normal	0.149725	0.539605	normal	0.893562	0.122053	normal
Os01g0702300	9.29887e-08	6.68572	up	3.60795e-16	7.67625	up	9.29887e-08	6.68572	up	0.0821469	-1.86876	normal	0.549869	-0.823713	normal
Os01g0702400	0.432261	0.211684	normal	0.569841	0.156468	normal	0.432261	0.211684	normal	0.000546768	1.13143	normal	0.229539	1.43786	normal
Os01g0702700	1.23839e-10	2.82447	up	1.77701e-30	3.39637	up	1.23839e-10	2.82447	up	0.364224	-0.644149	normal	0.699233	-0.277189	normal
Os01g0703000	6.50039e-05	-1.71654	down	3.43491e-06	-1.89127	down	6.50039e-05	-1.71654	down	0.514247	0.588755	normal	0.559921	0.598933	normal
Os01g0703300	2.20785e-16	7.52429	up	2.06677e-36	7.01995	up	2.20785e-16	7.52429	up	7.52404e-13	-2.67621	down	0.000255035	-1.54778	normal
Os01g0703400	1.82297e-05	-1.06847	normal	8.21728e-26	-2.8111	down	1.82297e-05	-1.06847	normal	0.110921	-0.555256	normal	0.274169	-0.538474	normal
Os01g0703600	0.95649	0.0169051	normal	0.372647	-0.285163	normal	0.95649	0.0169051	normal	0.316027	-0.40931	normal	0.918691	-0.0752145	normal
Os01g0703800	0.672766	-0.136314	normal	0.80353	0.0757059	normal	0.672766	-0.136314	normal	0.250996	-0.448337	normal	0.975337	-0.0249383	normal
Os01g0704100	0.0218463	-1.21469	normal	0.00477327	-1.3934	normal	0.0218463	-1.21469	normal	0.342356	0.702165	normal	0.922027	-0.125089	normal
Os01g0704200	0.00632133	-0.991315	normal	0.0108093	-0.878555	normal	0.00632133	-0.991315	normal	0.377607	0.495743	normal	0.445548	0.545608	normal
Os01g0704300	6.20517e-12	-5.12058	down	4.19777e-07	-3.31182	down	6.20517e-12	-5.12058	down	0.211198	0.631411	normal	0.711474	-0.304978	normal
Os01g0704400	1.17189e-19	-2.39626	down	2.70308e-14	-1.94202	down	1.17189e-19	-2.39626	down	1.48168e-05	-1.4898	normal	0.080066	-0.815138	normal
Os01g0704700	1.09559e-08	-1.58108	normal	5.57848e-13	-1.99185	down	1.09559e-08	-1.58108	normal	0.521249	-0.324842	normal	0.332785	-0.575083	normal
Os01g0705000	0.307991	0.412139	normal	0.0944525	0.608327	normal	0.307991	0.412139	normal	0.0022307	1.59136	up	0.0210711	1.47123	normal
Os01g0705100	0.00108269	2.34594	up	--	--	--	0.00108269	2.34594	up	0.885158	-0.203717	normal	0.82264	0.282872	normal
Os01g0705200	1.06041e-40	6.30593	up	0.00517686	3.66049	up	1.06041e-40	6.30593	up	7.73293e-36	5.0669	up	0.370204	5.31302	normal
Os01g0705300	7.90538e-23	-3.04948	down	9.37707e-09	-1.5635	normal	7.90538e-23	-3.04948	down	0.0711316	0.954422	normal	0.136801	0.819715	normal
Os01g0705500	0.0206824	0.798134	normal	3.6619e-06	1.37762	normal	0.0206824	0.798134	normal	0.871139	0.0819367	normal	0.929606	-0.0731373	normal
Os01g0705700	0.000256974	-2.63135	down	0.0528273	-1.13988	normal	0.000256974	-2.63135	down	9.29324e-05	4.75835	up	--	--	--
Os01g0705750	0.00523659	-2.5267	down	0.0190825	-1.97047	normal	0.00523659	-2.5267	down	1.5009e-05	4.68162	up	0.0164653	1.6607	normal
Os01g0706000	0.212898	0.359095	normal	0.382045	0.255456	normal	0.212898	0.359095	normal	0.211963	0.475512	normal	0.176042	0.669321	normal
Os01g0706100	0.623288	0.262835	normal	0.47338	0.353424	normal	0.623288	0.262835	normal	0.62144	0.325626	normal	0.574095	0.456218	normal
Os01g0706200	3.85591e-14	5.97821	up	3.59444e-18	6.15456	up	3.85591e-14	5.97821	up	0.627363	0.366363	normal	0.899572	0.151703	normal
Os01g0706400	7.09866e-19	-2.32576	down	1.73639e-12	-1.87553	down	7.09866e-19	-2.32576	down	3.81716e-08	1.65487	up	0.00564276	1.18553	normal
Os01g0706500	0.000796569	1.65458	up	0.0864031	0.882318	normal	0.000796569	1.65458	up	0.00587869	-1.51303	normal	0.177764	-0.910521	normal
Os01g0706600	--	--	--	0.0929104	1.12317	normal	--	--	--	0.0819427	3.22038	normal	--	--	--
Os01g0706700	0.0261206	0.767828	normal	0.360976	0.336756	normal	0.0261206	0.767828	normal	0.00497667	-1.093	normal	0.000357894	-1.66149	down
Os01g0706900	2.20509e-06	-2.85559	down	0.0208309	-1.1078	normal	2.20509e-06	-2.85559	down	0.297743	-1.65745	normal	0.312596	-1.46117	normal
Os01g0707300	0.030028	0.529795	normal	0.292364	0.273495	normal	0.030028	0.529795	normal	0.000207743	1.13877	normal	0.152491	0.705276	normal
Os01g0707500	3.30609e-06	-1.74687	down	0.837422	-0.123671	normal	3.30609e-06	-1.74687	down	5.57605e-14	5.00436	up	0.00554934	2.17337	up
Os01g0708000	0.215802	-0.32707	normal	0.00411241	-0.727184	normal	0.215802	-0.32707	normal	0.757346	-0.137606	normal	0.875805	-0.107331	normal
Os01g0708100	0.705861	0.176996	normal	0.279055	-0.506806	normal	0.705861	0.176996	normal	0.131657	-0.763669	normal	0.326762	-0.628369	normal
Os01g0708201	0.299868	0.345385	normal	0.0393345	-0.726789	normal	0.299868	0.345385	normal	0.270411	-0.466679	normal	0.477719	-0.408371	normal
Os01g0708300	0.852478	0.0810539	normal	0.19461	0.472704	normal	0.852478	0.0810539	normal	0.796376	-0.153924	normal	0.869797	-0.133015	normal
Os01g0708500	0.97779	-0.0271097	normal	0.073058	0.692981	normal	0.97779	-0.0271097	normal	2.03223e-16	3.41786	up	0.0152886	1.70927	normal
Os01g0708600	0.0821858	-0.556649	normal	0.240025	-0.369842	normal	0.0821858	-0.556649	normal	0.00495175	-0.996485	normal	0.0780116	-0.831746	normal
Os01g0708700	4.25867e-13	5.41303	up	5.73402e-06	4.93849	up	4.25867e-13	5.41303	up	0.57011	-0.766819	normal	0.187512	-1.37041	normal
Os01g0708900	5.49329e-16	-2.13338	down	1.52816e-16	-2.14181	down	5.49329e-16	-2.13338	down	0.0121302	0.932747	normal	0.478575	-0.448479	normal
Os01g0709000	7.93271e-18	Inf	up	3.44911e-14	Inf	up	7.93271e-18	Inf	up	0.0639233	-1.17683	normal	0.203742	-0.959577	normal
Os01g0709100	4.03114e-22	8.79353	up	1.5996e-23	8.7148	up	4.03114e-22	8.79353	up	0.0157221	-1.2678	normal	0.260843	-0.74316	normal
Os01g0709400	0.0010325	-0.968126	normal	6.17903e-06	-1.31461	normal	0.0010325	-0.968126	normal	0.983805	-0.0209323	normal	0.68545	-0.268426	normal
Os01g0709500	0.0235699	0.550712	normal	0.0508002	0.48668	normal	0.0235699	0.550712	normal	4.26515e-05	-1.43844	normal	0.00446078	-1.38286	normal
Os01g0710000	0.0455286	0.489551	normal	0.199645	-0.336761	normal	0.0455286	0.489551	normal	0.000138808	-1.23043	normal	0.331029	-0.512418	normal
Os01g0710100	1.15265e-18	Inf	up	--	--	--	1.15265e-18	Inf	up	0.0563232	-1.79172	normal	0.613802	-0.537939	normal
Os01g0710200	0.0973362	-0.815021	normal	0.236528	-0.540992	normal	0.0973362	-0.815021	normal	1.36724e-05	-2.32968	down	0.000149114	-1.94184	down
Os01g0710250	0.00424316	-1.75399	down	0.00151034	-1.82893	down	0.00424316	-1.75399	down	0.590474	0.544207	normal	0.883826	0.207222	normal
Os01g0710700	5.43889e-13	-1.84736	down	1.21925e-23	-2.72514	down	5.43889e-13	-1.84736	down	0.535617	0.231297	normal	0.0923169	-0.76998	normal
Os01g0710800	0.0633136	0.543687	normal	0.123688	-0.498737	normal	0.0633136	0.543687	normal	0.186743	-0.561245	normal	0.318397	-0.553349	normal
Os01g0711000	0.0232151	0.630147	normal	0.503962	-0.217525	normal	0.0232151	0.630147	normal	0.157482	-0.525159	normal	0.261355	-0.566124	normal
Os01g0711050	0.0742371	0.961814	normal	0.824903	-0.162665	normal	0.0742371	0.961814	normal	0.695111	-0.306328	normal	0.453906	-0.63293	normal
Os01g0711100	0.00709735	-0.675726	normal	0.0001439	-0.947292	normal	0.00709735	-0.675726	normal	0.799514	0.107192	normal	0.878845	0.104409	normal
Os01g0711200	3.6928e-07	-3.59512	down	7.66954e-09	-4.03922	down	3.6928e-07	-3.59512	down	--	--	--	--	--	--
Os01g0711400	3.78506e-36	-4.68875	down	8.19647e-29	-4.45062	down	3.78506e-36	-4.68875	down	0.873603	0.0762412	normal	0.470212	-0.423126	normal
Os01g0711500	0.00010368	0.960975	normal	0.131076	0.399119	normal	0.00010368	0.960975	normal	0.0610569	0.699448	normal	0.562734	-0.322533	normal
Os01g0712501	0.0412265	-1.16909	normal	0.00555578	-1.49067	normal	0.0412265	-1.16909	normal	0.987531	-0.0534633	normal	0.581975	-0.574191	normal
Os01g0712600	2.07714e-05	-1.23508	normal	0.000138655	-1.06669	normal	2.07714e-05	-1.23508	normal	0.957359	0.0283649	normal	0.696046	-0.279118	normal
Os01g0712700	3.35887e-29	3.20548	up	1.4936e-40	3.55993	up	3.35887e-29	3.20548	up	0.290148	0.370247	normal	0.691571	0.314444	normal
Os01g0713200	0.195092	-6.24053	normal	0.517527	-2.63651	normal	0.195092	-6.24053	normal	1.75262e-06	3.5627	up	0.278218	3.64255	normal
Os01g0713900	1.15073e-18	2.12654	up	4.32901e-12	1.67945	up	1.15073e-18	2.12654	up	0.845989	0.0800933	normal	0.181267	-0.645163	normal
Os01g0714100	0.00908539	0.703402	normal	0.702071	-0.126988	normal	0.00908539	0.703402	normal	0.0702541	-0.657201	normal	0.726898	-0.212009	normal
Os01g0714600	3.66674e-08	-3.50724	down	9.85437e-06	-2.51587	down	3.66674e-08	-3.50724	down	2.38887e-13	7.24355	up	--	--	--
Os01g0714900	0.000112527	1.20654	normal	0.268909	0.394016	normal	0.000112527	1.20654	normal	0.000328829	-1.28294	normal	0.019739	-1.06462	normal
Os01g0715000	0.000672025	-1.00433	normal	0.0897184	-0.487577	normal	0.000672025	-1.00433	normal	0.317065	0.472625	normal	0.413846	0.501051	normal
Os01g0715400	0.000178999	1.05833	normal	1.48095e-06	1.27901	normal	0.000178999	1.05833	normal	0.710577	-0.164972	normal	0.622761	-0.286366	normal
Os01g0715500	4.66017e-97	7.59515	up	4.6711e-19	4.75171	up	4.66017e-97	7.59515	up	0.159552	-1.75565	normal	0.784057	-0.299347	normal
Os01g0715800	0.0859817	-0.530352	normal	0.790562	-0.0896186	normal	0.0859817	-0.530352	normal	0.303868	0.410291	normal	0.283613	0.55748	normal
Os01g0716200	5.43759e-36	4.80862	up	4.01244e-18	3.87052	up	5.43759e-36	4.80862	up	1.11983e-05	-2.32597	down	0.0183954	-1.25919	normal
Os01g0716400	2.46869e-08	-1.61981	down	4.02974e-08	-1.54201	normal	2.46869e-08	-1.61981	down	1.86649e-21	3.11069	up	0.0857745	0.994778	normal
Os01g0716800	0.000651914	-1.89343	down	7.19416e-05	-2.34314	down	0.000651914	-1.89343	down	0.0450562	0.699756	normal	0.440252	-0.438051	normal
Os01g0717000	1.97785e-35	-4.06258	down	2.5971e-30	-3.9826	down	1.97785e-35	-4.06258	down	0.0227109	0.976488	normal	0.877212	0.129904	normal
Os01g0717400	1.57429e-24	-7.67309	down	3.22486e-14	-4.73028	down	1.57429e-24	-7.67309	down	0.600443	0.795964	normal	0.719583	0.681247	normal
Os01g0717501	3.85158e-17	-8.21719	down	3.45936e-13	-5.7079	down	3.85158e-17	-8.21719	down	--	--	--	--	--	--
Os01g0717650	--	--	--	0.920582	-0.129393	normal	--	--	--	0.952958	-0.106089	normal	0.956241	0.0955575	normal
Os01g0717700	2.16539e-20	-2.82301	down	2.61767e-14	-2.30679	down	2.16539e-20	-2.82301	down	0.0740639	-0.965209	normal	0.0125871	-1.26297	normal
Os01g0718000	0.297009	-0.924547	normal	0.158011	-1.19612	normal	0.297009	-0.924547	normal	0.61315	-0.483745	normal	0.678907	-0.438089	normal
Os01g0718300	1.82853e-13	1.72775	up	0.108104	1.06959	normal	1.82853e-13	1.72775	up	0.000764396	-1.07816	normal	0.430465	-0.41527	normal
Os01g0718900	0.0409085	0.653884	normal	0.0505172	0.608859	normal	0.0409085	0.653884	normal	0.347078	0.444699	normal	0.245351	0.658863	normal
Os01g0719000	6.35852e-24	4.56204	up	4.05913e-29	4.66257	up	6.35852e-24	4.56204	up	0.0619179	0.870515	normal	0.313185	1.18941	normal
Os01g0719100	0.000179525	-1.01693	normal	1.51321e-09	-1.73204	down	0.000179525	-1.01693	normal	4.47084e-10	2.78246	up	0.274284	2.05052	normal
Os01g0719125	0.0486124	-1.0399	normal	0.00128057	-1.61116	down	0.0486124	-1.0399	normal	9.59547e-05	3.28518	up	0.193549	3.08785	normal
Os01g0719300	0.00037803	3.91937	up	5.51531e-37	6.06634	up	0.00037803	3.91937	up	0.0518949	3.71613	normal	0.30594	1.05628	normal
Os01g0719350	--	--	--	1.00692e-14	Inf	up	--	--	--	0.0189253	3.73221	normal	--	--	--
Os01g0719400	0.000578628	2.02207	up	4.84078e-07	2.66274	up	0.000578628	2.02207	up	0.245036	-0.814805	normal	0.952711	0.0719586	normal
Os01g0719600	--	--	--	--	--	--	--	--	--	0.340177	-1.14694	normal	0.26942	-1.23586	normal
Os01g0719700	2.80858e-20	-2.39101	down	1.56067e-09	-1.54587	normal	2.80858e-20	-2.39101	down	0.0450058	0.668034	normal	0.748434	0.197043	normal
Os01g0719900	2.82055e-10	#NAME?	down	1.91257e-05	-3.24274	down	2.82055e-10	#NAME?	down	--	--	--	--	--	--
Os01g0720300	0.0297878	0.603079	normal	0.987584	-0.0105516	normal	0.0297878	0.603079	normal	0.01255	-0.844687	normal	0.401941	-0.431628	normal
Os01g0720400	1.01249e-80	-6.39466	down	1.10251e-52	-4.95027	down	1.01249e-80	-6.39466	down	0.32018	0.632064	normal	0.311367	-1.03272	normal
Os01g0720500	5.8656e-34	-4.71254	down	7.80487e-13	-2.45506	down	5.8656e-34	-4.71254	down	0.156324	-1.0359	normal	0.00470396	-2.2247	down
Os01g0720600	1.48048e-13	1.88352	up	0.00105088	0.912527	normal	1.48048e-13	1.88352	up	0.0183937	-0.829032	normal	0.424303	-0.424731	normal
Os01g0720700	0.0222882	1.15365	normal	0.755917	0.197347	normal	0.0222882	1.15365	normal	0.0495044	1.59059	normal	--	--	--
Os01g0720900	0.654975	-0.30174	normal	0.308572	-0.612443	normal	0.654975	-0.30174	normal	0.712152	0.29934	normal	0.906192	-0.150231	normal
Os01g0721000	0.000463673	-1.09696	normal	0.848834	0.0597502	normal	0.000463673	-1.09696	normal	0.0203443	1.17206	normal	0.0646323	1.06611	normal
Os01g0721100	0.0341083	-1.12809	normal	0.171487	-0.669134	normal	0.0341083	-1.12809	normal	0.847068	0.161318	normal	0.832327	0.23434	normal
Os01g0721700	0.944356	0.0617275	normal	0.962136	0.0476017	normal	0.944356	0.0617275	normal	0.173056	-1.29364	normal	0.570044	-0.577517	normal
Os01g0721900	0.251249	-0.30308	normal	0.275065	-0.299647	normal	0.251249	-0.30308	normal	0.33867	0.342141	normal	0.195013	0.662324	normal
Os01g0722100	0.0755208	-0.708602	normal	0.411442	-0.317718	normal	0.0755208	-0.708602	normal	0.548724	-0.389696	normal	0.975797	-0.0367932	normal
Os01g0722800	0.00411905	0.886067	normal	0.438466	0.267842	normal	0.00411905	0.886067	normal	0.868655	-0.0921875	normal	0.458177	0.418513	normal
Os01g0723000	4.86131e-18	Inf	up	--	--	--	4.86131e-18	Inf	up	0.18812	-2.83163	normal	0.42826	-1.37059	normal
Os01g0723025	4.42954e-86	7.51219	up	8.80149e-16	4.52968	up	4.42954e-86	7.51219	up	0.31252	-1.95207	normal	0.500506	-1.09036	normal
Os01g0723100	0.0563914	-0.928078	normal	0.646716	-0.217471	normal	0.0563914	-0.928078	normal	0.999625	-0.0130832	normal	0.696046	-0.315374	normal
Os01g0723200	0.0725841	-0.796562	normal	0.122049	-0.677857	normal	0.0725841	-0.796562	normal	0.376132	-0.340222	normal	0.769851	0.179411	normal
Os01g0723400	8.22643e-05	-1.04334	normal	0.108243	-0.466824	normal	8.22643e-05	-1.04334	normal	8.77758e-06	1.40198	normal	0.0690788	0.902664	normal
Os01g0723600	0.381399	-0.35747	normal	0.721804	-0.147053	normal	0.381399	-0.35747	normal	0.0858859	0.801925	normal	0.744965	0.260425	normal
Os01g0723800	0.000110801	-1.8876	down	3.04791e-07	-1.89731	down	0.000110801	-1.8876	down	0.90581	0.0831572	normal	0.235637	-0.797716	normal
Os01g0724500	3.71344e-05	-1.95707	down	6.50512e-05	-1.73306	down	3.71344e-05	-1.95707	down	0.563562	-0.50113	normal	0.962101	0.066742	normal
Os01g0725000	7.40037e-58	-4.81786	down	3.11964e-48	-4.19225	down	7.40037e-58	-4.81786	down	0.00334704	1.98957	up	0.492742	0.691211	normal
Os01g0725400	0.936774	0.024613	normal	0.246517	0.326251	normal	0.936774	0.024613	normal	0.00742239	1.12335	normal	0.286875	0.584131	normal
Os01g0725800	0.189703	0.333607	normal	0.0725675	-0.470842	normal	0.189703	0.333607	normal	0.000279364	1.095	normal	0.164782	0.660302	normal
Os01g0726001	0.197642	-0.544184	normal	1	-0.00515666	normal	0.197642	-0.544184	normal	0.502416	0.416512	normal	0.519687	0.501648	normal
Os01g0726400	2.32144e-08	2.64604	up	2.15353e-10	2.7448	up	2.32144e-08	2.64604	up	0.354417	-0.489301	normal	0.904418	-0.104958	normal
Os01g0726700	4.46949e-91	8.60501	up	1.37744e-29	7.35278	up	4.46949e-91	8.60501	up	0.824087	0.240218	normal	0.96093	0.0827811	normal
Os01g0727100	4.91836e-17	4.9474	up	9.79603e-18	3.87804	up	4.91836e-17	4.9474	up	0.00973457	-1.01687	normal	0.0310304	-1.05458	normal
Os01g0727200	--	--	--	0.376188	0.594592	normal	--	--	--	0.532256	0.650219	normal	0.66516	0.488624	normal
Os01g0727400	0.0822039	-0.90187	normal	0.0363993	-1.00634	normal	0.0822039	-0.90187	normal	0.402611	-0.620811	normal	0.811961	-0.246942	normal
Os01g0727500	0.33975	-0.401367	normal	0.0733787	0.599105	normal	0.33975	-0.401367	normal	0.00200126	2.10323	up	0.303437	0.758319	normal
Os01g0727800	1.93285e-10	-4.10788	down	0.831941	-0.115479	normal	1.93285e-10	-4.10788	down	0.689757	0.424419	normal	0.46078	0.829969	normal
Os01g0727820	1.51856e-06	-3.91391	down	0.978063	0.0121731	normal	1.51856e-06	-3.91391	down	0.464803	0.795427	normal	0.398864	1.04769	normal
Os01g0727840	2.02418e-07	-4.09164	down	0.149748	-0.880083	normal	2.02418e-07	-4.09164	down	0.98119	0.0306409	normal	0.66478	0.473835	normal
Os01g0727900	0.0262206	1.0428	normal	0.00121785	1.33708	normal	0.0262206	1.0428	normal	0.488683	-0.460621	normal	0.13993	0.894946	normal
Os01g0728100	2.00835e-19	6.74355	up	0.00912912	5.55829	up	2.00835e-19	6.74355	up	3.27959e-32	-5.00017	down	0.000198636	-2.03906	down
Os01g0728150	0.000263318	2.77759	up	0.0221167	2.09459	normal	0.000263318	2.77759	up	0.00148464	-1.97698	down	0.0057974	-1.90587	down
Os01g0728200	0.355365	0.590693	normal	0.0596756	1.1513	normal	0.355365	0.590693	normal	0.0535457	-1.63642	normal	0.509589	-0.725843	normal
Os01g0728400	0.381893	0.224322	normal	0.198774	0.329563	normal	0.381893	0.224322	normal	0.917754	-0.0504385	normal	0.957881	0.0410835	normal
Os01g0728700	--	--	--	1.1422e-05	6.44245	up	--	--	--	--	--	--	--	--	--
Os01g0728900	0.984907	0.00554081	normal	0.537562	0.196999	normal	0.984907	0.00554081	normal	0.00901261	0.912991	normal	0.908214	0.0897835	normal
Os01g0729200	0.602338	-0.325365	normal	0.293142	-0.589299	normal	0.602338	-0.325365	normal	0.136621	-1.07321	normal	0.349495	-0.794966	normal
Os01g0729400	4.99674e-14	5.18912	up	1.16078e-21	5.90058	up	4.99674e-14	5.18912	up	1.07238e-10	-2.75038	down	0.0106182	-1.23801	normal
Os01g0729500	0.0924238	0.919533	normal	0.000320933	1.64479	up	0.0924238	0.919533	normal	0.0337639	-1.03679	normal	0.0803101	-1.03445	normal
Os01g0729900	0.131612	-0.387918	normal	0.0104297	-0.646221	normal	0.131612	-0.387918	normal	8.89582e-07	1.46898	normal	0.42804	0.419777	normal
Os01g0729950	0.678841	-0.240974	normal	0.00347534	-1.50684	normal	0.678841	-0.240974	normal	0.0541506	1.24519	normal	0.807258	0.281496	normal
Os01g0730100	--	--	--	0.000200252	2.24788	up	--	--	--	0.00173197	2.32904	up	0.210677	1.45782	normal
Os01g0730200	0.125146	-0.830173	normal	0.947793	0.0331724	normal	0.125146	-0.830173	normal	2.80082e-05	2.44049	up	0.00793067	1.9272	up
Os01g0730300	0.154913	-0.367689	normal	0.000701261	-0.846424	normal	0.154913	-0.367689	normal	0.00170188	0.960588	normal	0.538553	0.333921	normal
Os01g0730500	5.44531e-53	-8.86681	down	1.32531e-45	-7.85535	down	5.44531e-53	-8.86681	down	0.000923038	-2.73177	down	0.00557296	-2.23642	down
Os01g0730700	--	--	--	0.0157956	1.31789	normal	--	--	--	5.03216e-07	3.34357	up	0.14699	2.36212	normal
Os01g0730800	5.38402e-10	-1.58513	down	5.14036e-08	-1.42877	normal	5.38402e-10	-1.58513	down	0.23912	0.457138	normal	0.615221	0.298463	normal
[truncated: 21,848 more rows]

## Sheet: Sheet2
Expression genes in LJ25 under chilling stress
Gene ID	11-0-2_FDR	11-0-2_log2FC	11-0-2_regulated	11-0-4_FDR	11-0-4_log2FC	11-0-4_regulated	25-0-2_FDR	25-0-2_log2FC	25-0-2_regulated	25-0-4_FDR	25-0-4_log2FC	25-0-4_regulated
Os01g0100100	0.121129	-0.434652	normal	0.209743	-0.349278	normal	0.790774	0.115819	normal	0.970126	-0.0305434	normal
Os01g0100200	0.878146	-0.0504662	normal	0.0695542	-0.492396	normal	0.0447	-0.691669	normal	0.176839	-0.64936	normal
Os01g0100466	0.312915	-0.619244	normal	0.498272	-0.396892	normal	4.48e-05	-2.4887	down	0.294108	-0.761555	normal
Os01g0100600	1.3e-09	-1.92226	down	0.000225607	-1.07434	normal	0.0365807	0.964691	normal	0.437909	0.536071	normal
Os01g0100650	0.000528345	-1.82764	down	0.133295	-0.700508	normal	0.403837	0.638504	normal	0.71999	0.377741	normal
Os01g0100700	0.255021	-0.876087	normal	0.255021	-0.62506	normal	0.805819	-0.111231	normal	0.748654	0.193418	normal
Os01g0100800	0.00806209	-0.862484	normal	0.0328341	-0.667719	normal	0.77225	-0.171246	normal	0.78461	-0.209002	normal
Os01g0100900	1.56e-08	-1.46605	normal	0.00531916	-0.703954	normal	0.000452229	1.10413	normal	0.765508	-0.192087	normal
Os01g0101150	5.82e-13	-2.33635	down	1.82e-11	-2.13458	down	0.057974	-0.729132	normal	0.387816	-0.469773	normal
Os01g0101300	0.00255431	0.988869	normal	0.0340356	0.704209	normal	0.78428	0.143728	normal	0.448791	0.452964	normal
Os01g0101600	9.21e-10	-1.53149	normal	4.03e-12	-1.76212	down	0.989964	-0.0118214	normal	0.910587	-0.0782787	normal
Os01g0102000	6.26e-47	7.16018	up	2.56e-29	6.16266	up	0.00329872	-1.1819	normal	0.957405	0.0430366	normal
Os01g0102300	3.98e-45	-4.309	down	9.54e-33	-3.3479	down	0.000663235	1.89629	up	0.0421177	1.46043	normal
Os01g0102500	0.000850092	-0.889321	normal	0.000659338	-0.889148	normal	0.073269	0.677973	normal	0.305738	0.550753	normal
Os01g0102600	7.58e-05	-0.982006	normal	0.000203331	-0.935417	normal	0.0534375	-0.647836	normal	0.359736	-0.465975	normal
Os01g0102800	0.0393745	0.614302	normal	0.00642263	0.766458	normal	0.0134518	0.902221	normal	0.0851543	0.844701	normal
Os01g0102850	0.00141816	-3.21399	down	0.0569381	-1.6043	normal	0.671635	0.369047	normal	0.550121	0.580121	normal
Os01g0102900	8.08e-24	-4.98976	down	6.32e-26	-5.37808	down	0.309122	0.624293	normal	0.998666	-0.00493122	normal
Os01g0103000	7.44e-06	2.04372	up	0.00624984	1.28769	normal	0.000319874	-2.32674	down	0.0429971	-1.13639	normal
Os01g0103075	3.77e-10	2.07514	up	0.0268222	0.862093	normal	0.259273	-0.932349	normal	0.719317	-0.287697	normal
Os01g0103600	0.470998	0.22114	normal	0.988149	0.0034701	normal	0.0787714	-0.618143	normal	0.0582142	-0.862147	normal
Os01g0103650	0.019785	1.40491	normal	0.148522	0.917832	normal	0.908648	0.116464	normal	0.846869	-0.249832	normal
Os01g0103700	0.69147	0.177701	normal	0.0461825	0.7251	normal	0.275756	0.5404	normal	0.754109	0.245972	normal
Os01g0103800	7.3e-07	1.25816	normal	0.969309	-0.0190965	normal	7.13e-06	-1.52399	normal	0.218	-0.605264	normal
Os01g0104000	4.1e-13	1.82407	up	1.16e-06	1.25991	normal	0.0955397	-0.590642	normal	0.931834	0.0615822	normal
Os01g0104100	9.23e-06	-1.11993	normal	3.61e-05	-1.03094	normal	0.255163	0.411112	normal	0.723036	0.214512	normal
Os01g0104400	0.189961	-0.351673	normal	0.231152	-0.337454	normal	0.720283	0.180458	normal	0.771705	0.210624	normal
Os01g0104600	0.0692572	-0.510838	normal	0.00446924	-0.776353	normal	0.843343	0.089254	normal	0.676395	-0.252168	normal
Os01g0104800	0.085063	-0.474392	normal	0.590453	-0.155484	normal	0.0394707	0.726605	normal	0.146651	0.709478	normal
Os01g0104900	1.31e-59	4.24504	up	1.74e-22	2.82314	up	0.000204	-1.1864	normal	0.0642863	-0.841679	normal
Os01g0105300	0.970659	-0.0248105	normal	0.286584	0.382446	normal	0.803698	-0.15089	normal	0.992402	0.0116616	normal
Os01g0105400	0.00207537	0.760276	normal	0.103229	0.417774	normal	0.0543794	-0.647747	normal	0.30395	-0.513437	normal
Os01g0105800	0.00609581	-1.44386	normal	0.230527	-0.574266	normal	0.0528046	1.34387	normal	0.098361	1.33354	normal
Os01g0105900	5.51e-08	-1.3556	normal	1.62e-07	-1.32999	normal	0.00145093	0.971168	normal	0.711974	-0.217266	normal
Os01g0106200	0.278368	-0.293224	normal	0.23408	-0.318303	normal	0.0499775	-0.656304	normal	0.25774	-0.556533	normal
Os01g0106300	3.42e-05	2.41902	up	5.82e-14	2.85555	up	0.79819	-0.177264	normal	0.704816	-0.378772	normal
Os01g0106400	1.6e-07	5.49488	up	1.99e-21	4.27792	up	0.0160551	-0.790228	normal	0.355198	-0.511114	normal
Os01g0106500	0.74406	0.123439	normal	0.000165398	1.04469	normal	0.326422	0.412434	normal	0.225641	0.632202	normal
Os01g0106600	0.0631813	-1.02618	normal	0.0738018	-0.912688	normal	0.190736	-0.862029	normal	0.0914487	-1.25778	normal
Os01g0106700	0.00200147	-0.792078	normal	0.0387179	-0.525637	normal	0.808896	-0.10938	normal	0.634662	-0.271777	normal
Os01g0106800	0.0918245	0.423904	normal	0.453451	0.198235	normal	0.465563	-0.278205	normal	0.975797	-0.0247633	normal
Os01g0106900	3.76e-34	-3.36273	down	8.05e-37	-3.65451	down	0.473325	-0.283678	normal	0.255456	-0.564918	normal
Os01g0107000	0.00127874	-0.869751	normal	0.000203251	-0.98189	normal	0.00761143	0.957099	normal	0.487081	0.408428	normal
Os01g0107700	0.0489205	1.1977	normal	0.0027103	1.71208	up	0.220663	-0.994849	normal	0.982571	-0.039505	normal
Os01g0107750	0.265386	0.683504	normal	0.174217	0.787983	normal	0.149725	-1.08265	normal	0.749348	-0.327707	normal
Os01g0107900	5.61e-08	-1.35325	normal	1.99e-09	-1.50903	normal	0.00330442	0.936693	normal	0.254564	0.56699	normal
Os01g0108000	0.941467	-0.0265506	normal	0.391353	-0.245449	normal	0.407342	0.312123	normal	0.827913	-0.144887	normal
Os01g0108200	0.0152462	-0.624209	normal	0.00232918	-0.768997	normal	0.621787	-0.199838	normal	0.251025	-0.563633	normal
Os01g0108600	3.31e-05	-1.11885	normal	0.490388	0.185158	normal	0.000108951	1.94463	up	0.0836038	1.1036	normal
Os01g0108800	0.420277	0.51192	normal	0.224092	-1.33565	normal	0.00944241	-2.49092	down	0.0143176	-2.09229	normal
Os01g0109000	0.00765413	-0.758917	normal	0.0841571	-0.481934	normal	0.71248	-0.206586	normal	0.965566	0.040297	normal
Os01g0109300	0.000216558	-0.962769	normal	1.22e-06	-1.2472	normal	0.262976	-0.463129	normal	0.221499	-0.640397	normal
Os01g0109432	7.63e-06	2.75275	up	--	--	--	0.892174	0.141357	normal	0.930843	-0.131213	normal
Os01g0109500	0.0302337	1.26811	normal	0.91151	0.0854158	normal	0.133593	-1.34114	normal	0.138286	-1.26494	normal
Os01g0109700	0.368	-0.243182	normal	0.00406336	-0.747997	normal	0.0210467	0.739776	normal	0.856979	0.12448	normal
Os01g0109750	0.243054	0.482061	normal	0.569038	0.238282	normal	0.647764	0.253637	normal	0.857218	-0.16205	normal
Os01g0110100	1.37e-15	-3.58244	down	0.0906945	0.516133	normal	0.775051	0.310182	normal	0.628101	-0.517708	normal
Os01g0110200	0.385507	1.71284	normal	2.03e-30	5.79819	up	0.187693	1.27577	normal	0.481429	1.58298	normal
Os01g0110400	2.16e-09	1.48693	normal	0.000438691	0.907362	normal	4.51e-28	3.36125	up	0.00958653	1.94604	up
Os01g0110500	1.88e-10	1.66527	up	0.29804	0.330947	normal	0.0012865	-1.40438	normal	0.0752999	-0.813045	normal
Os01g0110600	0.00785343	1.47113	normal	0.0907463	0.941937	normal	0.139982	-1.07847	normal	0.754579	-0.319303	normal
Os01g0110700	4.98e-10	3.11517	up	6.48e-05	2.09291	up	0.0207896	-1.9186	normal	0.00677026	-2.00226	down
Os01g0110800	2.45e-151	8.13515	up	1.56e-13	5.47684	up	0.0729051	-1.74669	normal	0.466895	-0.725948	normal
Os01g0111100	8.74e-15	-2.24627	down	1.32e-11	-1.95236	down	0.757744	0.164262	normal	0.388616	-0.551397	normal
Os01g0111200	0.00366178	0.697162	normal	0.289497	0.272661	normal	0.593951	0.201279	normal	0.586434	0.302817	normal
Os01g0111400	0.018023	0.729473	normal	0.766371	0.10583	normal	0.410078	0.364369	normal	0.489714	0.4078	normal
Os01g0111700	--	--	--	0.773807	0.428897	normal	8.66e-05	6.22202	up	--	--	--
Os01g0111800	2.07e-05	2.67897	up	1.95e-19	4.12392	up	0.115619	1.05663	normal	1	0.00252553	normal
Os01g0111900	4.87e-27	3.02622	up	4.01e-68	5.50256	up	0.0505843	1.09578	normal	0.497804	0.412082	normal
Os01g0112000	--	--	--	2.85e-15	6.68886	up	0.000377632	1.98825	up	0.134782	1.41349	normal
Os01g0112201	0.977528	0.0120786	normal	0.585032	-0.466002	normal	0.703665	0.265675	normal	0.82935	0.217995	normal
Os01g0112300	0.00146833	2.31312	up	0.0172833	1.39505	normal	0.566242	-1.08	normal	0.771889	-0.531682	normal
Os01g0112500	0.940926	-0.0352449	normal	0.000611202	0.974346	normal	0.000629864	1.20263	normal	0.281293	0.632671	normal
Os01g0113200	0.0712689	1.06256	normal	0.293681	0.894953	normal	3.13e-08	2.54075	up	0.712283	-0.389314	normal
Os01g0113300	--	--	--	--	--	--	1.47e-05	3.50346	up	--	--	--
Os01g0113400	0.000920958	1.6236	up	0.0011694	1.49757	normal	0.197052	-0.787489	normal	0.52699	-0.501204	normal
Os01g0113450	0.194085	0.55855	normal	0.187542	0.535121	normal	0.896643	-0.108992	normal	0.634321	0.370356	normal
Os01g0113650	0.291997	-0.653801	normal	0.14878	-0.836825	normal	0.101223	1.04046	normal	0.548412	-0.590597	normal
Os01g0113700	0.363097	-0.440775	normal	0.867767	0.0735074	normal	0.0111941	1.00801	normal	0.585062	-0.385418	normal
Os01g0113800	0.13391	1.25596	normal	0.00125822	2.06046	up	2.04e-07	2.53776	up	0.46719	0.658734	normal
Os01g0114100	0.419325	-0.381259	normal	0.337224	-0.42203	normal	0.345643	-0.475662	normal	0.144969	-0.858989	normal
Os01g0114300	2.2e-06	-1.86125	down	8.08e-08	-2.01842	down	0.0210521	-1.3513	normal	0.266844	-0.806401	normal
Os01g0114800	0.00551762	1.6317	up	0.00259234	1.68253	up	0.434322	-0.685025	normal	0.944649	-0.0894064	normal
Os01g0115800	0.564566	-0.363454	normal	0.244446	-0.661165	normal	0.180504	-1.07251	normal	0.59841	-0.519978	normal
Os01g0116600	1.98e-05	1.00636	normal	1.3e-10	1.5084	normal	0.0656199	0.595383	normal	0.032359	0.964041	normal
Os01g0117900	0.569424	-0.524306	normal	0.000311845	-2.19247	down	0.294063	1.96844	normal	0.253305	-1.16893	normal
Os01g0118000	1.15e-14	1.81907	up	7.96e-10	1.44899	normal	0.314345	-0.369007	normal	0.892831	0.0981717	normal
Os01g0118100	0.575943	0.147039	normal	0.958262	0.0143564	normal	0.0143179	0.766343	normal	0.413239	0.422971	normal
Os01g0118300	8.39e-32	6.53057	up	4e-17	5.1652	up	7.89e-12	-2.81631	down	0.000241895	-1.69082	down
Os01g0118400	0.588083	-0.698899	normal	0.0257101	1.07957	normal	1.04e-05	4.03816	up	0.202277	1.41028	normal
Os01g0118600	2.21e-14	4.57451	up	2.92e-17	3.94704	up	0.00333131	-1.06809	normal	0.00232152	-1.36539	normal
Os01g0118700	8.05e-07	-1.61697	down	0.209093	-0.387097	normal	4.27e-07	4.27755	up	0.0750598	1.88709	normal
Os01g0119000	0.0280368	3.25577	normal	9.48e-15	4.10877	up	2.47e-09	2.99809	up	0.278588	2.90171	normal
Os01g0119100	1.27e-100	5.59196	up	5.67e-101	5.74867	up	0.0413681	0.720352	normal	0.749348	0.219553	normal
Os01g0119500	0.257854	-0.301099	normal	8.64e-07	-1.28765	normal	0.00150811	-1.04787	normal	0.316205	-0.500348	normal
Os01g0120300	2.56e-10	-1.59369	down	4.33e-05	-1.05071	normal	0.403834	-0.310595	normal	0.323198	-0.49703	normal
Os01g0120500	1.11e-09	-2.04477	down	4.32e-16	-3.1499	down	0.717452	-0.176875	normal	0.358049	-0.512718	normal
Os01g0120600	0.784171	-0.11735	normal	0.274131	0.368327	normal	1.27e-05	1.76695	up	0.187271	0.834673	normal
Os01g0120700	0.642509	-0.128833	normal	0.0887997	-0.437687	normal	0.107427	0.547455	normal	0.646036	0.264212	normal
Os01g0120800	0.832623	-0.063365	normal	0.927154	0.0258531	normal	0.988161	0.00391615	normal	0.964021	0.0364707	normal
Os01g0121100	1.2e-07	1.23651	normal	1.14e-05	1.03846	normal	0.000778156	1.01857	normal	0.0112412	1.09894	normal
Os01g0121200	5.56e-05	4.53864	up	9.74e-10	2.88644	up	1.15e-06	-2.13441	down	0.176579	-0.745897	normal
Os01g0121300	0.367733	0.347023	normal	0.00114696	1.02402	normal	0.061478	0.691793	normal	0.857178	0.133131	normal
Os01g0121400	0.442193	0.412797	normal	0.0826563	0.800083	normal	0.302935	0.567629	normal	0.850445	0.1795	normal
Os01g0121500	0.000579917	-2.00199	down	6.87e-09	-3.0678	down	2.56e-07	5.90044	up	--	--	--
Os01g0121600	6.47e-08	-1.34467	normal	3.27e-07	-1.28563	normal	0.187385	0.454045	normal	0.796712	-0.162935	normal
Os01g0121800	0.900367	-0.0475384	normal	0.627491	0.147886	normal	1	-0.00690246	normal	0.751789	0.203148	normal
Os01g0121950	2.84e-05	2.44987	up	1.43e-06	3.05851	up	1.93e-05	-2.99152	down	0.00219827	-2.20222	down
Os01g0122000	4.46e-10	2.44498	up	6.82e-15	2.7314	up	0.598393	0.306959	normal	0.895175	0.117745	normal
Os01g0122200	1.53e-13	5.86532	up	1.3e-18	6.77424	up	0.00866439	-1.73018	down	0.454917	-0.617378	normal
Os01g0122367	6.87e-27	7.23038	up	5.06e-44	7.94844	up	0.00170782	-1.34943	normal	0.34776	-0.543189	normal
Os01g0123800	--	--	--	0.922104	-0.132985	normal	0.191254	1.22837	normal	--	--	--
Os01g0124100	0.000212204	2.65919	up	0.000176594	1.70612	up	0.000297802	4.99119	up	0.199417	1.63324	normal
Os01g0124200	4.24e-12	2.23649	up	0.00310269	1.32796	normal	1.29e-05	4.55612	up	0.286251	1.88756	normal
Os01g0124700	0.0881998	-1.05902	normal	0.00212833	2.32949	up	3.8e-08	7.10399	up	0.00669359	4.88373	up
Os01g0124900	0.305665	0.650518	normal	0.596696	0.360476	normal	0.777419	-0.33996	normal	1	-0.0150434	normal
Os01g0125600	1.85e-112	6.13807	up	5.78e-65	4.7096	up	1.33e-07	-1.69146	down	0.511672	-0.376293	normal
Os01g0125700	4.79e-07	1.59967	up	1.05e-05	1.38704	normal	0.0440761	0.851461	normal	0.0318364	1.07822	normal
Os01g0125800	0.423394	0.362473	normal	0.7618	-0.158547	normal	8.78e-06	-1.95559	down	0.00885296	-1.34409	normal
Os01g0125850	0.0633678	0.695836	normal	0.104201	-0.727363	normal	1.67e-11	-2.52051	down	0.000858122	-1.47248	normal
Os01g0125900	0.956687	-0.0214675	normal	0.300762	-0.291036	normal	0.36559	0.333476	normal	0.789607	-0.169536	normal
Os01g0126100	--	--	--	--	--	--	5.73e-05	3.20578	up	--	--	--
Os01g0126200	8.42e-19	-3.68608	down	4.19e-18	-3.66736	down	7.89e-05	-2.17354	down	0.138689	-0.965263	normal
Os01g0126600	0.00156853	0.957033	normal	0.00805803	0.79714	normal	0.988866	-0.0190435	normal	0.256704	0.623756	normal
Os01g0127300	1.71e-10	-1.6757	down	5.04e-14	-1.96799	down	0.000412839	1.26458	normal	0.329897	0.554933	normal
Os01g0127400	0.0742792	-0.780507	normal	0.0112437	-1.15963	normal	0.238736	0.717799	normal	0.832555	0.220847	normal
Os01g0127500	9.37e-19	9.37035	up	--	--	--	1.54e-82	-9.79362	down	3.89e-12	-2.7141	down
Os01g0127700	2.06e-16	-3.38773	down	0.000136418	-1.17815	normal	0.00111148	1.53399	normal	0.197555	0.997184	normal
Os01g0127900	0.00733928	-1.39373	normal	0.167725	1.08026	normal	0.114601	1.90624	normal	0.399298	1.77111	normal
Os01g0128200	0.007821	-1.17571	normal	0.430858	0.369718	normal	0.0029055	2.24395	up	0.782088	-0.297968	normal
Os01g0128300	0.688726	0.107154	normal	0.0176364	-0.607285	normal	0.000356369	-1.17032	normal	0.0237714	-1.0427	normal
Os01g0128700	0.800911	0.141683	normal	0.0167317	-1.3375	normal	0.975325	0.024273	normal	0.903175	0.146261	normal
Os01g0128800	1.27e-05	-1.08363	normal	4.97e-06	-1.14949	normal	0.734257	0.13468	normal	0.974014	-0.0253485	normal
Os01g0129200	1.46e-17	8.08749	up	1.74e-15	7.52748	up	2.74e-15	-3.89871	down	0.00270338	-1.65988	down
Os01g0129500	2.54e-15	3.85914	up	2.23e-22	4.199	up	0.74661	-0.209261	normal	0.910825	0.0875196	normal
Os01g0129550	3.64e-09	3.66283	up	8.92e-14	4.22587	up	1	-0.00395596	normal	0.589417	0.444642	normal
Os01g0130000	4.1e-10	-2.05368	down	0.0232513	-0.67174	normal	3.13e-16	2.87154	up	0.184049	1.13856	normal
Os01g0130100	1.7e-05	-1.97414	down	0.151369	-0.576392	normal	1.57e-10	3.19487	up	0.10774	1.58873	normal
Os01g0130200	0.0209675	-1.55333	normal	0.926985	0.0583256	normal	0.328454	0.839096	normal	0.827891	-0.243964	normal
Os01g0130400	4.02e-27	3.46474	up	0.0813052	0.788494	normal	9.5e-12	-2.20955	down	3.17e-12	-2.72795	down
Os01g0130500	0.000583341	3.79793	up	0.375902	1.23581	normal	0.078083	-1.59335	normal	0.0331999	-1.63371	normal
Os01g0130900	0.0124801	-0.782096	normal	5.86e-05	-1.238	normal	0.00925676	-1.14129	normal	0.0986718	-0.899598	normal
Os01g0131300	4.86e-12	-2.09509	down	1.96e-07	-1.46712	normal	0.0877839	0.571991	normal	0.755357	-0.190995	normal
Os01g0131450	1.84e-09	1.47076	normal	0.00569956	0.704709	normal	2.62e-06	1.40927	normal	0.0762672	1.19418	normal
Os01g0131600	7.17e-05	1.06965	normal	0.000754572	0.96982	normal	1.87e-06	1.58491	normal	0.0478415	1.236	normal
Os01g0131800	0.135981	0.520541	normal	0.0404141	0.664404	normal	0.94218	0.0385751	normal	0.908208	0.093484	normal
Os01g0132000	0.503613	-1.50739	normal	0.534305	-1.34909	normal	2.5e-08	6.81621	up	0.205625	2.36421	normal
Os01g0132200	0.000195174	5.1308	up	--	--	--	0.0483678	-1.31268	normal	0.0136553	-1.80883	normal
Os01g0132400	4.41e-19	6.37172	up	2.9e-06	3.35715	up	0.656821	-1.15642	normal	0.775627	-0.616279	normal
Os01g0132500	1.3e-09	-2.33995	down	0.00158932	-1.06177	normal	0.951422	-0.0539094	normal	0.951927	0.0621122	normal
Os01g0132700	0.853588	0.0798533	normal	0.195547	0.473237	normal	0.216754	0.622014	normal	0.312478	0.646776	normal
Os01g0132766	1.58e-34	-3.4056	down	4.94e-26	-2.8015	down	0.520332	0.358239	normal	0.927385	0.0797572	normal
Os01g0133100	3.27e-25	5.32966	up	9.68e-07	3.88215	up	0.272189	-0.61044	normal	0.850879	0.218184	normal
Os01g0133200	2.33e-25	Inf	up	5.15e-13	Inf	up	0.000362402	-4.55118	down	0.092669	-1.79792	normal
Os01g0133400	1.68e-12	1.70128	up	0.00143835	0.8147	normal	0.221969	-0.438732	normal	0.34101	-0.47917	normal
Os01g0133500	0.780579	-0.0983455	normal	0.0892348	-0.522755	normal	5.33e-08	-1.87038	down	0.0106551	-1.11986	normal
Os01g0133832	0.0049015	4.81317	up	--	--	--	2.5e-09	-3.54162	down	0.00173704	-1.9243	down
Os01g0133900	8.3e-24	7.57915	up	1.89e-05	6.58341	up	2.37e-13	-3.12212	down	0.000362648	-1.71193	down
Os01g0134500	1.38e-24	3.01043	up	1.07e-09	2.00373	up	2.32e-05	-1.84285	down	0.270415	-0.554963	normal
Os01g0134700	0.0224404	-1.43821	normal	0.00518949	-1.4758	normal	5.57e-23	5.53286	up	0.00188933	4.47047	up
Os01g0134850	9.17e-16	Inf	up	--	--	--	2.94e-05	-5.39409	down	0.050611	-1.96842	normal
Os01g0134900	0.00364536	1.65861	up	1.33e-07	3.26207	up	0.968427	-0.0592889	normal	0.702466	-0.376042	normal
Os01g0135600	8.52e-09	-3.30481	down	0.00865327	-1.20585	normal	0.364224	0.988429	normal	0.0909528	1.43325	normal
Os01g0135700	6.22e-47	-4.64009	down	3.25e-54	-5.54515	down	3.96e-10	2.55075	up	0.0365761	1.55825	normal
Os01g0135900	0.876187	0.0869084	normal	2.19e-12	1.63567	up	6.19e-13	2.64231	up	0.216602	1.58397	normal
Os01g0136050	--	--	--	2.11e-08	4.74547	up	0.255304	1.04075	normal	0.287859	1.85694	normal
Os01g0136100	--	--	--	8.34e-08	4.09953	up	1.54e-05	2.63242	up	0.0113338	4.35684	normal
Os01g0136200	0.0011142	2.87585	up	4.29e-65	5.55727	up	5.36e-19	3.21424	up	7.51e-05	4.36718	up
Os01g0136300	0.000374084	-5.41671	down	0.211699	0.938009	normal	0.459288	-0.543796	normal	0.666894	-0.446308	normal
Os01g0136400	7.37e-44	-4.0685	down	2.07e-27	-2.91542	down	4.63e-06	1.80574	up	0.240517	0.752965	normal
Os01g0136600	0.00479334	1.19564	normal	0.00135734	1.25062	normal	0.21687	-0.65174	normal	0.712346	0.26114	normal
Os01g0136850	1.26e-11	-3.84761	down	3.37e-05	-1.87026	down	0.0864526	1.38811	normal	0.205274	1.30947	normal
Os01g0137266	0.880407	0.0850567	normal	0.24461	-0.63495	normal	0.403968	-0.561054	normal	0.497507	-0.556267	normal
Os01g0137282	--	--	--	--	--	--	0.103104	-1.45534	normal	0.18983	-1.19124	normal
Os01g0138400	--	--	--	--	--	--	9.75e-09	Inf	up	--	--	--
Os01g0138500	5.53e-09	-3.0465	down	0.630871	-0.214299	normal	0.79751	-0.222975	normal	0.328036	-0.818343	normal
Os01g0138600	0.113487	0.91328	normal	0.0425639	1.07399	normal	0.164985	-1.02559	normal	0.694744	-0.38495	normal
Os01g0138800	0.00619407	-1.72523	down	0.00685583	-1.59245	down	0.0670399	1.4172	normal	0.23681	-1.06125	normal
Os01g0138900	1.25e-51	-4.36479	down	1e-32	-3.23984	down	0.409767	0.790233	normal	0.744948	0.272156	normal
Os01g0139000	2e-05	2.42331	up	0.0285205	2.0521	normal	2.63e-05	-1.93889	down	0.000116586	-2.04251	down
Os01g0139200	0.00064442	-0.871964	normal	1.96e-08	-1.47809	normal	0.0240799	-0.792853	normal	0.0403974	-1.00061	normal
Os01g0139700	5.61e-05	-2.6686	down	0.00011538	-2.51797	down	0.238966	1.05716	normal	--	--	--
Os01g0139900	--	--	--	--	--	--	--	--	--	1	0.0311083	normal
Os01g0140100	1.54e-14	6.70451	up	1.2e-14	4.46554	up	6.04e-18	-3.27125	down	0.0103072	-1.43138	normal
Os01g0140400	4.78e-64	4.79576	up	5.33e-25	3.3884	up	3.46e-07	-1.64423	down	0.156235	-0.751441	normal
Os01g0140500	0.0157465	0.657979	normal	0.0777798	0.484582	normal	0.415311	-0.339962	normal	0.451658	0.401453	normal
Os01g0141000	0.868764	0.144623	normal	0.738974	-0.263914	normal	--	--	--	--	--	--
Os01g0141100	6.52e-08	-1.3695	normal	5.01e-07	-1.28112	normal	0.166305	0.46483	normal	0.929918	0.0645165	normal
Os01g0141150	0.0359218	-1.0858	normal	9.13e-05	-1.96657	down	0.596214	0.398173	normal	0.998643	-0.0125814	normal
Os01g0141600	1e-27	-3.45073	down	6.95e-14	-2.09439	down	0.450012	-0.436715	normal	0.347346	-0.645951	normal
Os01g0141700	0.470563	0.273277	normal	0.401359	0.303966	normal	0.409681	0.448523	normal	0.402609	0.56337	normal
Os01g0141900	0.0655974	0.596426	normal	0.574245	0.196759	normal	0.00744605	-1.07577	normal	0.541291	-0.361972	normal
Os01g0142100	6.66e-60	-4.84926	down	2.58e-41	-3.77868	down	0.730143	-0.252718	normal	0.56557	-0.385208	normal
Os01g0142200	0.000992374	-1.7088	down	0.0198263	-1.0843	normal	0.0554247	-1.22036	normal	0.514416	-0.539389	normal
Os01g0142300	0.127701	0.52018	normal	0.00123341	-1.65026	down	0.000923038	-2.83129	down	0.00305681	-2.2341	down
Os01g0142500	4.53e-06	1.19311	normal	1.47e-07	1.31536	normal	0.00024395	1.12733	normal	0.146323	0.688879	normal
Os01g0142800	0.935008	-0.0338277	normal	0.0582624	-0.606769	normal	0.212168	-0.501599	normal	0.0637336	-0.904995	normal
Os01g0142875	0.889019	0.0388874	normal	0.0391771	-0.526568	normal	0.39618	-0.314499	normal	0.0989496	-0.75887	normal
Os01g0143100	2.04e-06	-1.95685	down	0.000977557	-1.21535	normal	0.360989	0.592731	normal	0.865516	0.186777	normal
Os01g0143300	0.686551	0.202879	normal	0.913942	0.0525199	normal	0.722352	-0.268608	normal	0.830503	0.203312	normal
Os01g0143350	0.734701	0.205957	normal	0.818878	0.13512	normal	0.775377	-0.258755	normal	0.738999	0.32252	normal
Os01g0143800	1.94e-15	-2.02947	down	9.99e-07	-1.22232	normal	0.0643571	1.01349	normal	0.111578	0.741704	normal
Os01g0143900	0.686635	0.451989	normal	0.0603084	1.04006	normal	3.38e-11	2.67453	up	0.458103	0.812926	normal
Os01g0144000	8.47e-26	2.56595	up	2.73e-16	2.02256	up	0.232371	-0.425792	normal	0.93275	-0.0631866	normal
Os01g0144100	2.32e-36	-6.32762	down	3.35e-28	-4.52821	down	0.084456	-1.52904	normal	0.17684	-1.21491	normal
Os01g0144200	0.636141	-0.292722	normal	0.572886	0.285312	normal	0.272013	-0.749552	normal	0.145534	-1.11995	normal
Os01g0144340	0.249649	-0.393425	normal	0.0576872	-0.620397	normal	0.835535	-0.123439	normal	0.735963	-0.238305	normal
Os01g0144500	--	--	--	--	--	--	0.868234	0.194655	normal	--	--	--
Os01g0144600	0.697421	0.138609	normal	0.760876	-0.118646	normal	0.180351	0.671296	normal	0.578176	0.408159	normal
Os01g0144700	0.385516	0.388496	normal	0.106017	0.637642	normal	0.992477	-0.0226697	normal	0.886658	0.138868	normal
Os01g0147200	0.342286	-0.250988	normal	0.393747	-0.229701	normal	0.0543794	0.620164	normal	0.520764	0.346716	normal
Os01g0147300	1.37e-09	2.95714	up	0.000227112	1.89789	up	0.0153409	-1.25807	normal	0.535345	-0.439326	normal
Os01g0147700	2.4e-06	1.15899	normal	0.152303	0.384936	normal	0.0488272	-0.67961	normal	0.93272	0.0604637	normal
Os01g0147800	3.08e-15	4.6418	up	0.00414136	2.27982	up	1.47e-13	-4.18933	down	1.85e-05	-2.40161	down
Os01g0147850	1.43e-09	6.47422	up	--	--	--	1.57e-05	-4.12191	down	0.0132696	-2.04451	normal
Os01g0147900	0.393886	-0.245542	normal	0.000980599	-0.925691	normal	0.828261	-0.10388	normal	0.940233	0.0641922	normal
Os01g0148000	0.00135653	0.790236	normal	0.786079	0.0777857	normal	0.250996	0.413008	normal	0.834707	0.147085	normal
Os01g0148500	0.642598	-0.20959	normal	0.0449914	-0.816229	normal	0.393194	-1.06423	normal	0.689949	-0.441163	normal
Os01g0148700	0.175358	-0.366474	normal	0.00402536	-0.747165	normal	0.886011	-0.07021	normal	0.597794	0.29371	normal
Os01g0149200	2.17e-47	-4.26987	down	2.14e-22	-2.78152	down	0.000331145	2.26788	up	0.109757	2.03259	normal
Os01g0149400	0.0286063	0.607769	normal	0.985254	0.00442756	normal	0.0390472	-0.74545	normal	0.826331	-0.146319	normal
Os01g0149600	0.00698131	0.851108	normal	0.22555	-0.458444	normal	0.455805	-0.348855	normal	0.699631	-0.253727	normal
Os01g0149900	2.03e-13	-3.89825	down	1e-06	-2.10317	down	0.226087	0.744061	normal	0.987789	0.0464406	normal
Os01g0150000	0.0472679	0.487936	normal	0.085916	-0.44185	normal	2.23e-06	-1.50511	normal	0.0575738	-0.874092	normal
Os01g0150100	0.00559345	-0.791757	normal	0.000402772	-0.988149	normal	8.61e-09	-1.93462	down	0.00203921	-1.30781	normal
Os01g0150400	--	--	--	--	--	--	0.000129314	-3.24861	down	0.00145799	-2.55691	down
Os01g0151100	8.05e-05	-1.00368	normal	2.14e-05	-1.06824	normal	0.941325	0.0310875	normal	0.932332	0.0625517	normal
Os01g0151200	6.63e-30	-3.4694	down	1.54e-22	-2.893	down	0.0099838	0.804311	normal	0.723547	0.210394	normal
Os01g0151400	2.26e-12	-3.10742	down	0.00223633	-1.06298	normal	0.0251525	-0.91838	normal	0.632418	-0.429746	normal
Os01g0151600	0.019524	0.758387	normal	0.0445688	0.642795	normal	1.12e-05	1.6742	up	0.59841	0.378529	normal
Os01g0151700	0.0330391	0.724054	normal	0.0931236	-0.865759	normal	3.98e-29	-4.08527	down	3.38e-07	-2.04596	down
Os01g0151750	--	--	--	--	--	--	6.9e-07	-5.03962	down	0.0215015	-1.88651	normal
Os01g0152300	1.88e-08	1.39489	normal	0.0495474	0.531509	normal	0.215094	-0.456682	normal	0.968085	-0.0319878	normal
Os01g0152600	0.000236385	1.56411	normal	0.00109145	1.33888	normal	0.849286	0.123415	normal	0.871295	0.150142	normal
Os01g0152700	0.0513605	0.963731	normal	0.00188419	1.33649	normal	0.923732	-0.089882	normal	0.913554	-0.11761	normal
Os01g0152850	0.0244824	-1.2671	normal	0.000893344	-1.77832	down	0.000346964	2.30016	up	0.545665	0.621388	normal
Os01g0152900	0.00046645	0.854233	normal	0.0610854	-0.509037	normal	0.102129	-0.833811	normal	0.379498	-0.449704	normal
Os01g0152950	0.00172818	1.48415	normal	0.28619	0.552084	normal	0.914795	-0.131352	normal	0.872746	-0.171463	normal
Os01g0153100	0.0308799	0.528836	normal	4.35e-06	-1.1631	normal	0.0104183	-1.23347	normal	0.00978343	-1.12193	normal
Os01g0153200	--	--	--	0.928112	-0.104702	normal	0.21322	-1.34902	normal	0.638996	-0.524262	normal
Os01g0153275	0.977906	-0.0429076	normal	0.134262	-1.07801	normal	0.272646	-0.869622	normal	0.702053	-0.387177	normal
Os01g0153300	0.413051	-0.216949	normal	2.09e-14	-1.94568	down	0.00162059	-1.76837	down	0.00790059	-1.29552	normal
Os01g0153400	3.36e-12	-1.80951	down	3.39e-07	-1.27984	normal	0.00658424	0.981589	normal	0.211004	0.659878	normal
Os01g0153550	--	--	--	4.7e-06	5.23093	up	0.472554	0.689301	normal	0.700245	-0.726561	normal
Os01g0153625	--	--	--	6.78e-08	Inf	up	0.0350064	2.27786	normal	0.724415	0.912789	normal
Os01g0154300	4.77e-15	Inf	up	3.55e-18	Inf	up	0.230602	0.930263	normal	0.507718	0.653937	normal
Os01g0154600	0.0003068	2.25624	up	--	--	--	0.655237	0.445165	normal	0.642454	-0.517204	normal
Os01g0155000	--	--	--	0.0181792	2.17971	normal	1.92e-05	5.07228	up	--	--	--
Os01g0155400	1.77e-09	-1.63107	down	1.13e-07	-1.38806	normal	0.198064	0.514995	normal	0.929746	-0.0706414	normal
Os01g0155600	0.816061	-0.0682556	normal	0.481717	0.186772	normal	0.987488	-0.012877	normal	0.861255	-0.11896	normal
Os01g0156300	1.07e-17	4.82604	up	1.14e-07	3.20742	up	0.422731	-0.497106	normal	0.987789	0.0215086	normal
Os01g0157800	0.166829	-0.881071	normal	0.357659	0.491517	normal	0.0222788	1.65815	normal	0.262428	1.02961	normal
Os01g0157900	0.00479424	-0.707311	normal	0.0322868	-0.5435	normal	0.000169737	1.14889	normal	0.043825	0.898158	normal
Os01g0158000	0.0632523	0.55223	normal	0.0675231	0.530872	normal	0.000150828	1.3389	normal	0.0134336	1.15552	normal
Os01g0158100	2.73e-08	-1.99326	down	1.97e-12	-2.51092	down	0.808061	-0.214699	normal	0.873841	0.167384	normal
Os01g0158200	0.707889	-0.122207	normal	0.000509609	-1.02363	normal	0.0119116	-0.88984	normal	0.0278033	-1.00219	normal
Os01g0158400	2.1e-10	-5.36162	down	2.57e-06	-3.00492	down	0.664195	0.471636	normal	--	--	--
Os01g0158500	0.0842783	-0.761796	normal	0.626597	-0.212448	normal	0.000218053	1.76618	up	0.619531	0.439992	normal
Os01g0158566	--	--	--	--	--	--	0.732552	-0.461006	normal	--	--	--
Os01g0158900	5.65e-08	1.27812	normal	0.0326811	0.530872	normal	0.683295	-0.167945	normal	0.527884	-0.341856	normal
Os01g0159000	2.56e-48	8.30323	up	9.99e-24	6.72549	up	1.2e-05	5.51127	up	0.394729	3.01836	normal
Os01g0159200	--	--	--	5.38e-87	7.00316	up	0.638029	0.534471	normal	0.534153	0.911191	normal
Os01g0159250	--	--	--	4.75e-24	7.01794	up	0.967191	-0.107724	normal	0.838792	0.4557	normal
Os01g0159300	5.09e-09	-1.46695	normal	1.94e-14	-1.94837	down	6.69e-12	2.09654	up	0.437008	0.445256	normal
Os01g0159400	0.000136887	0.93408	normal	0.0022096	0.751652	normal	4.98e-09	2.09466	up	0.129042	0.884127	normal
Os01g0159800	8.06e-42	5.41931	up	4.17e-18	4.67068	up	2.96e-07	2.1944	up	0.248642	0.715205	normal
Os01g0160100	0.0266644	0.990551	normal	3.43e-09	2.05059	up	2.26e-11	3.04663	up	0.000569809	3.0696	up
Os01g0160150	0.00418546	1.46723	normal	0.000557365	1.60846	up	0.000352695	2.83583	up	0.00246475	2.94368	up
Os01g0160800	--	--	--	0.864525	0.174081	normal	8.33e-15	4.15821	up	0.37741	1.99474	normal
Os01g0164400	0.370246	0.24898	normal	0.989541	0.00277271	normal	0.0443234	0.699987	normal	0.255071	0.576488	normal
Os01g0164500	0.000721498	0.903268	normal	7.13e-05	1.01852	normal	0.00726407	0.915016	normal	0.0449207	0.921661	normal
Os01g0164600	2.07e-22	-2.98689	down	2.16e-24	-3.30293	down	0.364515	-0.4794	normal	0.0340372	-1.24949	normal
Os01g0164700	0.0342956	-0.645718	normal	0.0025962	-0.893631	normal	0.676137	-0.20051	normal	0.188719	-0.698845	normal
Os01g0164800	0.109891	0.850483	normal	0.428472	0.430268	normal	0.0736222	-1.13333	normal	0.240144	-0.896961	normal
Os01g0165000	0.0427372	0.626183	normal	0.119563	0.480392	normal	1.47e-05	1.55072	normal	0.0701071	0.934898	normal
Os01g0165100	0.014336	1.33312	normal	1.43e-05	2.4768	up	0.00219378	1.658	up	0.448072	0.654363	normal
Os01g0165200	2.25e-13	2.83091	up	4.44e-05	1.74849	up	1.78e-06	-1.99257	down	0.0125538	-1.23178	normal
Os01g0165800	6.69e-05	-1.04759	normal	8.01e-08	-1.39601	normal	0.0633385	-0.911025	normal	0.748654	-0.214452	normal
Os01g0166100	5.2e-08	-1.4691	normal	0.0340356	-0.553773	normal	0.960947	-0.027571	normal	0.22778	-0.598477	normal
Os01g0166300	0.0982826	0.824547	normal	0.00125533	1.3605	normal	0.156013	-0.890621	normal	0.826872	0.197538	normal
Os01g0166500	5.45e-107	6.57288	up	2.52e-18	4.86585	up	3.24e-13	-2.40697	down	0.140296	-0.692387	normal
Os01g0166700	1.81e-21	-3.01391	down	8.17e-10	-1.72672	down	0.170765	-0.614481	normal	0.132922	-0.818992	normal
Os01g0166800	1.06e-07	-1.96699	down	0.000177428	-1.2582	normal	0.345467	-0.493455	normal	0.851746	-0.154425	normal
Os01g0167100	2.11e-08	-3.6702	down	1.38e-12	-4.87466	down	0.00222493	-2.69332	down	0.00531992	-2.30812	down
Os01g0167400	4.23e-06	-2.35669	down	1.17e-06	-2.29885	down	2.41e-08	3.95095	up	0.0289843	1.78127	normal
Os01g0167500	1.16e-29	2.66065	up	1.26e-22	2.28647	up	0.138961	0.497952	normal	0.8076	0.158677	normal
Os01g0167600	2.43e-05	2.548	up	8.26e-09	3.42258	up	0.586993	0.396323	normal	0.380999	0.706133	normal
Os01g0167750	0.0391846	-1.35147	normal	0.00790277	-1.69025	down	0.338831	-0.983234	normal	0.920034	-0.149928	normal
Os01g0167800	0.00365803	1.19742	normal	0.279282	0.482135	normal	0.74537	0.234663	normal	0.432171	0.618434	normal
Os01g0167900	2.37e-12	3.37206	up	0.00176177	2.59272	up	1.34e-15	-3.1721	down	0.000365934	-1.74186	down
Os01g0168100	0.0395104	-0.710913	normal	8.04e-06	-1.91578	down	0.100196	-0.565655	normal	0.00885621	-1.12002	normal
Os01g0168200	3.27e-13	-4.26322	down	9.97e-06	-1.99892	down	0.427397	0.631606	normal	0.952932	0.0971305	normal
Os01g0168300	0.0545004	0.621456	normal	0.310769	0.339993	normal	0.33172	-0.442263	normal	0.892521	0.102903	normal
Os01g0168400	0.621977	0.172995	normal	0.00111056	0.920322	normal	0.0445473	0.857636	normal	0.1542	0.796368	normal
Os01g0168450	0.339583	0.268112	normal	0.486831	0.196991	normal	0.046076	0.725286	normal	0.111454	0.775165	normal
Os01g0168500	0.00192976	0.923377	normal	0.00805084	0.781979	normal	0.425046	0.317275	normal	0.775627	0.186196	normal
Os01g0168600	0.985697	-0.0162887	normal	3.37e-06	1.39026	normal	0.0512419	0.752114	normal	0.598739	0.330767	normal
Os01g0168800	1.53e-05	2.44335	up	3.67e-22	4.89665	up	0.659808	-0.445476	normal	0.708616	-0.376159	normal
Os01g0168850	9.47e-06	2.7123	up	1.59e-09	4.18235	up	0.709033	-0.445524	normal	0.702325	-0.419728	normal
Os01g0169400	8.78e-23	6.0216	up	1.72e-15	5.76967	up	0.000493532	-1.47408	normal	0.0637299	-0.965752	normal
Os01g0169500	0.0107275	0.618847	normal	0.49207	0.181666	normal	0.632961	-0.191206	normal	0.672479	-0.24416	normal
Os01g0169800	0.0553775	-1.26471	normal	0.205359	-0.757124	normal	0.0895698	-1.14075	normal	0.340392	-0.727405	normal
Os01g0169900	8.07e-12	1.59022	up	3.44e-11	1.54772	normal	0.00654824	0.854566	normal	0.100918	0.792549	normal
Os01g0170000	0.00107932	-3.90253	down	0.0132577	-2.65239	normal	8.56e-12	6.50911	up	--	--	--
Os01g0170051	2.48e-08	-3.71425	down	4.77e-09	-3.97487	down	4.06e-06	5.47389	up	0.0577182	2.6806	normal
Os01g0170100	0.0732006	-0.759107	normal	0.057018	-0.756557	normal	0.5843	-0.39612	normal	0.777869	-0.270391	normal
Os01g0170300	2.86e-14	4.84765	up	4.32e-18	3.73401	up	1.48e-11	-2.21446	down	0.000465711	-1.44488	normal
Os01g0170500	4.17e-13	5.96756	up	6.97e-35	5.09629	up	9.91e-08	-2.22426	down	0.562329	-0.652092	normal
Os01g0170600	1.01e-06	-1.44588	normal	1.1e-05	-1.2471	normal	0.384923	0.449627	normal	0.298377	0.643034	normal
Os01g0170900	9.93e-08	3.37877	up	3.17e-09	3.85033	up	0.0807027	-1.14976	normal	0.274347	-0.861798	normal
Os01g0171000	4.69e-09	1.48989	normal	2e-08	1.4037	normal	0.00012712	-1.22297	normal	0.0758722	-0.810447	normal
Os01g0171800	2.77e-06	-1.34414	normal	5.45e-12	-1.99621	down	0.0514367	-0.828242	normal	0.0171822	-1.20587	normal
Os01g0172000	0.990863	-0.0105857	normal	0.344379	-0.317946	normal	0.0165385	-0.941215	normal	0.24631	-0.617381	normal
Os01g0172100	5.74e-24	-3.10893	down	4.04e-13	-2.01617	down	1.31e-05	2.86955	up	0.213589	0.887916	normal
Os01g0172200	4.27e-27	2.58866	up	3.4e-17	2.0365	up	0.498593	-0.260526	normal	0.996841	0.00568837	normal
Os01g0172300	0.0364878	0.668931	normal	0.0236667	0.693698	normal	0.0212236	0.918513	normal	0.24951	0.6489	normal
Os01g0172400	2.36e-06	-1.31896	normal	7.18e-13	-2.15822	down	0.544312	-0.251601	normal	0.677409	-0.26687	normal
Os01g0172701	7.51e-22	-3.83928	down	1.2e-22	-4.07115	down	0.742553	0.254859	normal	0.900662	-0.150491	normal
Os01g0172800	6.52e-09	-1.70307	down	0.0234182	-0.623419	normal	8.34e-05	1.46879	normal	0.329091	0.729237	normal
Os01g0173100	0.249019	0.315755	normal	0.558032	0.166248	normal	0.338945	-0.375952	normal	0.984228	0.016805	normal
Os01g0173900	0.0136222	-0.624378	normal	0.301801	0.266908	normal	4.79e-16	2.90731	up	0.00406831	1.79913	up
Os01g0174000	0.000206509	1.15987	normal	0.000748738	1.03328	normal	0.663585	-0.309627	normal	0.925195	0.0724415	normal
Os01g0174100	0.000365631	1.00575	normal	0.141319	0.448279	normal	0.000547318	-1.13174	normal	0.0636382	-0.836235	normal
Os01g0174500	0.00673451	1.30688	normal	0.00569467	1.24568	normal	0.077568	-0.90153	normal	0.209015	-0.801056	normal
Os01g0174700	4.37e-10	2.15318	up	8.87e-05	1.44203	normal	6.31e-07	-2.07429	down	0.349043	-0.578041	normal
Os01g0174900	0.00822443	0.784702	normal	0.0129601	0.723349	normal	0.291207	0.443792	normal	0.202359	0.664042	normal
Os01g0175000	0.00289659	0.713657	normal	0.53023	0.167103	normal	0.00328246	-0.958635	normal	0.117327	-0.750311	normal
Os01g0175100	6.12e-14	-1.91127	down	7.51e-16	-2.11166	down	4.47e-21	3.19747	up	0.00988916	1.18806	normal
Os01g0175400	1.52e-19	4.52215	up	1.02e-29	4.79983	up	0.689776	0.232844	normal	0.691571	0.301494	normal
Os01g0175500	0.00333526	1.49581	normal	0.0175914	1.17554	normal	0.8005	-0.191923	normal	0.80971	0.217336	normal
Os01g0175850	--	--	--	0.40809	0.541052	normal	--	--	--	--	--	--
Os01g0176100	0.263201	-0.699293	normal	0.811435	-0.16176	normal	0.00104645	2.06647	up	0.344264	1.11267	normal
Os01g0176400	0.300002	-0.394791	normal	3.7e-07	-2.04049	down	2.21e-10	-2.54895	down	2.11e-06	-2.14909	down
Os01g0176500	4.76e-13	Inf	up	--	--	--	0.000482405	-4.00389	down	0.00892539	-2.47241	down
Os01g0176700	0.188464	0.562352	normal	0.223177	0.851521	normal	0.298571	-0.520907	normal	0.180355	-0.802796	normal
Os01g0176751	0.661375	0.245144	normal	0.445194	0.545973	normal	0.216562	-0.738975	normal	0.201969	-0.910169	normal
Os01g0177100	6.66e-44	6.28264	up	9.88e-25	5.09062	up	7.89e-10	-2.31139	down	0.00877303	-1.19433	normal
Os01g0177200	0.896734	0.0366647	normal	0.297085	-0.284672	normal	0.578224	-0.221902	normal	0.570524	-0.310845	normal
Os01g0177400	9.15e-23	6.1207	up	9.67e-23	5.8845	up	0.579398	-0.273461	normal	0.0254648	-1.16238	normal
Os01g0177500	1.84e-30	7.74449	up	2.16e-24	7.29967	up	0.19897	-0.518487	normal	0.00499559	-1.31224	normal
Os01g0177900	1.79e-122	6.50728	up	8.27e-37	5.154	up	1.13e-11	-2.3119	down	0.0410642	-1.02367	normal
Os01g0178000	0.00829133	-0.671294	normal	1.86e-06	-1.19686	normal	0.0589494	0.638389	normal	0.972831	-0.0286839	normal
Os01g0178100	1.41e-05	-1.39475	normal	1.74e-05	-1.38673	normal	0.896064	0.0768025	normal	0.973815	0.0339311	normal
Os01g0178200	2.75e-06	-1.96382	down	0.0018463	-1.1605	normal	0.046259	-1.01905	normal	0.101899	-1.01422	normal
Os01g0178300	6.74e-07	-4.12262	down	4.59e-05	-3.08366	down	--	--	--	--	--	--
Os01g0178400	0.12664	0.502377	normal	0.765541	-0.119933	normal	9.92e-05	-1.52811	normal	0.0923711	-0.848272	normal
Os01g0178500	0.0237507	0.630505	normal	3.14e-09	1.52218	normal	3.51e-07	1.51106	normal	0.0180992	1.02587	normal
Os01g0178700	0.701242	0.241281	normal	0.24366	0.630145	normal	0.512432	0.469166	normal	0.961624	-0.065844	normal
Os01g0178900	--	--	--	0.0748873	1.28539	normal	0.509174	0.556668	normal	0.108175	-1.4288	normal
Os01g0179000	0.0878083	2.60182	normal	1.19e-11	3.40188	up	4.28e-08	2.69016	up	0.469385	0.562633	normal
Os01g0179200	0.00427035	0.691868	normal	0.0851418	0.439011	normal	0.0592253	0.618751	normal	0.297948	0.543069	normal
Os01g0179400	0.841195	0.0558877	normal	0.723882	-0.103977	normal	0.259536	0.409382	normal	0.809588	0.155972	normal
Os01g0179500	1.56e-06	1.13423	normal	0.0156268	0.592267	normal	0.0579888	0.613107	normal	0.44997	0.395254	normal
Os01g0179600	0.0513262	-1.29189	normal	0.00580181	-2.06103	down	0.102648	0.574676	normal	0.83909	0.269101	normal
Os01g0179700	4.64e-07	1.26844	normal	0.00100171	0.847542	normal	0.458659	-0.283704	normal	0.859804	-0.118236	normal
Os01g0179800	7.34e-09	-4.57388	down	4.59e-05	-2.81512	down	0.249751	0.535289	normal	0.922739	-0.0888445	normal
Os01g0180000	--	--	--	--	--	--	0.330218	-0.719755	normal	0.0795594	-1.37726	normal
Os01g0180050	0.000409981	3.6619	up	3.8e-20	4.82496	up	0.0843449	-0.726935	normal	0.0887907	-0.883337	normal
Os01g0180300	0.000914352	0.830879	normal	0.822701	0.0660457	normal	0.784053	0.117566	normal	0.93554	-0.0629336	normal
Os01g0180400	0.000469968	1.30715	normal	4.58e-05	1.40733	normal	0.00169933	-1.13526	normal	0.0748068	-0.85156	normal
Os01g0180600	0.104338	0.471986	normal	0.0235259	0.62096	normal	0.415204	0.33471	normal	0.524039	0.365007	normal
Os01g0180800	0.172736	-0.351824	normal	0.914931	-0.0340703	normal	0.535886	-0.242909	normal	0.866837	-0.116983	normal
Os01g0180850	0.594186	-0.168863	normal	1.78e-05	-1.63911	down	0.134559	-0.599498	normal	0.241431	-0.572064	normal
Os01g0181000	1.25e-05	1.1822	normal	0.000793151	0.916289	normal	0.089089	0.630321	normal	0.0340372	0.968275	normal
Os01g0181166	0.382913	0.530613	normal	0.0603865	1.00362	normal	1	-0.0220057	normal	0.378229	0.789853	normal
Os01g0181300	0.37583	0.49165	normal	0.0926761	0.81694	normal	0.76571	0.218427	normal	0.986602	0.0284407	normal
Os01g0182100	0.000885891	1.55791	normal	0.00122866	1.42772	normal	0.0945262	0.944894	normal	0.0688015	1.33188	normal
Os01g0182200	0.000183451	0.926208	normal	0.59983	-0.158282	normal	0.271472	-0.403607	normal	0.297895	-0.519843	normal
Os01g0182300	2.25e-20	5.50546	up	8.09e-13	4.4256	up	0.529053	-0.385857	normal	0.389514	-0.616183	normal
Os01g0182500	0.0195511	0.759525	normal	0.988149	-0.0131952	normal	0.271309	0.617654	normal	0.207009	0.832161	normal
Os01g0182600	2.85e-07	-1.6474	down	7.19e-05	-1.38395	normal	0.576197	0.274139	normal	0.786137	-0.228797	normal
Os01g0182700	9.84e-13	3.93993	up	2.03e-17	4.22582	up	1.1e-05	-1.87249	down	0.211979	-0.686502	normal
Os01g0182832	0.125026	0.381451	normal	0.793789	0.0725545	normal	0.88608	0.0602121	normal	0.959752	0.0404396	normal
Os01g0183500	--	--	--	6.97e-07	6.66433	up	0.0167871	6.31051	normal	--	--	--
Os01g0183633	0.340461	-0.487921	normal	0.615353	0.222912	normal	0.948295	0.0401003	normal	0.927749	0.0888554	normal
Os01g0183800	0.181906	0.340638	normal	0.000281392	0.863727	normal	0.018093	0.761345	normal	0.0189568	1.01725	normal
Os01g0184000	0.199512	-0.505765	normal	0.151597	0.472112	normal	0.0951075	0.729032	normal	0.0925581	0.892819	normal
Os01g0184100	0.872917	0.0423455	normal	0.93365	-0.027979	normal	0.0181708	-0.776464	normal	0.658698	0.591093	normal
Os01g0184500	1.98e-07	-1.30422	normal	5.73e-07	-1.28241	normal	0.00533312	0.868742	normal	0.263228	0.549749	normal
Os01g0184700	0.226883	-0.749179	normal	0.348551	-0.55358	normal	0.699166	-0.380525	normal	0.526796	-0.629436	normal
Os01g0184800	0.000256976	1.09679	normal	0.655823	0.162314	normal	0.0720489	0.668147	normal	0.470276	0.410007	normal
Os01g0184900	0.0591362	0.464916	normal	0.985818	0.00365038	normal	0.351441	0.329967	normal	0.548476	0.332065	normal
Os01g0185100	--	--	--	0.000215727	2.28546	up	0.718708	0.406885	normal	1	0.0136654	normal
Os01g0185200	0.186015	-0.430365	normal	0.126068	-0.514643	normal	0.0412407	0.651952	normal	0.397831	0.436111	normal
Os01g0185250	0.49589	0.448918	normal	0.00455799	1.62098	up	0.13234	1.06374	normal	0.997897	-0.019934	normal
Os01g0185300	0.287387	0.284989	normal	4.08e-07	1.35873	normal	3.09e-05	1.55308	normal	0.21658	0.754639	normal
Os01g0185400	0.177228	0.352489	normal	2.12e-06	1.11816	normal	1.45e-09	1.7973	up	0.000260802	1.49969	normal
Os01g0185500	0.0565198	-0.835796	normal	0.0167089	-1.14233	normal	0.00299986	-1.41202	normal	0.131938	-0.888604	normal
Os01g0186000	2.09e-05	2.59443	up	5.55e-16	4.51396	up	0.00217266	3.17795	up	0.0288051	2.12305	normal
Os01g0186200	0.480854	0.183061	normal	0.228725	-0.316133	normal	0.181306	0.46678	normal	0.778419	0.177114	normal
Os01g0186700	9.28e-05	0.927874	normal	0.52335	0.16998	normal	0.20062	-0.450942	normal	0.253471	-0.561141	normal
Os01g0186950	7.06e-09	-5.29029	down	9.51e-06	-3.57875	down	7.42e-13	4.59608	up	0.00142519	3.87143	up
Os01g0187000	0.0833187	1.0354	normal	0.00039446	1.83883	up	0.373105	0.693687	normal	0.224846	1.02205	normal
Os01g0187400	0.789824	0.071562	normal	0.204152	0.32435	normal	0.0133737	0.773391	normal	0.285514	0.532705	normal
Os01g0187500	0.00259283	0.755047	normal	0.00541961	0.690256	normal	0.0626671	0.63705	normal	0.474367	0.386489	normal
Os01g0187900	4.96e-07	-1.41245	normal	0.984857	-0.00970197	normal	0.00727901	1.0584	normal	0.217017	1.38814	normal
Os01g0188100	1.43e-15	2.30453	up	1.13e-12	1.84888	up	2.04e-12	2.0813	up	0.00522615	1.20133	normal
Os01g0188200	0.000243896	-0.997724	normal	1.14e-05	-1.1728	normal	0.122315	-0.619193	normal	0.331742	-0.523516	normal
Os01g0188400	0.467991	-0.207318	normal	5.81e-07	-1.35909	normal	0.989108	-0.0118241	normal	0.0523545	-0.901572	normal
Os01g0188900	3.19e-05	1.01587	normal	1.67e-11	1.57115	normal	0.583984	0.211362	normal	0.67059	0.242768	normal
Os01g0189700	0.000708762	1.15897	normal	2e-06	1.47096	normal	0.809278	-0.132082	normal	0.792331	-0.18517	normal
Os01g0189800	0.133028	0.403991	normal	0.838683	0.0600492	normal	0.441072	0.295947	normal	0.361632	0.468834	normal
Os01g0190000	1.38e-10	-1.611	down	0.00130264	-0.80816	normal	0.906065	-0.0574278	normal	0.626966	0.274879	normal
Os01g0190300	1.28e-13	-1.92553	down	3.91e-08	-1.37911	normal	0.0471276	0.862143	normal	0.901913	-0.1306	normal
Os01g0190400	0.982391	0.00749425	normal	0.00898101	1.10854	normal	0.105357	0.846596	normal	0.508033	0.510024	normal
Os01g0190500	--	--	--	1.59e-12	6.56269	up	8.7e-08	-3.60883	down	0.001358	-2.04029	down
Os01g0191100	0.129799	0.60902	normal	0.57348	0.257542	normal	0.24752	-0.460607	normal	0.983538	-0.019835	normal
Os01g0191200	2.65e-38	-3.80045	down	1.96e-18	-2.54287	down	0.000674044	-1.55053	normal	0.000952478	-1.43692	normal
Os01g0191300	0.452187	-0.293457	normal	0.000270204	1.39813	normal	0.589286	0.227681	normal	0.893562	0.102137	normal
Os01g0191500	5.82e-05	0.953275	normal	0.316217	0.259795	normal	0.252483	-0.411809	normal	0.539121	-0.341858	normal
Os01g0191700	7.53e-22	-2.50571	down	6.44e-17	-2.19613	down	2.5e-19	2.69422	up	0.0992423	1.59424	normal
Os01g0191800	1.05e-11	4.70759	up	--	--	--	1.2e-07	-4.27951	down	0.00355069	-1.9442	down
Os01g0191900	1.28e-14	-3.22042	down	0.23942	-0.398686	normal	0.0115377	1.37236	normal	0.0288051	1.72522	normal
Os01g0192000	4.18e-16	1.91672	up	5.06e-28	2.58328	up	0.028069	0.887811	normal	0.00893422	1.2149	normal
Os01g0192101	1.47e-22	2.30713	up	4.3e-07	1.19346	normal	0.155364	0.485006	normal	0.0855041	0.908388	normal
Os01g0192300	6.24e-10	-2.4753	down	4.86e-06	-1.36551	normal	0.00724253	2.58026	up	0.489897	0.520652	normal
Os01g0192401	0.0176655	1.43201	normal	2.56e-05	2.36571	up	0.85861	-0.214844	normal	0.56437	0.568817	normal
Os01g0192500	0.0420763	1.57499	normal	1.4e-05	2.31733	up	0.80903	0.218387	normal	0.530061	0.589493	normal
Os01g0192550	--	--	--	0.0123148	1.5395	normal	0.142473	1.24717	normal	0.0911556	1.46643	normal
Os01g0192600	1.49e-08	1.97804	up	4.15e-20	2.71885	up	0.496041	-0.293503	normal	0.851838	0.13015	normal
Os01g0193500	1.98e-06	-2.5415	down	0.00442073	-1.2962	normal	0.600495	0.448907	normal	0.300726	0.904564	normal
Os01g0193600	1.14e-06	-2.21711	down	0.00698504	-1.06212	normal	0.384923	0.617973	normal	0.514454	0.583112	normal
Os01g0193700	6.35e-07	-2.22429	down	7e-06	-1.81664	down	0.816674	0.186098	normal	0.962285	0.0678443	normal
Os01g0193900	0.00789235	0.847811	normal	0.429417	0.279368	normal	0.244391	-0.494907	normal	0.856743	-0.132633	normal
Os01g0194000	2.52e-38	-3.85309	down	1.94e-16	-2.41015	down	0.0207364	1.12799	normal	0.212511	0.756348	normal
Os01g0194200	0.756508	-0.234267	normal	0.872922	0.103401	normal	0.114922	-1.15715	normal	0.770195	-0.302296	normal
Os01g0194300	0.179716	-0.408401	normal	0.714692	0.1103	normal	7.44e-12	2.25505	up	0.00201605	1.43069	normal
Os01g0194600	0.000776748	-1.93504	down	0.0239481	-1.18129	normal	0.949647	-0.148157	normal	0.823187	0.362013	normal
Os01g0195000	2.17e-12	1.85521	up	1.06e-08	1.70192	up	0.0225999	-0.762103	normal	0.959043	-0.0415219	normal
Os01g0195200	2.45e-101	5.79752	up	6.82e-51	4.3205	up	4.85e-10	-2.92918	down	0.00367258	-1.50286	normal
Os01g0195300	--	--	--	0.0986283	0.944425	normal	0.23611	1.12263	normal	0.156727	1.29699	normal
Os01g0195400	8.47e-06	4.52822	up	1.22e-86	7.79781	up	0.231007	-0.929427	normal	0.734821	0.385138	normal
Os01g0195500	0.0385833	0.51053	normal	0.559444	-0.163053	normal	0.399959	-0.316275	normal	0.799954	0.160101	normal
Os01g0196500	0.908423	0.0507755	normal	0.735524	0.139964	normal	0.242777	-0.57337	normal	0.661624	-0.300123	normal
Os01g0196600	0.352479	0.398636	normal	0.137451	0.573812	normal	0.125264	-0.624209	normal	0.450347	-0.427512	normal
Os01g0197100	0.379432	-0.493671	normal	0.63689	0.231477	normal	0.00146977	1.78365	up	0.131267	1.1584	normal
Os01g0197150	0.302701	-0.43974	normal	0.114378	0.486689	normal	1.83e-09	2.30553	up	0.00899911	1.41856	normal
Os01g0197200	0.21583	0.332583	normal	0.472392	0.198739	normal	0.680208	0.168553	normal	0.482443	0.377026	normal
Os01g0197350	0.000334479	0.866738	normal	0.186872	0.340472	normal	0.00233539	1.08999	normal	0.0898027	0.815315	normal
Os01g0197450	0.00195306	0.951087	normal	0.00232808	0.907113	normal	0.735904	0.168415	normal	0.637477	0.300822	normal
Os01g0197700	0.659074	-0.764206	normal	0.208794	-2.81077	normal	0.0189365	1.36094	normal	0.019087	-1.87589	normal
Os01g0197900	2.78e-11	3.22547	up	5.48e-12	2.77522	up	7.83e-05	1.79971	up	0.0463388	1.24306	normal
Os01g0198000	6.81e-28	3.11429	up	8.87e-11	1.82726	up	0.612937	-0.211991	normal	0.677983	-0.286979	normal
Os01g0198200	0.215802	-0.320861	normal	0.0109659	-0.644425	normal	0.651538	0.173465	normal	0.743758	0.197099	normal
Os01g0198250	0.538707	-0.3075	normal	0.0649698	-0.831144	normal	0.925723	-0.0898507	normal	0.991728	-0.0199465	normal
Os01g0198500	5.11e-43	8.39984	up	6.77e-22	8.60443	up	0.0761925	0.691329	normal	0.29968	0.84566	normal
Os01g0198702	--	--	--	5.73e-05	2.4724	up	0.818143	0.245914	normal	0.612264	0.538101	normal
Os01g0198900	1.26e-41	-4.3427	down	1.88e-22	-2.73193	down	0.141996	-0.683907	normal	0.0263645	-1.16566	normal
Os01g0199400	1.52e-10	-1.84448	down	0.215104	-0.342572	normal	0.000338279	1.18673	normal	0.201756	0.712089	normal
Os01g0199700	4.13e-07	-3.98142	down	1.07e-11	#NAME?	down	--	--	--	--	--	--
Os01g0199900	1.09e-05	-1.14066	normal	3.08e-07	-1.30943	normal	0.897675	-0.0682391	normal	0.7136	-0.22735	normal
Os01g0200000	0.977883	0.00838454	normal	0.526977	-0.21186	normal	0.595814	-0.230376	normal	0.238052	-0.605005	normal
Os01g0200150	0.952731	-0.0760966	normal	0.292025	-0.725607	normal	0.913177	-0.146765	normal	0.618381	-0.524795	normal
Os01g0200300	6.18e-06	-3.81681	down	0.139489	0.98193	normal	2.51e-20	4.29123	up	0.0655417	2.98799	normal
Os01g0200350	1e-05	-3.29808	down	0.24025	0.816276	normal	1.21e-07	5.24261	up	--	--	--
Os01g0200400	0.850635	-0.105601	normal	0.755227	-0.15509	normal	0.000368639	-2.56396	down	0.00353544	-1.73611	down
Os01g0200500	0.0175212	-0.841076	normal	0.0786328	-0.594714	normal	0.780308	-0.168485	normal	0.795432	0.193308	normal
Os01g0200600	1.11e-06	2.96755	up	--	--	--	0.00213	-2.70333	down	0.103346	-1.39966	normal
Os01g0200700	8.57e-60	-8.61824	down	2.99e-22	-4.67524	down	0.0549225	1.18144	normal	0.593062	0.643766	normal
Os01g0201000	0.0135841	-0.665902	normal	0.872312	-0.0507366	normal	0.855627	0.0754296	normal	0.5948	-0.295502	normal
Os01g0201100	2.9e-44	-5.34602	down	2.64e-05	-1.15687	normal	3.83e-12	3.41355	up	0.0930831	2.70544	normal
Os01g0201200	0.0419799	-0.614002	normal	2.36e-05	-1.26082	normal	0.00803283	-1.00792	normal	0.105377	-0.805701	normal
Os01g0201250	0.167716	0.854303	normal	0.123133	0.964203	normal	0.00767646	-2.17546	down	0.266011	-0.991763	normal
Os01g0201275	0.0832562	1.06214	normal	0.152714	0.886732	normal	0.00291411	-2.16581	down	0.116024	-1.25602	normal
Os01g0201600	5.06e-178	9.37691	up	2.71e-12	6.9451	up	1.7e-12	-3.37012	down	0.00142519	-1.42608	normal
Os01g0201700	7.04e-73	5.96014	up	4.99e-89	6.23641	up	0.465871	0.556326	normal	0.38544	0.736987	normal
Os01g0201900	0.306156	-0.361884	normal	0.62736	0.150774	normal	0.0346768	-0.701395	normal	0.111018	-0.73869	normal
Os01g0202500	1.55e-22	-2.82301	down	2.38e-19	-2.60545	down	0.00774037	-1.03037	normal	0.130859	-0.762645	normal
Os01g0202800	0.00515611	-1.68684	down	0.413254	-0.457564	normal	0.004598	-1.74567	down	0.0441823	-1.41529	normal
Os01g0203000	0.0158739	0.601636	normal	0.204515	0.328039	normal	0.417828	-0.313917	normal	1	-0.00393634	normal
Os01g0203300	0.233079	-0.626769	normal	0.809122	-0.132305	normal	0.408594	0.572475	normal	0.508535	0.577219	normal
Os01g0203400	2.77e-08	-3.75275	down	0.00715617	-1.36229	normal	0.970969	-0.0694936	normal	0.273941	-1.01274	normal
Os01g0203800	0.400059	-0.57103	normal	0.0943542	-1.06249	normal	0.453209	0.599641	normal	0.873503	0.203194	normal
Os01g0203900	0.36118	0.251769	normal	0.160342	-0.394239	normal	0.777868	0.11617	normal	0.745697	-0.19826	normal
Os01g0204000	0.369816	-0.488215	normal	0.908091	0.0574418	normal	0.812439	0.168146	normal	0.860587	0.180421	normal
Os01g0205100	0.110408	-0.552053	normal	0.766874	0.100065	normal	0.931956	-0.0601164	normal	0.928445	0.076129	normal
Os01g0205300	0.172316	-0.974184	normal	0.00387588	-2.47287	down	0.17629	-1.2089	normal	0.0463388	-1.71384	normal
Os01g0205500	0.183119	-0.520662	normal	0.0742638	-0.702077	normal	0.077229	-0.648432	normal	0.96436	0.033663	normal
Os01g0205600	0.138151	-0.874218	normal	0.305181	-0.570829	normal	0.260219	0.779612	normal	0.67811	0.412615	normal
Os01g0205700	5.21e-15	1.82527	up	1.55e-05	1.02968	normal	0.019578	-0.76835	normal	0.30614	-0.518148	normal
Os01g0205900	1.51e-66	10.0852	up	4e-14	6.42535	up	4.84e-07	-4.20275	down	0.000918546	-2.53473	down
Os01g0206200	7.62e-07	1.40737	normal	0.000924146	0.97499	normal	0.842133	-0.106648	normal	0.372104	0.473549	normal
Os01g0206300	--	--	--	--	--	--	5.5e-05	6.02269	up	--	--	--
Os01g0206600	0.0260953	1.00751	normal	0.00771414	1.10068	normal	0.296953	-0.572618	normal	0.950897	0.0596761	normal
Os01g0206800	0.00120693	1.84829	up	0.0144127	1.38778	normal	0.018192	-1.59654	normal	0.65133	-0.410346	normal
Os01g0207001	0.000107653	2.2042	up	0.00245492	1.70719	up	0.0569567	-1.22219	normal	0.636923	-0.410654	normal
Os01g0207200	0.0011346	1.89461	up	2.14e-09	2.86358	up	0.00732509	-1.18864	normal	0.413037	-0.490964	normal
Os01g0207400	0.000726698	1.2576	normal	0.263698	0.582328	normal	0.307995	-0.522187	normal	0.365146	-0.537208	normal
Os01g0207600	4.56e-05	3.58251	up	0.000404584	2.16241	up	0.0542554	-1.21835	normal	0.527654	-0.521795	normal
Os01g0207900	--	--	--	1.01e-08	3.83485	up	0.00131639	3.27101	up	--	--	--
Os01g0208400	0.00701855	4.26664	up	0.000110823	3.06317	up	0.0722901	-1.69663	normal	0.130977	-1.77349	normal
Os01g0208600	1.19e-13	1.72528	up	5.7e-07	1.17316	normal	0.000397276	-1.16821	normal	0.14521	-0.738173	normal
Os01g0208700	3.77e-49	-4.2543	down	5.19e-34	-3.4561	down	0.0306251	0.769835	normal	0.491732	0.391606	normal
Os01g0208800	3.77e-45	-4.02757	down	3.98e-29	-3.0696	down	0.00761633	0.969335	normal	0.301353	0.565875	normal
Os01g0209000	0.000467092	-0.986294	normal	0.000679991	-0.930437	normal	0.0205658	-0.889515	normal	0.475833	-0.401307	normal
Os01g0209200	0.51474	0.216965	normal	0.243988	-0.399316	normal	0.482634	0.372435	normal	0.271861	0.666472	normal
Os01g0209400	0.526229	-0.2027	normal	0.289015	0.300509	normal	0.0465203	0.663981	normal	0.754579	0.195421	normal
Os01g0209566	2.24e-06	2.59117	up	7.33e-05	2.12898	up	0.647398	0.352576	normal	0.674765	0.404609	normal
Os01g0209700	1.75e-09	-5.92511	down	3.13e-06	-4.09611	down	0.247901	-0.911278	normal	0.0502061	-1.5989	normal
Os01g0209750	8.72e-12	-5.84074	down	5.01e-08	-4.18511	down	0.0986393	-1.25239	normal	0.0522293	-1.57017	normal
Os01g0209800	1.56e-11	-3.86784	down	1.03e-11	-3.92613	down	0.0412615	1.70367	normal	--	--	--
Os01g0209901	1.37e-07	-4.48885	down	2.55e-08	-4.93679	down	0.000451628	1.63544	up	0.846523	0.226114	normal
Os01g0210300	2.27e-18	8.24635	up	--	--	--	1.47e-05	-3.86129	down	0.00167734	-2.30434	down
Os01g0210400	--	--	--	4.78e-06	2.84925	up	0.0171611	-1.99975	normal	0.833896	-0.244554	normal
Os01g0210500	0.00231469	-0.759553	normal	0.313998	-0.272341	normal	0.844123	0.0819177	normal	0.579434	0.306229	normal
Os01g0210550	0.0270943	-0.66432	normal	1.87e-05	-1.2716	normal	0.805423	-0.144626	normal	0.802233	0.184735	normal
Os01g0210600	1.45e-06	-1.1996	normal	1.97e-14	-1.96838	down	0.475865	-0.322112	normal	0.56437	-0.317697	normal
Os01g0210750	0.00363994	-1.27116	normal	0.000221488	-1.52974	normal	0.386297	-0.585321	normal	0.554953	-0.493191	normal
Os01g0210800	3.28e-11	2.86326	up	4.34e-08	2.36259	up	0.0134774	-1.12676	normal	0.339949	-0.575176	normal
Os01g0211600	4.58e-05	-2.3825	down	0.000633455	-1.78193	down	0.855992	-0.196514	normal	0.412629	-0.766927	normal
Os01g0211800	9.15e-17	3.85419	up	--	--	--	1.04e-07	-6.07623	down	0.00592765	-2.40846	down
Os01g0212000	3.34e-22	8.80325	up	1.59e-12	6.56322	up	0.00027836	-2.68983	down	0.372413	-0.758334	normal
Os01g0212100	6.38e-07	-1.28116	normal	4.79e-05	-1.02322	normal	0.0169107	-0.840043	normal	0.153365	-0.692012	normal
Os01g0212400	0.590681	-0.219501	normal	9.17e-06	-1.11873	normal	0.0347297	-0.702435	normal	0.814786	-0.152045	normal
Os01g0212500	1.5e-40	6.04549	up	1.44e-33	5.69797	up	0.429931	-0.555354	normal	0.937895	0.0650772	normal
Os01g0212700	0.00578722	1.51447	normal	7.2e-10	2.70097	up	0.52427	-0.360178	normal	0.775627	0.415459	normal
Os01g0212900	--	--	--	--	--	--	0.0819649	-3.03647	normal	--	--	--
Os01g0213400	1.68e-42	-6.881	down	5.76e-39	-5.71386	down	3.73e-07	Inf	up	--	--	--
Os01g0213800	1.37e-10	3.96874	up	1.23e-07	3.23738	up	0.00211578	-2.53232	down	0.526796	-0.551456	normal
Os01g0214001	8.11e-78	5.05745	up	3.64e-45	4.03615	up	0.0010493	-2.36189	down	0.66337	-0.317685	normal
Os01g0214200	2.96e-07	-1.92656	down	3.83e-07	-1.79588	down	0.0141095	-1.27554	normal	0.34486	-0.629326	normal
Os01g0214300	0.489603	-0.202629	normal	0.00953333	-0.708701	normal	0.95116	-0.0353789	normal	0.544271	-0.342056	normal
Os01g0214400	2.54e-25	-2.84385	down	5.07e-09	-1.46891	normal	0.000111897	1.70077	up	0.502619	0.420478	normal
Os01g0214600	0.398834	1.30391	normal	6.38e-82	4.89529	up	1.58e-07	3.49526	up	0.198255	2.90517	normal
Os01g0214800	6.54e-47	-4.72752	down	0.161093	-0.368694	normal	1.58e-44	5.37609	up	0.0374709	4.01106	normal
Os01g0215100	6.37e-14	-5.78243	down	0.0102906	-1.26503	normal	0.603656	-0.601335	normal	0.142246	1.27627	normal
Os01g0215500	--	--	--	2.38e-35	7.80826	up	0.00662125	2.19675	up	0.252541	2.59743	normal
Os01g0215700	7.18e-93	9.76257	up	2.24e-21	8.44127	up	3.84e-14	-3.86294	down	0.000153743	-1.55101	normal
Os01g0215725	1.89e-58	8.92698	up	4.68e-23	6.92711	up	1.47e-09	-3.88762	down	0.000722942	-1.65433	down
Os01g0216400	--	--	--	1.29e-19	8.25567	up	0.836447	0.438215	normal	0.166432	2.2431	normal
Os01g0217000	0.635991	0.38818	normal	0.228853	0.660796	normal	0.151741	-1.08813	normal	0.307395	-0.759653	normal
Os01g0217050	--	--	--	0.133127	0.95423	normal	0.20931	-1.155	normal	0.823561	-0.275747	normal
Os01g0217500	--	--	--	--	--	--	0.000165315	2.45735	up	0.919406	-0.154185	normal
Os01g0217800	0.144902	-0.535003	normal	0.496856	-0.247603	normal	0.69089	-0.204341	normal	0.668394	-0.279001	normal
Os01g0217900	0.00221869	-0.762694	normal	0.000222992	-0.92974	normal	0.762347	-0.128609	normal	0.220676	-0.603865	normal
Os01g0218100	0.000845536	-3.42411	down	0.154429	0.668829	normal	0.000226283	4.86376	up	0.0729994	3.94713	normal
Os01g0218350	1.31e-10	3.08265	up	0.0942921	0.967712	normal	3.56e-07	-3.0034	down	0.00560512	-1.54062	normal
Os01g0218500	2.11e-28	2.638	up	2.61e-20	2.19946	up	0.0460445	0.639448	normal	0.879065	0.102534	normal
Os01g0218700	1.34e-07	-1.31737	normal	2.18e-08	-1.42758	normal	0.119364	0.516675	normal	0.987807	-0.0150046	normal
Os01g0218900	0.242491	-0.335865	normal	0.00591117	-0.755538	normal	0.151758	-0.572073	normal	0.804383	0.162715	normal
Os01g0219000	0.695546	-0.189761	normal	0.0129619	0.847687	normal	0.796901	0.149869	normal	0.0727152	0.95651	normal
Os01g0219100	0.00288568	1.2383	normal	0.194114	0.573979	normal	0.422239	-0.495233	normal	0.751315	-0.271202	normal
Os01g0219300	--	--	--	5.28e-05	2.39965	up	0.0689516	-1.08149	normal	0.0065447	-1.83794	down
Os01g0219500	3.81e-22	9.59227	up	--	--	--	0.00279927	-7.76722	down	0.25148	-2.15087	normal
Os01g0220200	1.9e-11	-1.68769	down	2.04e-09	-1.51855	normal	0.00386705	0.915887	normal	0.313317	0.507854	normal
Os01g0220300	0.325211	0.288209	normal	0.0990564	0.454278	normal	0.57377	0.250248	normal	0.0688015	0.863533	normal
Os01g0220400	7.15e-13	-3.79933	down	0.0303371	-0.780377	normal	0.00227322	2.09833	up	0.0541498	2.43041	normal
Os01g0221000	0.521721	0.411821	normal	0.332691	0.577526	normal	0.0492815	1.79981	normal	0.388585	1.08013	normal
Os01g0221100	0.0207955	1.32097	normal	0.497252	0.348365	normal	0.203094	1.2118	normal	0.553312	0.411349	normal
Os01g0221300	0.000517707	1.26964	normal	0.153645	0.567238	normal	0.532329	-0.332255	normal	0.702325	0.257137	normal
Os01g0221500	0.42821	-0.282102	normal	9.69e-05	-1.384	normal	0.183951	0.673884	normal	0.912218	-0.112712	normal
Os01g0221600	1.63e-55	-4.67032	down	5.25e-35	-3.37444	down	0.29062	0.530846	normal	0.943495	-0.0675246	normal
Os01g0221900	2.79e-16	-2.84192	down	0.00369346	-0.854278	normal	0.161327	0.72222	normal	0.820242	0.209349	normal
Os01g0222500	0.455856	-0.477897	normal	0.851642	0.107249	normal	3.51e-06	-2.12272	down	2.66e-05	-2.1869	down
Os01g0222600	0.000111491	-1.90515	down	0.000253117	-1.76001	down	3.2e-05	1.39885	normal	0.884696	0.114015	normal
Os01g0223000	0.000350179	1.52605	normal	2.12e-05	1.65185	up	0.000174125	2.04331	up	0.0397273	1.47247	normal
Os01g0223200	6e-18	-2.82858	down	0.000209937	-1.04808	normal	0.868978	0.123537	normal	0.956243	0.0576806	normal
Os01g0223500	0.0254917	-0.562179	normal	9.23e-12	-1.72345	down	2.31e-15	-2.59317	down	0.000497403	-1.49579	normal
Os01g0223700	0.00370975	-0.842848	normal	0.165588	-0.397162	normal	0.954642	0.0271506	normal	0.903865	-0.0911912	normal
Os01g0223900	1.61e-25	6.73544	up	2.17e-17	5.71465	up	0.0721363	-0.851997	normal	0.0106197	-1.4184	normal
Os01g0224000	1.02e-05	2.70852	up	1.6e-06	2.88767	up	0.181299	0.841148	normal	0.979417	0.0397658	normal
Os01g0224100	0.00769015	-1.20365	normal	0.000163595	-1.91924	down	0.412923	-0.409736	normal	0.262137	-0.584385	normal
Os01g0224166	0.0700069	-1.64461	normal	0.0647093	-1.72645	normal	0.293504	0.984338	normal	0.554568	0.626954	normal
Os01g0224200	--	--	--	--	--	--	0.198524	1.26245	normal	--	--	--
Os01g0224300	0.0347136	-1.41048	normal	0.961705	0.0360924	normal	0.909447	-0.174196	normal	0.403623	0.795333	normal
Os01g0224400	0.939335	0.028643	normal	0.194531	0.418452	normal	7.65e-07	2.11253	up	0.0332682	1.30086	normal
Os01g0224500	0.784183	-0.0992589	normal	0.739409	-0.115987	normal	0.366744	0.416201	normal	0.442734	0.460905	normal
Os01g0225000	5.98e-05	1.86377	up	2.39e-05	1.82324	up	0.971024	0.0179439	normal	0.284341	-0.617357	normal
Os01g0225100	0.00136866	-0.796819	normal	0.000141787	-0.956418	normal	0.835688	-0.0934874	normal	0.93337	-0.0610117	normal
Os01g0225200	0.398144	0.221788	normal	0.16469	0.35228	normal	0.330917	0.352992	normal	0.546125	0.329076	normal
Os01g0225400	0.190073	0.56562	normal	0.0539762	0.703818	normal	0.0986433	0.852903	normal	0.248479	0.7764	normal
Os01g0225550	0.105661	0.911848	normal	5.52e-10	2.39209	up	7.64e-24	4.20093	up	0.0504997	3.43865	normal
Os01g0226200	1.19e-11	5.49876	up	1.07e-27	5.35315	up	2.25e-07	-2.49371	down	0.0862694	-0.850554	normal
Os01g0226300	7.73e-37	3.38671	up	2.62e-24	2.80249	up	5.46e-08	-1.80144	down	0.0018292	-1.41185	normal
Os01g0226450	3.86e-35	9.86707	up	5.75e-18	8.33911	up	0.695012	0.294282	normal	0.566965	1.03641	normal
Os01g0226500	0.166017	0.385175	normal	1.93e-06	1.15844	normal	0.0606179	0.926457	normal	0.0678682	1.26134	normal
Os01g0226700	2.04e-22	8.36413	up	1.3e-27	7.30478	up	0.891718	0.0889404	normal	0.892744	0.127595	normal
Os01g0227100	2.01e-14	-1.95287	down	7.75e-12	-1.77607	down	0.0290179	1.01463	normal	0.765157	0.187472	normal
Os01g0227200	0.556611	0.155507	normal	0.607148	-0.143287	normal	0.0340577	0.681584	normal	0.470514	0.381831	normal
Os01g0227250	0.558204	-0.188203	normal	0.0434451	0.540023	normal	0.00253938	1.09857	normal	0.323246	0.55439	normal
Os01g0227300	0.000197241	-0.961212	normal	0.00335625	-0.746137	normal	0.293794	-0.387912	normal	0.262473	-0.551297	normal
Os01g0227350	4e-37	-6.12881	down	6.07e-29	-4.46735	down	--	--	--	--	--	--
Os01g0227400	1.01e-48	-8.65266	down	1.34e-23	-3.64469	down	0.164781	1.29036	normal	0.404986	1.0101	normal
Os01g0227800	2.55e-49	-6.10064	down	3.19e-24	-3.23096	down	0.0203336	1.68642	normal	0.0861653	1.57871	normal
Os01g0228300	0.549816	0.226419	normal	0.783247	-0.116494	normal	0.0714032	-0.80478	normal	0.228547	-0.688669	normal
Os01g0228400	1.88e-05	1.2073	normal	0.00155113	1.28219	normal	0.0155756	1.13644	normal	0.527599	0.388489	normal
Os01g0228450	1.37e-05	1.03311	normal	0.00468198	0.981294	normal	0.00289439	1.19632	normal	0.245467	0.577929	normal
Os01g0228500	5.15e-09	3.69506	up	6.32e-08	3.82396	up	0.410198	0.590025	normal	0.514503	0.587134	normal
Os01g0228600	3.09e-14	-2.7323	down	6.42e-10	-2.1112	down	0.915696	-0.052709	normal	0.274347	-0.541553	normal
Os01g0228800	5.8e-08	1.67459	up	1.54e-06	1.46924	normal	0.767356	0.128093	normal	0.394005	-0.459846	normal
Os01g0228901	0.0012824	1.84459	up	0.301464	0.64863	normal	0.00795943	-1.36872	normal	0.070857	-1.11976	normal
Os01g0229000	0.0231587	1.35451	normal	0.0357943	1.22225	normal	0.199284	-0.842099	normal	0.253761	-0.885374	normal
Os01g0229100	0.948534	0.0179377	normal	0.464533	-0.213371	normal	0.535886	-0.26018	normal	0.911361	0.0796083	normal
Os01g0229200	0.00564159	0.665763	normal	0.127989	0.383731	normal	0.418324	-0.30658	normal	0.94738	-0.0521179	normal
Os01g0229250	0.0134002	1.23531	normal	0.852126	0.111698	normal	0.262987	-0.6809	normal	0.785267	-0.239659	normal
Os01g0229300	3.56e-05	1.64283	up	0.0140479	1.01688	normal	0.849277	-0.125264	normal	0.653362	-0.326017	normal
Os01g0229400	5.72e-06	1.36538	normal	0.14675	0.496692	normal	0.403741	-0.403365	normal	0.763231	-0.215015	normal
Os01g0229500	7.91e-37	-4.17768	down	6.6e-10	-1.58904	down	0.0975302	0.735687	normal	0.269761	0.654449	normal
Os01g0229900	0.961657	-0.0336449	normal	0.832623	0.0926013	normal	0.0333952	-1.0716	normal	0.165099	-0.868972	normal
Os01g0230200	0.000116867	-1.58474	normal	0.0238782	-0.839914	normal	0.00191661	-1.37928	normal	0.0858544	-0.940676	normal
Os01g0230800	0.0952334	1.02166	normal	3.94e-11	3.12053	up	0.000253711	2.28523	up	0.00251497	2.173	up
Os01g0231000	0.0965185	0.41072	normal	0.0465149	0.496024	normal	8.08e-23	-4.31924	down	0.445165	-0.661404	normal
Os01g0231500	0.0283771	-0.555911	normal	0.892641	-0.0415287	normal	0.00191668	0.954264	normal	0.500202	0.361839	normal
Os01g0231700	0.641097	0.196584	normal	0.724044	0.152509	normal	0.0924564	-0.579003	normal	0.86236	-0.118453	normal
Os01g0231800	0.00167533	1.19572	normal	8.99e-09	1.84484	up	0.686356	0.191072	normal	0.504582	0.393106	normal
Os01g0231900	0.0437051	-0.536277	normal	0.0193312	-0.609286	normal	0.117926	-0.596458	normal	0.430844	-0.428954	normal
Os01g0231950	0.856106	0.069521	normal	0.000276793	1.51797	normal	1.98e-10	-2.02917	down	0.00594621	-1.17305	normal
Os01g0232000	2.13e-07	1.44028	normal	1.08e-58	3.9701	up	2.12e-06	1.43038	normal	0.474336	0.602215	normal
Os01g0232200	2.24e-80	11.3989	up	0.00436825	7.3577	up	3.31e-10	-4.08902	down	0.000198636	-2.3146	down
Os01g0232300	0.00198022	-0.78455	normal	0.00616294	-0.689861	normal	0.879087	-0.0764838	normal	0.890188	0.0953968	normal
Os01g0232400	0.725546	0.0977604	normal	0.500146	0.181286	normal	0.615527	0.194704	normal	0.883826	0.100823	normal
Os01g0232450	0.376337	0.461892	normal	0.127359	-0.842071	normal	0.941357	-0.0808363	normal	0.918496	-0.113211	normal
Os01g0232500	3.3e-07	1.27159	normal	0.00157417	0.809957	normal	0.0611323	0.656274	normal	0.0818151	0.810749	normal
Os01g0232550	0.0045054	0.954008	normal	2.02e-06	1.41138	normal	0.0449929	0.890357	normal	0.145532	0.835616	normal
Os01g0232700	6.75e-11	-1.74516	down	1.88e-08	-1.45126	normal	0.306004	0.4353	normal	0.816888	0.167653	normal
Os01g0232800	0.0211643	0.571266	normal	0.000984159	0.789691	normal	0.1302	-0.521588	normal	0.359376	-0.470223	normal
Os01g0233000	0.0259161	-1.00421	normal	0.560687	-0.214175	normal	0.378707	0.702706	normal	0.979789	-0.0305788	normal
Os01g0233500	0.00109309	1.80333	up	0.0605828	1.0642	normal	0.00337657	-1.85524	down	0.149323	-1.06856	normal
Os01g0233900	1.74e-11	2.72171	up	2.31e-28	3.62272	up	0.000209521	1.72027	up	0.000859735	1.62079	up
Os01g0234300	0.441915	-0.496286	normal	0.571863	0.310437	normal	0.422179	-0.638271	normal	0.387816	-0.764978	normal
Os01g0234700	0.975085	-0.0435897	normal	7.08e-05	1.72025	up	0.000361575	-1.866	down	0.181206	-0.742203	normal
Os01g0234800	0.00518158	0.914724	normal	0.00043038	1.07337	normal	0.723777	0.174895	normal	0.651652	0.290613	normal
Os01g0234900	0.00842764	0.642071	normal	0.459934	-0.203647	normal	0.0381644	0.682328	normal	0.385915	0.445205	normal
Os01g0235100	0.00373743	-1.47049	normal	3.93e-05	-2.39236	down	0.145854	-0.624255	normal	0.0351296	-1.07137	normal
Os01g0235200	0.115196	0.589337	normal	0.0450058	0.695073	normal	0.18937	0.639175	normal	0.428917	0.525487	normal
Os01g0235300	0.0365581	0.916572	normal	1.67e-05	1.56344	normal	0.733347	0.175821	normal	0.876963	0.125045	normal
Os01g0235325	0.120001	0.62227	normal	0.600064	-0.246718	normal	0.960926	0.0290121	normal	0.844871	-0.175327	normal
Os01g0235400	4.66e-05	1.04928	normal	0.0025421	0.785141	normal	0.846892	-0.0884415	normal	0.867994	-0.111818	normal
Os01g0235700	0.103886	0.402475	normal	0.317384	0.258352	normal	0.00150867	0.977168	normal	0.047713	0.881442	normal
Os01g0235800	0.00549402	0.686226	normal	0.839513	-0.063865	normal	0.899959	-0.0621908	normal	0.83861	0.132364	normal
Os01g0235900	2.78e-120	-11.6349	down	9.32e-64	-5.12627	down	6.03e-05	7.81954	up	--	--	--
Os01g0236000	0.79666	0.146819	normal	0.880337	0.084451	normal	0.000608847	-1.7781	down	0.171927	-0.870168	normal
Os01g0236300	1.88e-62	4.09512	up	1.98e-46	3.43864	up	0.000630092	1.06862	normal	0.588891	0.36346	normal
Os01g0236400	4.55e-23	7.39096	up	4.06e-12	5.13311	up	7.46e-06	-2.32677	down	0.530468	-0.44003	normal
Os01g0236700	8.42e-20	-2.3543	down	7.53e-24	-2.67658	down	0.195113	0.464361	normal	0.598683	-0.303708	normal
Os01g0236800	0.273326	-0.371682	normal	0.0868486	-0.556189	normal	0.990622	-0.0181824	normal	0.984501	0.0210683	normal
Os01g0236900	--	--	--	--	--	--	0.860612	-0.251097	normal	0.757748	-0.369416	normal
Os01g0237100	9.66e-86	-6.42831	down	1.89e-68	-5.43027	down	0.761526	-0.267684	normal	0.835823	0.222344	normal
Os01g0237400	--	--	--	--	--	--	4.51e-05	2.79858	up	0.689108	1.05686	normal
Os01g0238200	0.000361947	0.985088	normal	0.000641959	0.922986	normal	0.0831302	-0.640991	normal	0.526798	-0.35376	normal
Os01g0238287	0.000589724	1.3304	normal	0.0049085	1.06925	normal	0.249531	-0.580405	normal	0.671661	-0.297915	normal
Os01g0238500	1.71e-55	-7.18903	down	1.06e-37	-5.31124	down	0.036185	0.780151	normal	0.303355	0.550057	normal
Os01g0238600	0.0018217	0.794926	normal	0.00684649	0.685113	normal	0.736561	0.133183	normal	0.672479	0.243244	normal
Os01g0238800	0.558529	0.288006	normal	0.258823	0.492467	normal	0.76711	-0.218883	normal	0.893829	-0.137603	normal
Os01g0238850	9.26e-05	-1.08852	normal	0.000240241	-0.992995	normal	0.956316	0.0257568	normal	0.992893	-0.0113338	normal
Os01g0239000	3.52e-12	-1.84489	down	3.88e-16	-2.2806	down	0.233622	0.409169	normal	0.97758	0.0236012	normal
Os01g0239100	4.47e-05	-1.27428	normal	0.00136068	-0.952002	normal	0.447066	0.386275	normal	0.399285	0.526343	normal
Os01g0239150	0.290546	-0.588144	normal	0.274502	-0.566407	normal	0.53572	0.476229	normal	0.349178	0.786625	normal
Os01g0239200	8.86e-28	-3.36233	down	1.31e-18	-2.81894	down	0.669503	-0.185229	normal	0.190293	-0.693346	normal
Os01g0239300	0.0260354	-1.29473	normal	0.257145	-0.610727	normal	0.272595	-1.02283	normal	0.830856	0.257894	normal
Os01g0239700	0.61024	0.13575	normal	0.114488	-0.407987	normal	0.138666	-0.518477	normal	0.064472	-0.860835	normal
Os01g0240700	1.69e-15	Inf	up	--	--	--	--	--	--	0.973815	0.0677725	normal
Os01g0241000	3.09e-07	-1.71304	down	2.39e-05	-1.32519	normal	0.840811	0.12319	normal	0.702739	-0.30469	normal
Os01g0241100	0.636771	-0.214708	normal	0.850925	-0.0883774	normal	0.772842	0.16585	normal	0.951122	-0.0622854	normal
Os01g0241400	--	--	--	--	--	--	2.92e-05	3.38403	up	--	--	--
Os01g0242300	0.254067	0.520788	normal	0.950438	0.0310002	normal	1.27e-10	-2.4781	down	1.28e-06	-2.13143	down
Os01g0242500	0.0288761	-1.08398	normal	0.134885	-0.682015	normal	0.529407	-0.43034	normal	0.685472	-0.351143	normal
Os01g0242600	0.142252	0.521778	normal	0.912349	0.0465651	normal	2.39e-05	1.28457	normal	0.232397	0.639152	normal
Os01g0242900	0.737713	0.115504	normal	0.635505	0.158955	normal	0.040168	-0.774267	normal	0.0951245	-0.815468	normal
Os01g0243000	0.0154194	-1.44425	normal	0.30056	-0.573037	normal	0.813038	0.208755	normal	0.824891	0.255778	normal
Os01g0243100	0.408533	-0.368675	normal	0.386845	0.328691	normal	0.356677	-0.524616	normal	0.844315	-0.169994	normal
Os01g0243200	0.000189505	1.09108	normal	0.00359403	0.85583	normal	0.00556395	0.954368	normal	0.8806	0.110363	normal
Os01g0243300	0.137881	-0.999316	normal	0.00217423	-2.65925	down	0.315729	0.920725	normal	0.601623	0.562328	normal
Os01g0243400	0.324126	-0.420006	normal	0.129055	0.526044	normal	0.884168	0.0767329	normal	0.700761	-0.256566	normal
Os01g0243600	2.55e-09	3.7313	up	3.91e-09	4.13359	up	0.53292	0.568549	normal	0.468261	0.716656	normal
Os01g0243700	5.87e-17	6.19565	up	2.06e-11	4.93915	up	7.68e-15	-3.36387	down	6.18e-08	-2.50429	down
Os01g0243800	1.05e-15	Inf	up	3.46e-19	Inf	up	0.0352169	1.43179	normal	0.263228	0.982564	normal
Os01g0246100	0.747569	0.0868529	normal	0.0657356	-0.473091	normal	0.330439	0.351051	normal	1	0.0010834	normal
Os01g0246400	0.962809	0.0214121	normal	0.472454	-0.422901	normal	0.383929	-1.20738	normal	0.425062	-1.00876	normal
Os01g0246500	5.47e-14	2.71133	up	0.00085517	1.40188	normal	0.134918	0.751524	normal	0.243394	0.766335	normal
Os01g0246601	--	--	--	--	--	--	2.24e-05	-4.41784	down	0.380068	-0.904924	normal
Os01g0246700	1.63e-68	-5.42405	down	1.08e-20	-2.57924	down	9.09e-74	6.33871	up	9.63e-11	4.09971	up
Os01g0247500	0.0763596	-0.807298	normal	0.0159372	0.827124	normal	1.58e-07	2.10778	up	0.0726073	1.09557	normal
Os01g0247550	0.439983	-0.519322	normal	0.208953	0.676879	normal	0.00173404	2.07657	up	0.218404	1.10666	normal
Os01g0247600	0.0981619	-0.619209	normal	0.587265	-0.203907	normal	0.0158088	1.91787	normal	0.874558	0.355206	normal
Os01g0247900	3.41e-12	7.09937	up	--	--	--	1.19e-08	-3.27798	down	3.32e-05	-2.53151	down
Os01g0248300	--	--	--	--	--	--	0.204042	0.917631	normal	0.0716117	-1.57322	normal
Os01g0248400	0.650294	-0.148837	normal	0.00123456	-0.97095	normal	0.944659	-0.0447331	normal	0.250083	-0.643196	normal
Os01g0248500	0.00789015	-2.16265	down	0.0101309	-2.14086	normal	0.166537	1.06559	normal	0.974171	-0.0625232	normal
Os01g0248600	0.415977	-0.265283	normal	0.347507	-0.296714	normal	0.780242	-0.164706	normal	0.664475	0.285917	normal
Os01g0248701	--	--	--	--	--	--	0.00960707	4.73138	up	--	--	--
Os01g0248850	--	--	--	--	--	--	0.270838	-1.07709	normal	0.152774	-1.30172	normal
Os01g0249200	0.0898706	2.70008	normal	2.33e-55	5.60665	up	0.58027	0.627336	normal	0.92272	0.223372	normal
Os01g0249300	1e-05	-1.10067	normal	3.02e-06	-1.16351	normal	0.154251	-0.499688	normal	0.28215	-0.530096	normal
Os01g0249900	3.8e-15	5.87913	up	1.95e-07	4.45685	up	0.136624	-1.23699	normal	0.866837	0.198685	normal
Os01g0250600	0.00448116	-0.836372	normal	0.705084	0.111889	normal	0.045064	0.770667	normal	0.0645193	0.899913	normal
Os01g0250900	0.00540718	-0.695446	normal	0.0069927	-0.686064	normal	0.621888	-0.196467	normal	0.89359	-0.0940304	normal
Os01g0251100	0.00785183	-0.858697	normal	0.0259038	-0.691943	normal	0.674066	0.203883	normal	0.415184	0.46992	normal
Os01g0251200	6.66e-07	1.30799	normal	0.000542949	0.929288	normal	0.0689753	0.633275	normal	0.452862	0.406229	normal
Os01g0251400	1.3e-170	8.7223	up	0.00680235	5.67515	up	4.21e-25	-3.95857	down	0.000469787	-1.80846	down
Os01g0252100	0.0435059	0.503733	normal	0.963119	0.0120321	normal	0.425046	-0.311716	normal	0.747584	-0.212926	normal
Os01g0252150	0.385923	0.417493	normal	0.305057	-0.521451	normal	0.429737	-0.476779	normal	0.544671	-0.458983	normal
Os01g0252300	--	--	--	--	--	--	1.26e-05	-6.35309	down	0.0249707	-2.47454	normal
Os01g0252900	0.454291	0.258711	normal	0.507362	0.224831	normal	0.944551	-0.0486527	normal	0.880265	0.116421	normal
Os01g0253100	0.0506047	0.49181	normal	0.182723	0.341198	normal	0.922951	-0.048546	normal	0.764943	-0.184532	normal
Os01g0253300	0.000234774	0.898911	normal	0.0200554	0.598646	normal	0.783125	0.114889	normal	0.572448	0.343326	normal
Os01g0253400	6.39e-07	2.87081	up	0.0729728	2.32857	normal	1.12e-05	-2.38967	down	0.00129629	-1.77228	down
Os01g0253500	--	--	--	3.17e-06	3.37108	up	2.57e-16	3.8508	up	0.212979	1.6993	normal
Os01g0253600	0.630188	-0.245722	normal	0.236715	-0.536372	normal	0.0156586	-1.20109	normal	0.12302	-0.9414	normal
Os01g0253900	1.03e-15	-2.10252	down	4.19e-13	-1.85024	down	0.00230791	1.19582	normal	0.489139	0.449716	normal
Os01g0254000	4.39e-06	1.08084	normal	1.23e-06	1.16299	normal	0.0514367	0.631218	normal	0.0248497	1.03874	normal
Os01g0254100	0.00091628	-0.993593	normal	0.000665105	-1.03297	normal	0.0147532	0.764384	normal	0.902244	0.0877294	normal
Os01g0254200	8.69e-05	-1.1026	normal	8.12e-05	-1.0764	normal	0.195044	-0.494754	normal	0.443004	-0.413647	normal
Os01g0254300	--	--	--	--	--	--	0.00093218	-2.68794	down	0.00907781	-2.04299	down
Os01g0254350	--	--	--	--	--	--	9.5e-05	-3.38327	down	0.0185871	-1.87922	normal
Os01g0254800	0.0142657	-0.952456	normal	0.0594575	-0.688462	normal	0.454244	0.424198	normal	0.691481	0.318855	normal
Os01g0254900	0.884721	-0.0442533	normal	0.12707	-0.394729	normal	0.422157	0.290742	normal	0.997249	0.00591868	normal
Os01g0254950	0.41888	0.320404	normal	0.00504484	-1.1754	normal	0.727306	-0.206941	normal	0.90935	-0.0992264	normal
Os01g0255000	0.00037803	-0.883311	normal	0.000467722	-0.876102	normal	0.0713473	0.588526	normal	0.176874	0.646024	normal
Os01g0256400	0.0527295	0.535364	normal	0.818447	0.0720115	normal	0.104972	-0.606857	normal	0.632877	-0.279203	normal
Os01g0256500	0.0113791	-0.838281	normal	5.24e-09	-2.06387	down	1.8e-24	3.15656	up	0.362008	2.87033	normal
Os01g0256600	0.0381998	0.694814	normal	0.208267	0.431512	normal	0.702301	-0.20766	normal	0.781221	-0.203425	normal
Os01g0256800	2.47e-09	2.00121	up	7.93e-11	2.05844	up	0.774103	0.131496	normal	0.99582	-0.00808169	normal
Os01g0256900	0.00197332	0.840199	normal	0.00044232	0.917233	normal	0.188077	0.463944	normal	0.448791	0.400595	normal
Os01g0257100	2.33e-08	3.53543	up	2.91e-55	5.19779	up	2.68e-05	-1.72611	down	0.0153447	-1.16492	normal
Os01g0257400	1.5e-11	1.65621	up	4.62e-08	1.34427	normal	0.196056	0.448781	normal	0.268163	0.544097	normal
Os01g0257900	7.1e-08	2.47552	up	8.46e-07	2.17809	up	0.520033	-0.342882	normal	1	-0.00278957	normal
Os01g0258000	0.884683	-0.0931077	normal	0.481072	-0.36081	normal	0.377451	-0.547333	normal	0.910162	-0.11105	normal
Os01g0258600	0.257388	0.578376	normal	0.120009	0.719534	normal	0.28209	-0.690609	normal	0.982589	-0.0293242	normal
Os01g0258700	2.75e-08	1.30083	normal	6.87e-07	1.16492	normal	0.757082	-0.130815	normal	0.991625	-0.0121885	normal
Os01g0259200	0.0065855	-0.760867	normal	0.906341	-0.0395751	normal	1.03e-10	2.03301	up	0.0339799	1.01243	normal
Os01g0259600	0.00160802	-0.786376	normal	2.12e-05	-1.07065	normal	0.0174689	0.753102	normal	0.696827	0.226255	normal
Os01g0260500	0.152238	-0.661882	normal	0.0771826	-0.760836	normal	0.378649	0.451079	normal	0.558253	0.404523	normal
Os01g0260700	0.220478	-0.323547	normal	0.042371	-0.519885	normal	0.159243	-0.498519	normal	0.391241	-0.439953	normal
Os01g0260800	0.185205	0.512947	normal	4.96e-06	1.40765	normal	0.00217437	-1.04952	normal	0.184915	-0.643198	normal
Os01g0261100	0.000150203	-0.944684	normal	0.113216	-0.410175	normal	0.384581	0.314427	normal	0.663264	0.249887	normal
Os01g0261200	0.00704491	-0.67961	normal	0.00829618	-0.685577	normal	1.1e-21	2.77617	up	3.5e-07	2.27501	up
Os01g0261500	0.564259	-0.214468	normal	0.919541	0.0363511	normal	0.0543619	-0.799285	normal	0.195031	-0.699132	normal
Os01g0262500	0.236996	-0.676181	normal	0.496764	-0.373388	normal	0.00112182	-1.90952	down	0.372168	-0.983575	normal
Os01g0262600	0.0942309	-0.614248	normal	0.4565	-0.270906	normal	0.00072774	-1.64861	down	0.844639	-0.137095	normal
Os01g0262700	6.49e-05	-1.28387	normal	0.000149081	-1.16906	normal	0.0213523	-1.06066	normal	0.148375	-0.835696	normal
Os01g0263300	2.84e-17	7.81016	up	5.1e-90	7.0479	up	0.0433396	0.740125	normal	0.143524	-0.8621	normal
Os01g0263500	0.824204	0.0928157	normal	0.599297	-0.222765	normal	0.8899	-0.101879	normal	0.893562	-0.123681	normal
Os01g0263600	3.38e-17	2.20547	up	1.09e-12	1.87185	up	1.34e-09	1.9622	up	9.68e-05	1.66457	up
Os01g0263900	5.38e-88	5.68669	up	4.83e-24	3.6137	up	2.04e-21	3.27783	up	3.33e-08	2.49438	up
Os01g0264000	2.83e-46	5.38021	up	3.37e-21	3.52816	up	2e-18	3.25442	up	2.49e-06	2.3402	up
Os01g0264400	1.11e-26	3.79021	up	7.27e-27	3.68714	up	0.627705	-0.208952	normal	0.604285	-0.299203	normal
Os01g0264500	0.853702	0.0637381	normal	0.0498872	0.541304	normal	0.0764375	0.683853	normal	0.0416131	0.963038	normal
Os01g0264600	--	--	--	1e-19	Inf	up	3.28e-07	3.52348	up	--	--	--
Os01g0264700	1.32e-05	1.12274	normal	0.0860492	0.476876	normal	0.920417	0.0439072	normal	0.458704	0.392057	normal
Os01g0265000	0.939121	0.04725	normal	0.498062	-0.522931	normal	0.00570064	-1.9169	down	0.725869	-0.3343	normal
Os01g0265100	2.5e-13	3.72641	up	4.29e-24	4.37749	up	0.00330023	-1.32796	normal	0.00112091	-1.65242	down
Os01g0265200	0.0845806	-0.519641	normal	0.104775	-0.476109	normal	0.609568	-0.247451	normal	0.807258	-0.172454	normal
Os01g0265400	4.5e-05	-1.57941	normal	1.7e-05	-1.57493	normal	0.521603	-0.422598	normal	0.602778	-0.424322	normal
Os01g0265700	0.889943	-0.0580152	normal	0.503397	0.218521	normal	0.197959	0.585322	normal	0.125927	0.826866	normal
Os01g0265800	1.71e-09	-1.5314	normal	7.38e-10	-1.54938	normal	0.0666976	-0.630191	normal	0.536261	-0.33459	normal
Os01g0265900	0.00348365	1.1388	normal	0.183139	0.549765	normal	0.887301	0.0928637	normal	0.71867	0.287665	normal
Os01g0266000	1	-0.0015856	normal	0.0499221	-0.505928	normal	0.988988	0.00405204	normal	0.757963	-0.192157	normal
Os01g0266100	4.61e-06	3.44839	up	1.81e-20	4.19437	up	0.488309	0.360162	normal	0.261541	-0.678078	normal
Os01g0266200	0.268886	-0.327606	normal	0.00146945	-1.0724	normal	0.770995	-0.133269	normal	0.167552	-0.684198	normal
Os01g0266400	0.00407909	1.54654	normal	3.36e-05	1.96183	up	0.00343205	-1.38661	normal	0.128008	-0.895996	normal
Os01g0266500	0.00114914	-1.42516	normal	0.752118	0.116633	normal	0.242532	0.565599	normal	0.526708	0.430509	normal
Os01g0266600	5.66e-07	1.21854	normal	0.0702529	0.474672	normal	0.550279	-0.235727	normal	0.947108	0.0503353	normal
Os01g0266800	8.71e-05	1.20959	normal	0.436178	-0.34732	normal	0.798101	0.119145	normal	0.458319	-0.409651	normal
Os01g0267100	0.0319403	0.536764	normal	0.0343565	0.524878	normal	0.256141	0.399749	normal	0.574	0.308358	normal
Os01g0267200	0.0106668	0.61866	normal	0.444393	0.200412	normal	0.914935	0.0440542	normal	0.669815	0.247671	normal
Os01g0267400	0.229521	-0.545085	normal	0.557233	-0.260361	normal	0.576096	-0.36467	normal	0.926472	-0.0938794	normal
Os01g0267600	4.41e-19	2.6541	up	5.83e-13	2.20133	up	0.000811142	1.26454	normal	0.0113652	1.21148	normal
Os01g0267800	0.0206444	1.39502	normal	0.025884	1.6326	normal	0.000670379	-2.60066	down	0.39951	-0.785367	normal
Os01g0267900	9.31e-13	1.71766	up	0.987584	0.00284687	normal	7.63e-08	-2.09652	down	0.0269178	-0.971863	normal
Os01g0268100	0.000684683	-1.18652	normal	0.00077181	-1.12112	normal	0.730143	0.184332	normal	0.992972	0.0134899	normal
Os01g0268300	1.09e-08	-1.44714	normal	9.05e-06	-1.10557	normal	0.372004	0.343867	normal	0.558253	0.327829	normal
Os01g0268600	1.74e-12	-3.29763	down	5.23e-09	-2.38061	down	5.84e-08	3.76298	up	--	--	--
Os01g0268800	0.116224	-0.448494	normal	0.554718	-0.175143	normal	7.95e-06	1.45407	normal	0.268163	0.58821	normal
Os01g0268900	1.24e-09	-2.05243	down	7.28e-05	-1.21971	normal	0.391294	0.538844	normal	0.139131	0.995306	normal
Os01g0269000	0.341786	-0.334598	normal	0.605172	0.169659	normal	1.1e-09	2.25828	up	0.0626087	1.12533	normal
Os01g0269100	0.00421401	0.747512	normal	0.0555273	0.509185	normal	0.639592	0.1901	normal	0.236867	0.581655	normal
Os01g0269900	0.50452	-0.27355	normal	0.642101	0.170591	normal	0.871635	0.0939415	normal	0.705602	0.269648	normal
Os01g0269950	0.975085	0.0151467	normal	0.622893	-0.252312	normal	0.737696	-0.253279	normal	0.787211	0.244798	normal
Os01g0270100	2.92e-19	2.09845	up	2.15e-15	1.87864	up	2.6e-08	1.64656	up	1.4e-05	1.86876	up
Os01g0270300	0.267082	-1.11583	normal	0.883661	-0.156084	normal	9.7e-10	-3.1128	down	0.125085	-1.06387	normal
Os01g0270501	0.105076	-0.713461	normal	0.0213071	0.776842	normal	7.21e-08	-2.15696	down	0.180369	-0.750662	normal
Os01g0271000	0.221284	0.424879	normal	0.155836	0.470801	normal	0.0836651	0.732383	normal	0.217921	0.68973	normal
Os01g0271200	4.26e-06	1.64296	up	0.0614751	0.744483	normal	0.244915	0.564284	normal	0.550342	0.408121	normal
Os01g0271400	6.48e-11	-1.71037	down	2.35e-12	-1.81141	down	0.520644	0.287586	normal	0.703618	0.245401	normal
Os01g0271500	0.0604505	-0.511368	normal	0.0554067	-0.511423	normal	0.530919	-0.256371	normal	0.835671	-0.136684	normal
Os01g0271700	0.108996	-0.935	normal	0.637845	-0.264538	normal	0.0454852	0.727009	normal	0.176389	0.681868	normal
Os01g0272600	0.61684	-0.34058	normal	0.000255362	1.61634	up	0.0139099	1.4973	normal	0.117561	1.26317	normal
Os01g0272800	1.68e-21	-3.1333	down	4.17e-11	-1.92671	down	0.140794	0.78468	normal	0.859485	0.182343	normal
Os01g0272850	2.12e-14	-2.49112	down	1.48e-12	-2.23578	down	0.167201	0.701704	normal	0.640418	0.365923	normal
Os01g0273000	2.11e-08	1.41192	normal	8.44e-06	1.12756	normal	0.0897499	0.583186	normal	0.232091	0.588052	normal
Os01g0273100	9.64e-12	7.15235	up	--	--	--	2.79e-05	-6.05174	down	0.00803652	-2.84691	down
Os01g0273150	--	--	--	--	--	--	0.000623235	-3.19931	down	0.021012	-1.94892	normal
Os01g0273300	0.000117617	1.02364	normal	0.0876311	0.484208	normal	0.239371	-0.432571	normal	0.649701	-0.26084	normal
Os01g0273500	0.410443	0.233438	normal	0.167471	-0.401994	normal	0.785593	0.124576	normal	0.917213	-0.0808119	normal
Os01g0273800	0.0192409	1.28046	normal	0.90303	0.110653	normal	0.0856369	-1.07197	normal	0.710847	-0.326797	normal
Os01g0273850	--	--	--	--	--	--	0.247617	-1.24884	normal	0.361053	-0.895617	normal
Os01g0274800	3.13e-37	5.88284	up	7.29e-19	6.93167	up	3.7e-06	1.54133	normal	0.392167	0.488836	normal
Os01g0275300	0.213588	-0.360245	normal	0.738816	0.0974535	normal	0.388927	0.486531	normal	0.343051	0.516231	normal
Os01g0275500	0.0781532	1.05923	normal	2.92e-05	2.12356	up	0.830445	-0.198817	normal	0.548937	0.515064	normal
Os01g0275600	4.32e-27	2.83291	up	1.06e-17	2.29088	up	0.468522	0.326549	normal	0.301582	0.714209	normal
Os01g0275900	4.76e-32	-3.71101	down	3.46e-06	-1.21638	normal	0.975816	-0.0310294	normal	0.947334	-0.0638968	normal
Os01g0276000	0.00923627	0.705533	normal	0.88667	0.0510266	normal	0.132476	-0.519034	normal	0.952818	-0.0475277	normal
Os01g0276100	0.0232432	0.562022	normal	0.429748	0.209231	normal	0.0694484	0.588726	normal	0.928004	-0.064444	normal
Os01g0276200	0.0365478	0.647506	normal	0.00108253	0.929584	normal	0.597123	0.228021	normal	0.271232	0.563134	normal
Os01g0276400	4.34e-07	-1.75537	down	2.39e-07	-1.71588	down	0.307824	0.54973	normal	0.844647	0.182299	normal
Os01g0276500	0.0401416	0.765982	normal	0.28293	0.415014	normal	0.746304	0.183178	normal	0.966076	0.0436495	normal
Os01g0276600	7.44e-19	2.52788	up	2.19e-11	1.98297	up	1.77e-05	-1.48218	normal	0.234609	-0.59098	normal
Os01g0276700	5.8e-11	1.57187	normal	2.61e-05	1.03121	normal	0.363521	0.595028	normal	0.455809	0.390611	normal
Os01g0276800	9.67e-06	1.03984	normal	0.00189724	0.746553	normal	0.439585	-0.290613	normal	0.999424	-0.00519667	normal
Os01g0276900	7.9e-07	-4.90558	down	1.39e-05	-4.11611	down	0.00460032	4.092	up	--	--	--
Os01g0277500	2.1e-08	2.12157	up	6.18e-05	1.56084	normal	0.0406043	-0.895327	normal	0.922297	-0.0822583	normal
Os01g0277600	0.209953	-0.355227	normal	0.0625889	-0.510792	normal	0.00822289	0.966037	normal	0.214231	0.637017	normal
Os01g0277700	0.00054862	1.09525	normal	0.0101726	0.821737	normal	0.0102286	-0.998849	normal	0.732413	-0.216067	normal
Os01g0278000	5.61e-14	-2.61782	down	3.36e-11	-2.29434	down	7.5e-06	2.36794	up	0.00114698	2.45975	up
Os01g0278200	0.829293	0.0638173	normal	0.0461185	0.509049	normal	0.495108	0.265314	normal	0.859749	0.121119	normal
Os01g0278600	0.362362	0.336252	normal	0.439164	-0.308201	normal	0.994177	-0.0158711	normal	0.802573	-0.196015	normal
Os01g0278900	4.57e-40	-3.70305	down	5.23e-27	-2.85922	down	0.6503	-0.296744	normal	0.562057	-0.334161	normal
Os01g0278950	7.42e-07	2.26604	up	0.00121521	2.25613	up	9.59e-06	-1.73007	down	0.001926	-1.37364	normal
Os01g0278975	4.38e-05	2.14701	up	0.0201915	2.07726	normal	1.1e-06	-2.25733	down	0.00138438	-1.55849	normal
Os01g0279100	1.31e-39	-4.47209	down	2.15e-28	-3.91538	down	0.299477	-0.394326	normal	0.182522	-0.689693	normal
Os01g0279200	0.0404682	-0.530876	normal	0.000463202	-0.886616	normal	0.952742	-0.0338323	normal	0.963875	-0.0362296	normal
Os01g0279300	1.29e-08	1.33509	normal	0.0173461	0.585966	normal	0.0406279	-0.685689	normal	0.425307	-0.426354	normal
Os01g0279400	0.028664	-0.997726	normal	0.109885	-0.696912	normal	0.0696015	-0.786078	normal	0.990135	-0.0157437	normal
Os01g0279700	1.81e-32	-3.51338	down	4.46e-33	-3.78321	down	0.957193	-0.0328269	normal	0.598628	-0.294265	normal
Os01g0279800	0.00203209	0.756546	normal	0.00422502	0.696776	normal	0.138094	-0.514247	normal	0.945272	-0.0523413	normal
Os01g0279900	0.218177	0.326551	normal	0.704763	0.107644	normal	0.175014	0.497288	normal	0.417302	0.433233	normal
Os01g0280000	0.0376939	0.540347	normal	0.13428	0.393879	normal	0.551281	0.234135	normal	0.472581	0.384068	normal
Os01g0280200	2.69e-08	4.32276	up	5.46e-14	4.92524	up	0.974495	-0.0481685	normal	0.210669	0.916426	normal
Os01g0280400	0.155603	0.589556	normal	0.503717	0.283996	normal	0.0155314	1.18338	normal	0.0710888	1.11146	normal
Os01g0280500	0.118757	1.6137	normal	2.65e-10	2.95017	up	7.28e-09	3.9213	up	0.00224359	2.18424	up
Os01g0281000	1.63e-08	1.3196	normal	0.388281	0.225882	normal	0.000392611	1.07931	normal	0.104592	0.747077	normal
Os01g0281050	1.51e-07	1.54056	normal	0.601727	0.197591	normal	0.0170361	1.07684	normal	0.214935	0.774595	normal
Os01g0281100	3.01e-16	1.90245	up	0.0947849	0.459084	normal	2.85e-08	1.64685	up	0.21251	0.610183	normal
Os01g0281400	1.44e-15	1.87905	up	5.78e-08	1.29365	normal	0.867731	-0.0837436	normal	0.850445	0.148589	normal
Os01g0281600	1.59e-28	5.14961	up	2.08e-39	6.79455	up	0.0170156	0.757158	normal	0.456678	0.448114	normal
Os01g0282800	1.91e-43	4.62632	up	3.42e-28	4.72786	up	2.68e-13	-2.3789	down	0.000930188	-1.43316	normal
Os01g0282866	1.25e-79	4.96007	up	2.15e-42	3.76197	up	4.72e-12	-2.67885	down	0.00239719	-1.61482	down
Os01g0283000	6.82e-07	2.12572	up	0.00169205	1.39355	normal	0.00162784	-1.36289	normal	0.110956	-0.863696	normal
Os01g0283100	0.00052272	0.848831	normal	0.948349	0.018674	normal	0.0106628	-0.838946	normal	0.0822546	-0.790403	normal
Os01g0283300	1.75e-10	-1.59713	down	0.00331735	0.736119	normal	3.2e-22	2.96378	up	0.0982155	1.93968	normal
Os01g0283400	--	--	--	0.00184049	1.85949	up	--	--	--	--	--	--
Os01g0283500	2.44e-07	1.48393	normal	1.04e-11	1.81248	up	5.73e-16	2.6607	up	2.82e-06	2.03941	up
Os01g0283700	--	--	--	--	--	--	8.44e-07	3.34974	up	--	--	--
Os01g0284500	0.0154194	0.950603	normal	0.000504752	1.34612	normal	0.0661379	0.83486	normal	0.71592	-0.225118	normal
Os01g0284700	2.28e-05	-1.46071	normal	0.0104026	-0.933772	normal	0.0851114	0.668843	normal	0.798826	0.182687	normal
Os01g0284900	0.000512295	-2.35541	down	0.261516	-0.654472	normal	1.69e-05	2.39338	up	0.312596	0.893074	normal
Os01g0285300	8.15e-05	4.95392	up	1.16e-14	5.46045	up	0.193396	0.95764	normal	1	0.00265698	normal
Os01g0286000	0.0708108	-0.597756	normal	0.701051	0.124203	normal	0.583438	0.2361	normal	0.68839	-0.25133	normal
Os01g0286100	0.05989	0.468533	normal	0.948954	0.0175505	normal	1.14e-05	2.02683	up	0.0549438	0.9082	normal
Os01g0286200	0.0202896	0.735727	normal	0.0238533	-0.618911	normal	4.83e-08	1.70511	up	0.128405	0.752897	normal
Os01g0286600	1.51e-15	-2.06537	down	6.2e-08	-1.3514	normal	0.046061	-0.675488	normal	0.0874103	-0.782351	normal
Os01g0286900	0.540531	0.373779	normal	5.51e-16	3.02336	up	0.000715206	2.20716	up	0.0230663	1.97036	normal
Os01g0287600	2.2e-10	#NAME?	down	0.75929	-0.233131	normal	0.00888328	2.49821	up	--	--	--
Os01g0287700	0.0918028	-0.738082	normal	0.954103	-0.0339845	normal	0.767577	0.175549	normal	0.747438	-0.267429	normal
Os01g0288200	8.03e-16	Inf	up	--	--	--	5.89e-07	-5.74285	down	0.000313671	-3.40592	down
Os01g0288800	--	--	--	--	--	--	3.74e-06	8.46825	up	--	--	--
Os01g0289600	2.31e-07	-2.92364	down	3.39e-21	2.35476	up	1.48e-27	3.65742	up	0.0701069	3.65339	normal
Os01g0289732	6.3e-05	-3.44792	down	2.66e-23	2.51875	up	1.81e-24	3.76825	up	0.0547479	3.74904	normal
Os01g0290000	0.00459424	-0.739867	normal	0.0186254	0.64988	normal	2.67e-05	1.33611	normal	0.0163627	1.34708	normal
Os01g0290100	0.189018	0.330756	normal	0.0336194	-0.542242	normal	0.339899	-0.350215	normal	0.659043	-0.252338	normal
Os01g0290600	0.0108697	1.41325	normal	0.0013548	2.71054	up	0.00319095	1.25987	normal	0.098361	0.953692	normal
Os01g0290700	3.84e-23	3.57763	up	1.77e-59	4.09431	up	1.25e-11	2.01957	up	0.277012	0.812582	normal
Os01g0290800	1.8e-26	4.03355	up	1.33e-18	3.46197	up	1.93e-08	1.83528	up	0.327131	0.810164	normal
Os01g0291500	--	--	--	1.12e-97	7.41063	up	0.224769	1.51121	normal	0.281256	2.08261	normal
Os01g0291733	0.330735	1.16332	normal	2.44e-62	6.05625	up	0.210838	1.6711	normal	0.311857	2.21998	normal
Os01g0292200	9.62e-12	-1.75576	down	2.27e-24	-2.81567	down	0.00263125	0.924914	normal	0.509129	-0.374597	normal
Os01g0292900	0.00398536	-0.728977	normal	0.0383406	-0.527232	normal	7.27e-08	1.587	up	0.562695	0.320752	normal
Os01g0293000	1.07e-11	-4.56718	down	2.16e-09	-3.7772	down	0.287942	-2.36739	normal	0.868934	-0.298138	normal
Os01g0293100	2.31e-29	7.53552	up	8.24e-06	2.98307	up	0.0335031	-2.94239	normal	0.729818	-0.526186	normal
Os01g0293200	0.873969	0.0605282	normal	0.892944	0.0507252	normal	0.776818	-0.176486	normal	0.650484	0.310524	normal
Os01g0294700	0.00147363	-1.77522	down	1.24e-10	1.50454	normal	2.71e-21	2.7458	up	0.327152	2.19146	normal
Os01g0295700	8.45e-06	-1.10744	normal	0.00683604	-0.694974	normal	3.38e-18	2.54716	up	0.0701071	1.46882	normal
Os01g0295900	1.48e-14	-2.40214	down	3.08e-12	-2.06064	down	0.679487	-0.285416	normal	0.774191	-0.259025	normal
Os01g0296000	3.85e-07	2.944	up	3.48e-13	3.67983	up	0.895994	0.111031	normal	0.271934	0.858316	normal
Os01g0296100	0.327467	-0.258178	normal	0.168695	-0.358438	normal	0.0609936	0.6094	normal	0.489897	0.367549	normal
Os01g0296200	0.00387649	-3.16361	down	0.21358	0.654156	normal	0.336949	-0.593579	normal	0.833082	-0.193952	normal
Os01g0296450	--	--	--	--	--	--	0.000218734	-3.12663	down	0.0179195	-1.9214	normal
Os01g0296700	1.51e-19	6.54295	up	2.12e-13	6.21589	up	3.04e-10	-2.85024	down	0.0275414	-1.13209	normal
Os01g0297200	0.977883	-0.249946	normal	0.971612	-0.278717	normal	0.643062	0.46522	normal	0.290294	0.983522	normal
Os01g0298301	0.19366	-0.779214	normal	0.594311	0.279594	normal	0.00910948	1.62006	up	0.110041	1.25971	normal
Os01g0298400	6.11e-07	#NAME?	down	0.0725006	-1.42877	normal	1.48e-07	Inf	up	--	--	--
Os01g0298500	0.305836	-0.60397	normal	0.220142	-0.67058	normal	0.383389	-0.669088	normal	0.478862	-0.636221	normal
Os01g0299400	0.834402	0.0987359	normal	0.948632	-0.0435809	normal	0.362118	-0.588524	normal	0.97416	-0.0419832	normal
Os01g0299500	0.158464	-0.380469	normal	0.123897	-0.407709	normal	0.660525	0.175473	normal	0.575195	-0.313292	normal
Os01g0300200	0.00459856	1.54224	normal	0.43947	0.203081	normal	2.52e-11	-2.31112	down	0.00867687	-1.28193	normal
Os01g0300400	--	--	--	0.0159624	1.49768	normal	0.185869	-0.818763	normal	0.424707	-0.618956	normal
Os01g0300600	0.0267029	-0.583553	normal	0.000385766	-0.912674	normal	2.3e-07	-1.65562	down	0.00191907	-1.295	normal
Os01g0300900	2.01e-79	7.69841	up	1.98e-75	7.00117	up	1.35e-11	-2.17237	down	0.617533	-0.284591	normal
Os01g0301000	2.25e-07	1.65365	up	4.13e-07	1.56958	normal	0.314624	0.480292	normal	0.0689832	0.994481	normal
Os01g0301300	0.112593	0.883068	normal	0.327027	0.544604	normal	0.130858	1.02743	normal	0.730181	0.366259	normal
Os01g0301700	0.933982	0.0457897	normal	0.450738	-0.41749	normal	0.00571741	-1.83231	down	0.833896	-0.210359	normal
Os01g0302000	1.48e-28	-7.08186	down	1.92e-18	-3.97605	down	0.0461459	-1.86988	normal	0.0248622	-1.92488	normal
Os01g0302100	0.0029273	1.2013	normal	0.32019	0.440831	normal	1.6e-05	-1.89785	down	0.0604782	-0.995705	normal
Os01g0302500	9.31e-16	Inf	up	1.74e-23	Inf	up	0.000764323	-1.68449	down	0.058581	-1.12743	normal
Os01g0302800	0.15833	-0.682344	normal	0.0165789	-1.084	normal	0.102715	-0.999048	normal	0.554688	-0.47753	normal
Os01g0303000	6.17e-54	-7.21351	down	3.67e-32	-5.54962	down	0.118279	0.970819	normal	0.93978	0.0915159	normal
Os01g0303200	0.757462	-0.123201	normal	0.983218	0.0065735	normal	0.000123629	-1.30908	normal	0.0331741	-0.958857	normal
Os01g0303600	0.167555	1.74731	normal	0.0771011	0.956957	normal	0.70464	-0.351131	normal	0.267625	-1.06854	normal
Os01g0303800	0.00695547	-1.92848	down	0.00129907	-2.51947	down	9.87e-07	4.43019	up	--	--	--
Os01g0304000	0.583321	-0.315975	normal	0.94246	-0.0507272	normal	0.789536	-0.119603	normal	0.999608	0.00178572	normal
Os01g0304100	1.1e-06	2.75547	up	4.02e-20	3.96439	up	0.398214	-0.444301	normal	0.746161	0.232633	normal
Os01g0304300	0.00194125	0.883563	normal	0.0037787	0.810037	normal	0.390888	-0.338538	normal	0.978238	-0.023205	normal
Os01g0305200	0.192829	-0.641216	normal	0.0377677	-1.0308	normal	5.48e-09	2.59864	up	0.185315	0.983919	normal
Os01g0305900	0.757825	-0.209242	normal	0.304674	0.637109	normal	0.778691	-0.211547	normal	0.823	0.222979	normal
Os01g0306100	--	--	--	--	--	--	2.92e-05	-5.19024	down	0.0320317	-1.85812	normal
Os01g0306400	0.61023	-0.397491	normal	1	0.00677675	normal	0.000152569	5.80627	up	--	--	--
Os01g0306800	1.76e-08	-2.43292	down	0.00131314	-1.15938	normal	0.206913	0.498103	normal	0.0978582	0.800516	normal
Os01g0306900	1.96e-08	-2.06926	down	2.27e-05	-1.42128	normal	0.0127851	1.36141	normal	0.31767	0.789066	normal
Os01g0307624	0.465701	-0.851463	normal	0.657179	-0.462808	normal	1.9e-20	7.65503	up	--	--	--
Os01g0308600	2.31e-37	5.7371	up	1.71e-50	6.04153	up	6.73e-06	1.54278	normal	0.197853	0.697073	normal
Os01g0309100	2.04e-50	9.60207	up	5.4e-11	8.47056	up	0.592342	-0.249886	normal	0.226871	-0.65226	normal
Os01g0309800	7.5e-23	-6.3762	down	1.72e-14	-4.25713	down	0.0142754	2.11723	normal	0.0337032	3.07431	normal
Os01g0309900	0.869701	0.0459225	normal	0.421823	0.212259	normal	0.00378884	0.971894	normal	0.0114134	1.11137	normal
Os01g0309966	0.36118	0.54739	normal	0.821268	0.146447	normal	0.249364	0.916497	normal	0.256752	1.01034	normal
Os01g0310032	0.000963704	0.83937	normal	0.714169	-0.116362	normal	0.879097	-0.0805609	normal	0.746048	-0.210245	normal
Os01g0310500	0.00616582	-0.685378	normal	0.00321136	-0.741032	normal	0.642325	-0.187725	normal	0.703476	-0.223059	normal
Os01g0310800	0.527894	0.197179	normal	0.902437	-0.0467819	normal	0.714904	0.161308	normal	0.913556	-0.0824935	normal
Os01g0311100	0.0148023	-1.44326	normal	0.00115311	-1.8339	down	0.376672	0.804688	normal	0.758241	0.380216	normal
Os01g0311300	0.814047	0.17021	normal	0.330103	0.614727	normal	0.735286	-0.377737	normal	0.990329	0.0359188	normal
Os01g0311400	0.00433594	1.5595	normal	0.016588	1.26982	normal	0.309735	0.696538	normal	0.690351	0.392176	normal
Os01g0311500	1.82e-09	1.77827	up	0.000565828	1.09403	normal	0.00859161	-0.95417	normal	0.575304	-0.317668	normal
Os01g0311600	--	--	--	4.04e-15	Inf	up	0.701863	0.396536	normal	0.281326	1.63604	normal
Os01g0311800	--	--	--	0.731362	0.604688	normal	0.529648	0.73162	normal	0.885437	-0.298594	normal
Os01g0312500	2.34e-55	6.15961	up	1.55e-24	4.7789	up	0.000315873	-2.22834	down	0.0396052	-1.56302	normal
Os01g0312600	2.03e-13	6.68121	up	8.09e-22	5.62087	up	0.00124977	-2.35062	down	0.0290274	-1.70589	normal
Os01g0312800	2.59e-17	Inf	up	--	--	--	0.000130813	-2.19243	down	0.0113551	-1.63561	normal
Os01g0313050	2.55e-25	9.13369	up	5.12e-15	7.41595	up	0.00018412	-1.8549	down	0.056368	-1.1226	normal
Os01g0313300	0.564295	0.360058	normal	8.53e-06	-1.25741	normal	0.368524	0.743566	normal	0.572774	0.361102	normal
Os01g0313600	--	--	--	7.19e-09	Inf	up	1.48e-06	5.30263	up	--	--	--
Os01g0314000	0.765615	0.209808	normal	0.230149	0.724112	normal	0.739221	-0.320677	normal	0.92067	-0.130825	normal
Os01g0314100	0.000602978	0.851595	normal	0.507306	0.184887	normal	2.53e-12	2.07569	up	0.263195	0.575136	normal
Os01g0314300	0.173109	-0.376687	normal	0.0421508	-0.544111	normal	0.0738445	-0.636519	normal	0.354402	-0.474817	normal
Os01g0314800	0.0418493	-4.19901	normal	0.0884781	-3.34397	normal	3.04e-12	7.94219	up	0.000497403	6.2048	up
Os01g0315600	3.11e-87	6.61042	up	3.12e-43	5.5349	up	1.5e-08	-1.87078	down	0.0323754	-0.998723	normal
Os01g0315800	0.395844	-0.266892	normal	4.76e-07	1.22956	normal	0.00468346	0.914647	normal	0.154391	0.685772	normal
Os01g0315850	0.770998	0.0865166	normal	3.44e-05	1.00038	normal	0.00606217	0.860224	normal	0.128891	0.711388	normal
Os01g0316100	--	--	--	--	--	--	0.528729	0.534923	normal	0.714777	0.453982	normal
Os01g0316500	0.828086	0.0731676	normal	0.762634	0.099506	normal	0.954829	0.0277243	normal	0.894767	0.101025	normal
Os01g0316600	2.9e-23	-2.60385	down	3.38e-10	-1.58289	normal	0.000290465	1.45437	normal	0.402252	0.955308	normal
Os01g0316800	0.467859	0.199249	normal	0.851246	-0.0595689	normal	0.0628996	-0.644059	normal	0.62856	-0.27435	normal
Os01g0316900	0.109618	0.396549	normal	0.265792	-0.29445	normal	9.07e-05	1.17585	normal	0.0543228	0.860883	normal
Os01g0317125	0.521499	0.227101	normal	0.905377	0.0436215	normal	0.00540055	1.17064	normal	0.112673	0.898107	normal
Os01g0317500	--	--	--	--	--	--	0.0895939	-1.80435	normal	0.359904	-0.901088	normal
Os01g0317800	0.0300203	0.529415	normal	0.0585278	-0.483364	normal	9.13e-06	-1.42891	normal	0.0528222	-0.906604	normal
Os01g0318202	2.44e-15	6.11595	up	5.06e-12	5.25856	up	0.740336	-0.331755	normal	0.848977	0.223132	normal
Os01g0318400	5.73e-18	Inf	up	3.83e-16	Inf	up	0.588113	-0.515235	normal	0.861792	0.207487	normal
Os01g0318600	0.0139781	1.05825	normal	0.798223	0.128997	normal	0.242907	0.627489	normal	0.712346	0.305358	normal
Os01g0318700	0.00508466	1.21255	normal	0.02647	0.93821	normal	0.183151	0.728636	normal	0.577617	0.442181	normal
Os01g0319000	5.53e-08	3.34731	up	8.25e-48	7.36442	up	1.03e-15	3.3756	up	0.20715	2.66547	normal
Os01g0319066	--	--	--	7.07e-25	8.84795	up	3.72e-09	3.78019	up	0.182373	2.7927	normal
Os01g0320700	0.000690909	-1.04629	normal	4.91e-11	-2.08946	down	0.215202	-0.738396	normal	0.699573	-0.322194	normal
Os01g0321300	9.41e-20	-2.36708	down	4.94e-19	-2.37105	down	0.563754	0.22128	normal	0.957405	0.0422241	normal
Os01g0321700	0.941951	-0.0280193	normal	0.00042378	-1.02009	normal	0.0106957	-0.89218	normal	0.0626087	-0.860361	normal
Os01g0321800	0.00335669	0.910817	normal	0.11784	0.50904	normal	0.0795709	0.721137	normal	0.60852	0.332774	normal
Os01g0322800	0.689939	-0.133477	normal	0.0649385	-0.55641	normal	0.581688	-0.251876	normal	0.739044	-0.215335	normal
Os01g0323000	6.57e-22	4.69054	up	1.44e-55	5.25309	up	0.141276	-0.510678	normal	0.776818	-0.194565	normal
Os01g0323100	4.63e-18	6.16745	up	6.12e-23	6.45201	up	0.430949	-0.484202	normal	0.949625	0.0681597	normal
Os01g0323300	4.45e-53	-4.54521	down	2.97e-53	-4.5125	down	0.152241	-0.832784	normal	0.437008	-0.579102	normal
Os01g0323500	4.5e-07	3.12314	up	9.15e-09	3.3918	up	0.0153239	-1.58104	normal	0.977743	0.0359373	normal
Os01g0323600	3.53e-26	3.11577	up	4.57e-07	1.75659	up	0.647745	-0.285881	normal	0.73352	0.206651	normal
Os01g0323775	5.47e-23	2.55129	up	7.36e-23	2.72499	up	0.701747	0.204114	normal	0.563301	0.488585	normal
Os01g0324400	0.00128596	-1.6031	down	0.580713	-0.236768	normal	0.737046	0.181914	normal	0.860163	0.146497	normal
Os01g0326000	2.32e-17	4.15573	up	0.000112832	2.14767	up	0.00162781	-2.74326	down	0.00660224	-2.05042	down
Os01g0327000	0.185681	-0.935475	normal	2.34e-11	1.75261	up	7.09e-09	3.83792	up	0.0792383	3.35875	normal
Os01g0327100	0.00266706	-2.31929	down	1.43e-07	4.47794	up	3.33e-18	5.56003	up	0.0299092	6.76809	normal
Os01g0327250	--	--	--	1.06e-10	3.71919	up	4.38e-06	5.37275	up	--	--	--
Os01g0327500	1.92e-18	8.17665	up	1.78e-09	7.06818	up	0.0239687	-3.18069	normal	0.631252	-0.572151	normal
Os01g0327600	0.497032	-0.229941	normal	0.063658	-0.584532	normal	0.559873	-0.287258	normal	0.712642	-0.245304	normal
Os01g0327900	0.00016801	-0.9948	normal	1.3e-06	-1.26272	normal	0.176516	0.492246	normal	0.830135	0.145232	normal
Os01g0328300	0.213464	-0.459617	normal	0.0766502	-0.621397	normal	0.410198	0.427238	normal	0.797028	0.210592	normal
Os01g0328400	0.893709	0.0603771	normal	0.983915	-0.0190917	normal	0.82936	-0.101308	normal	0.344245	0.543123	normal
Os01g0328500	0.281951	0.394261	normal	0.527675	0.23382	normal	1	-0.00937703	normal	0.8502	0.143403	normal
Os01g0328600	7.1e-06	-1.35487	normal	5.17e-06	-1.44708	normal	0.288906	0.480925	normal	0.846342	-0.157143	normal
Os01g0328700	0.394981	-0.229907	normal	4.31e-06	-1.18608	normal	0.0671616	0.602582	normal	0.627114	0.285801	normal
Os01g0328900	0.839616	0.104878	normal	0.217103	0.53406	normal	0.00738172	-1.22038	normal	0.156235	-0.813586	normal
Os01g0329300	--	--	--	--	--	--	1.62e-30	#NAME?	down	5.95e-17	-4.97606	down
Os01g0329350	--	--	--	--	--	--	3.44e-25	-9.2388	down	1.85e-15	-5.06687	down
Os01g0329400	5.66e-05	0.952929	normal	0.00121098	0.774486	normal	1.12e-11	2.02558	up	0.00251863	1.90226	up
Os01g0329800	3.38e-36	3.16158	up	2.36e-21	2.45711	up	3.48e-12	2.09618	up	0.000749592	1.42818	normal
Os01g0329900	5.2e-09	2.79729	up	3.36e-56	5.08234	up	0.954655	0.0443758	normal	0.485149	0.757752	normal
Os01g0330100	3.87e-26	3.93004	up	4.79e-05	1.92253	up	3e-15	-3.11052	down	0.000312154	-1.59853	down
Os01g0331100	0.129586	-1.18967	normal	0.000708806	-3.45505	down	0.0208608	-2.20777	normal	0.0742796	-1.51612	normal
Os01g0331900	0.226251	0.34398	normal	0.795171	0.0794597	normal	0.982076	0.0096349	normal	0.821014	0.153293	normal
Os01g0332100	4.26e-14	-5.839	down	4.2e-14	-5.81872	down	2.39e-05	1.48226	normal	0.627507	0.320543	normal
Os01g0332150	7.14e-09	-5.76244	down	1.2e-09	-6.20186	down	0.163306	1.09765	normal	0.897692	0.181354	normal
Os01g0332200	0.0624764	1.13577	normal	--	--	--	0.0176854	-1.93592	normal	0.258045	-1.11411	normal
Os01g0332900	0.32256	0.387986	normal	0.000590813	-1.47484	normal	0.116577	-0.780619	normal	0.0253941	-1.30229	normal
Os01g0333600	--	--	--	--	--	--	0.113201	1.3355	normal	--	--	--
Os01g0335600	--	--	--	2.45e-13	Inf	up	0.696431	0.415844	normal	0.52327	0.742024	normal
Os01g0335700	0.314859	0.460787	normal	0.381228	0.383099	normal	0.76333	-0.194403	normal	0.907765	0.10414	normal
Os01g0337160	0.0429629	0.908454	normal	0.101232	0.711312	normal	0.326212	0.657366	normal	0.434191	0.653145	normal
Os01g0337180	--	--	--	0.960597	-0.100635	normal	--	--	--	--	--	--
Os01g0337500	--	--	--	1.16e-11	4.29063	up	0.156661	1.54619	normal	0.069641	2.60168	normal
Os01g0337600	0.543827	-0.165679	normal	0.202196	-0.33399	normal	0.0930519	0.553812	normal	0.890258	0.0943226	normal
Os01g0337700	9.8e-13	-3.36025	down	0.000354022	-1.35409	normal	0.028363	1.30241	normal	0.174898	1.04614	normal
Os01g0337900	0.165394	0.381182	normal	0.14636	-0.424108	normal	0.499297	-0.280467	normal	0.686379	-0.242088	normal
Os01g0338000	0.000123574	0.928749	normal	0.768028	0.0834778	normal	6.56e-05	-1.27194	normal	0.16974	-0.65745	normal
Os01g0338100	0.349146	0.402131	normal	0.669435	0.186387	normal	0.894583	0.080189	normal	0.831315	-0.182918	normal
Os01g0338150	0.0402455	0.797813	normal	0.464096	0.304909	normal	0.394808	0.423192	normal	0.839964	0.166073	normal
Os01g0338200	0.432044	0.2194	normal	0.188076	-0.372435	normal	0.0209429	0.74961	normal	0.927385	-0.0661011	normal
Os01g0338600	0.0022729	-0.764531	normal	3.43e-06	-1.26468	normal	0.00274809	0.968689	normal	0.453906	0.404758	normal
Os01g0339600	5.78e-08	-2.57703	down	1.11e-06	-2.07173	down	0.732983	-0.326268	normal	0.542007	0.558545	normal
Os01g0339900	0.00371799	-0.748456	normal	4.91e-05	-1.03101	normal	0.00155897	-1.06594	normal	0.426123	-0.415766	normal
Os01g0341000	0.00653119	1.89775	up	0.00635823	2.52275	up	2.55e-11	-3.26718	down	9.11e-05	-2.03285	down
Os01g0341200	9.52e-08	2.83132	up	4.6e-14	3.44772	up	0.67485	-0.223333	normal	0.284289	-0.63232	normal
Os01g0342500	0.000282636	-5.08719	down	0.00765477	-3.27171	down	0.00354669	2.5059	up	--	--	--
Os01g0342800	0.0024556	1.22562	normal	0.00474288	1.0936	normal	0.80623	0.164448	normal	0.321528	0.669672	normal
Os01g0342900	0.000136455	2.22381	up	--	--	--	0.6807	-0.36363	normal	0.278935	-0.946284	normal
Os01g0343001	1.27e-06	3.01095	up	0.000248092	2.25986	up	0.502416	-0.478625	normal	0.416863	-0.665046	normal
Os01g0343200	0.0638856	0.524639	normal	0.427817	0.237325	normal	0.561	0.244235	normal	1	0.00274344	normal
Os01g0343300	0.0244986	1.61335	normal	4.23e-16	2.25822	up	2.31e-07	3.20651	up	0.0188739	1.17221	normal
Os01g0343350	0.158075	1.06386	normal	0.00231151	1.45044	normal	3.63e-09	2.79894	up	0.227304	0.990673	normal
Os01g0343500	0.0247507	-1.07082	normal	0.0303925	-0.952048	normal	0.79632	-0.201357	normal	0.301195	-0.804968	normal
Os01g0346250	2.57e-06	-3.11357	down	3.15e-05	-2.41359	down	0.0218043	7.11605	normal	--	--	--
Os01g0346600	0.0580252	-1.27067	normal	0.71113	-0.275028	normal	0.47696	0.638571	normal	0.954031	0.100752	normal
Os01g0346700	0.00780049	-0.942498	normal	0.00144802	-1.20263	normal	0.602325	-0.240499	normal	0.562647	-0.341921	normal
Os01g0347000	3.47e-44	10.3153	up	4.75e-06	8.18557	up	0.0001209	-1.83779	down	0.00207396	-1.69929	down
Os01g0347100	1.09e-10	2.25483	up	7.25e-20	2.78757	up	2.52e-08	1.86295	up	0.0173512	1.1379	normal
Os01g0347200	0.0353898	-1.18535	normal	0.440264	-0.4115	normal	0.0537874	1.09071	normal	0.825771	0.234866	normal
Os01g0348600	0.00687221	0.651464	normal	0.861997	0.0483195	normal	0.326075	-0.360447	normal	0.15072	-0.691946	normal
Os01g0348700	0.000578917	0.925381	normal	0.182967	0.430874	normal	0.854552	0.0748948	normal	0.353976	0.469262	normal
Os01g0348900	0.195767	1.94313	normal	0.000104508	6.75946	up	1.86e-08	7.65158	up	0.0309287	5.65549	normal
Os01g0349000	4.5e-08	2.52536	up	4.08e-21	3.48317	up	3.93e-11	2.98144	up	0.000907605	1.82463	up
Os01g0349400	2.65e-09	-1.5078	normal	5.63e-09	-1.46144	normal	0.00166062	1.08912	normal	0.317488	0.541243	normal
Os01g0349600	0.937886	0.0224053	normal	0.254236	-0.32936	normal	0.845268	0.100712	normal	0.644416	0.291969	normal
Os01g0349800	--	--	--	7.2e-11	3.04677	up	0.970969	0.0283868	normal	0.323113	1.55321	normal
Os01g0350000	9.94e-10	-4.84077	down	2.92e-07	1.94722	up	0.0257373	1.73975	normal	0.206447	2.87708	normal
Os01g0350900	0.586671	0.144338	normal	0.426878	-0.216038	normal	0.947356	-0.0350668	normal	0.650484	0.258635	normal
Os01g0351100	0.159424	0.620613	normal	0.314729	0.435066	normal	7.38e-05	-1.90533	down	0.0411643	-1.1572	normal
Os01g0351300	0.166382	-0.364505	normal	0.000458614	-0.887694	normal	0.0985874	-0.570934	normal	0.483639	-0.371648	normal
Os01g0351800	0.769431	0.193977	normal	0.185282	0.734809	normal	0.386522	0.586085	normal	0.776395	0.290609	normal
Os01g0353900	0.0312457	-0.84584	normal	0.728655	-0.139693	normal	0.896189	0.0888136	normal	0.807911	0.214982	normal
Os01g0354200	0.0131576	1.20749	normal	0.974769	0.0191112	normal	8.18e-06	-2.42755	down	0.0224258	-1.39992	normal
Os01g0354700	1.31e-08	-2.23459	down	8.1e-05	-1.3809	normal	0.933904	0.0677227	normal	0.997979	0.0138574	normal
Os01g0355175	0.320856	0.634533	normal	0.0357391	1.23818	normal	0.92782	-0.115218	normal	0.98047	-0.0442514	normal
Os01g0355500	1.05e-06	-1.3859	normal	5e-05	-1.10619	normal	0.0184849	0.905647	normal	0.246685	0.637714	normal
Os01g0355600	0.449897	-0.211976	normal	0.0235308	-0.594094	normal	0.0238246	-0.752735	normal	0.111018	-0.736037	normal
Os01g0355900	0.355332	0.247989	normal	0.346051	0.251051	normal	0.0359186	0.71475	normal	0.116735	0.741073	normal
Os01g0356400	5.37e-12	-1.8723	down	1.92e-18	-2.55571	down	0.0167689	-0.864699	normal	0.00882761	-1.27032	normal
Os01g0356500	5.66e-07	1.96214	up	6.02e-06	1.72453	up	0.126862	0.679929	normal	0.323765	0.590026	normal
Os01g0357100	6.06e-09	-2.60064	down	4.78e-11	-3.1669	down	0.967244	0.0165219	normal	0.622229	0.274958	normal
Os01g0357200	--	--	--	8.44e-09	3.97576	up	0.387071	1.2111	normal	0.369087	2.27503	normal
Os01g0357800	0.0245805	-0.574021	normal	0.000107183	-0.96961	normal	0.262703	-0.419367	normal	0.589972	-0.302075	normal
Os01g0357900	0.730575	0.119386	normal	0.431256	0.206389	normal	0.000926629	-1.07794	normal	0.0218391	-1.03953	normal
Os01g0358100	0.0316363	3.92443	normal	1.31e-13	3.63675	up	0.864439	0.110265	normal	0.323198	-0.789703	normal
Os01g0358300	2.82e-47	-5.08123	down	5.39e-31	-3.52724	down	0.69573	-0.269811	normal	0.526751	-0.504467	normal
Os01g0358400	0.10997	0.531144	normal	0.94168	0.0309179	normal	0.543655	-0.27971	normal	0.915799	0.0785012	normal
Os01g0358551	0.244292	0.400049	normal	0.538718	0.233354	normal	0.783692	-0.136606	normal	0.601125	0.30152	normal
Os01g0359400	6.1e-07	-1.31811	normal	4.54e-06	-1.18083	normal	0.727796	-0.154387	normal	0.38992	-0.452567	normal
Os01g0360200	0.844086	0.0586063	normal	0.327752	-0.321638	normal	0.0031616	-0.953532	normal	0.0620626	-0.846486	normal
Os01g0360333	0.613103	0.144462	normal	0.484964	0.194492	normal	0.0497218	-0.680733	normal	0.232855	-0.585823	normal
Os01g0360600	0.632451	-0.162223	normal	0.00689062	-0.8326	normal	0.870788	-0.103745	normal	0.991796	-0.0147597	normal
Os01g0361000	8.3e-14	-1.94786	down	1.38e-09	-1.62635	down	0.989521	0.00428761	normal	0.99503	0.00722753	normal
Os01g0361800	0.948534	-0.0540637	normal	0.789917	0.129561	normal	0.30832	-1.81867	normal	0.860474	-0.280253	normal
Os01g0362100	6.65e-05	-2.10645	down	0.000399126	-1.83153	down	0.23054	-0.504282	normal	0.446935	-0.434036	normal
Os01g0362400	0.146418	-0.838025	normal	0.913351	-0.076171	normal	0.403741	-0.568468	normal	0.53563	-0.518938	normal
Os01g0362533	0.0328782	-1.23216	normal	0.234418	0.55055	normal	0.00318903	1.77943	up	0.069641	1.38475	normal
Os01g0363300	0.00996576	0.778125	normal	0.000159152	-1.36598	normal	0.773106	0.178733	normal	0.767267	-0.234486	normal
Os01g0363500	0.00924354	0.654866	normal	0.00256881	0.738283	normal	0.282029	0.410927	normal	0.15367	0.690281	normal
Os01g0363600	0.00406498	1.34797	normal	0.0311513	0.993415	normal	0.0014998	1.85861	up	0.0544652	1.43219	normal
Os01g0363900	1.13e-17	1.99118	up	6.12e-11	1.52366	normal	0.0120193	0.784074	normal	0.108114	0.745415	normal
Os01g0364000	0.000151888	-2.20559	down	0.0106799	-1.30732	normal	0.463749	-0.603236	normal	0.597563	-0.508401	normal
Os01g0364900	--	--	--	--	--	--	0.396719	-0.945232	normal	0.414001	-0.818761	normal
Os01g0367100	0.000616482	-1.04351	normal	4.22e-06	-1.37882	normal	0.483191	-0.358496	normal	0.273485	-0.65511	normal
Os01g0367300	0.160565	-0.364402	normal	0.000754113	-0.84385	normal	0.202606	-0.454057	normal	0.453937	-0.393192	normal
Os01g0367400	4.75e-05	-1.58333	normal	0.0104514	-0.908002	normal	0.310678	-0.524944	normal	0.0513931	-1.1489	normal
Os01g0367700	0.000163708	0.891525	normal	0.208533	0.320188	normal	0.591473	-0.212108	normal	0.977195	-0.0241884	normal
Os01g0367900	4.91e-07	1.17701	normal	0.00116188	0.780119	normal	0.722971	-0.149551	normal	0.999707	-0.00365179	normal
Os01g0368000	0.000548489	-2.12619	down	0.964382	-0.0411169	normal	0.35268	0.905919	normal	0.684195	0.823818	normal
Os01g0369000	1.34e-06	1.13538	normal	0.000177588	0.901728	normal	0.990425	-0.0110431	normal	0.999234	-0.00355233	normal
Os01g0369200	5.73e-26	4.76068	up	1.21e-13	3.65163	up	0.978481	0.0125004	normal	0.973815	-0.0394403	normal
Os01g0369600	0.000546133	-1.17437	normal	0.452201	-0.250618	normal	0.486962	0.336995	normal	0.946347	-0.0619647	normal
Os01g0369700	0.857074	0.215192	normal	0.00116765	1.97985	up	4.52e-33	4.59772	up	0.00712932	3.76416	up
Os01g0369800	0.92809	0.0901192	normal	4.62e-07	2.20766	up	2.54e-25	4.97854	up	0.0143236	3.86361	normal
Os01g0369950	2.47e-10	-7.24783	down	0.000244102	-2.73845	down	--	--	--	--	--	--
Os01g0370200	--	--	--	--	--	--	0.0033445	-3.75241	down	--	--	--
Os01g0370400	--	--	--	--	--	--	0.00422372	-2.66971	down	0.0133115	-2.09289	normal
Os01g0370900	--	--	--	5.6e-12	6.27832	up	1.84e-08	3.76944	up	0.278218	2.31794	normal
Os01g0371200	4.07e-05	-2.19697	down	0.0035286	-1.36965	normal	0.0980335	-1.90522	normal	0.131581	-1.55067	normal
Os01g0371300	0.0635664	-1.78565	normal	0.761495	-0.327001	normal	0.265147	-0.886164	normal	0.787279	-0.273275	normal
Os01g0372100	0.000899969	-2.32235	down	7.79e-05	-2.98734	down	0.0383838	-2.24998	normal	--	--	--
Os01g0372350	0.832234	0.109363	normal	0.791618	-0.147666	normal	0.930837	0.063367	normal	0.692498	0.343134	normal
Os01g0372700	0.00169363	-0.815301	normal	0.222642	-0.323151	normal	0.255304	0.409635	normal	0.422389	0.419937	normal
Os01g0372866	0.0100262	-0.671645	normal	1.01e-11	-1.7924	down	0.905634	0.0687568	normal	0.966878	-0.0326253	normal
Os01g0373400	1.98e-05	-2.11514	down	2.04e-05	-1.93181	down	0.75861	0.240776	normal	0.947108	-0.0895709	normal
Os01g0374900	0.00918006	0.799151	normal	2.18e-06	1.29675	normal	0.0803678	0.658218	normal	0.0184862	1.06607	normal
Os01g0375000	0.466692	0.209167	normal	0.430957	0.229591	normal	0.000535284	1.0514	normal	0.00841215	1.12483	normal
Os01g0375100	0.000236814	1.01346	normal	0.00383804	0.799685	normal	0.658201	-0.192232	normal	0.792929	0.167243	normal
Os01g0375200	1.75e-09	1.85589	up	7.61e-08	1.6439	up	0.59678	0.202366	normal	0.411856	-0.422847	normal
Os01g0376700	0.037644	-0.744844	normal	0.00630953	-1.02909	normal	0.787679	-0.153361	normal	0.743978	-0.21675	normal
Os01g0377500	0.0412246	0.510021	normal	0.18679	0.337484	normal	0.116403	0.530665	normal	0.650484	0.259043	normal
Os01g0377700	0.0114362	0.638029	normal	0.874079	-0.0513592	normal	0.787795	-0.117165	normal	0.790263	0.16659	normal
Os01g0378100	1.86e-11	3.89793	up	1.05e-12	6.33111	up	1.1e-13	2.5549	up	0.000498785	1.66421	up
Os01g0379101	--	--	--	0.000114485	2.37999	up	--	--	--	--	--	--
Os01g0379400	0.707395	-0.189493	normal	0.660754	0.184789	normal	0.840679	-0.139732	normal	0.973376	0.0394333	normal
Os01g0382400	1.43e-10	-2.36725	down	1.07e-22	3.21885	up	1.47e-50	5.0376	up	0.00491088	6.82201	up
Os01g0382700	9.28e-41	-3.91304	down	3.98e-21	-2.48608	down	0.368609	0.478346	normal	0.767593	0.244412	normal
Os01g0382900	6.96e-13	4.01806	up	3.53e-19	4.44349	up	0.22518	0.685855	normal	0.169371	0.907637	normal
Os01g0383700	1.85e-14	-3.03964	down	3.52e-05	-1.33519	normal	1.76e-34	3.65755	up	0.000837189	2.47125	up
Os01g0383900	4.31e-26	2.86975	up	3.37e-14	2.17112	up	0.984122	0.00785455	normal	0.578773	0.316819	normal
Os01g0384300	0.0262424	-0.817674	normal	4.77e-05	-1.46929	normal	0.753439	-0.213816	normal	0.646527	0.377197	normal
Os01g0384800	2.7e-29	-4.69975	down	5.07e-20	-3.43475	down	3.97e-21	4.82795	up	0.000164422	2.8533	up
Os01g0385400	0.360611	-0.415317	normal	0.00015996	-1.64597	down	0.0204321	1.85723	normal	0.000319375	2.75601	up
Os01g0386700	7.82e-08	-1.3461	normal	1.11e-08	-1.46528	normal	0.575487	0.213053	normal	0.759504	-0.188984	normal
Os01g0387133	0.00540628	2.61917	up	--	--	--	--	--	--	--	--	--
Os01g0387566	--	--	--	--	--	--	0.00118457	-3.78993	down	0.105063	-1.4583	normal
Os01g0388000	4.84e-15	3.03447	up	0.000207667	2.55817	up	0.0679044	-0.85167	normal	0.653414	-0.285707	normal
Os01g0388200	2.87e-13	3.01549	up	2.98e-07	2.22209	up	1.28e-06	-2.01479	down	0.356566	-0.515626	normal
Os01g0388500	5.01e-10	-1.94901	down	1.06e-06	-1.43534	normal	0.00451709	-0.923176	normal	0.0503733	-0.872172	normal
Os01g0390300	0.16197	-0.42737	normal	0.802025	-0.0830425	normal	0.000462546	1.36038	normal	0.631381	0.318812	normal
Os01g0390400	0.177413	-0.355613	normal	0.0106728	-0.649469	normal	0.0120059	0.84638	normal	0.577756	0.321132	normal
Os01g0390600	0.000298059	-1.93593	down	0.0270031	-1.04465	normal	0.0976881	1.15031	normal	0.275885	0.943583	normal
Os01g0390900	6.38e-05	-1.35492	normal	1.01e-06	-1.61741	down	0.0774784	-0.824537	normal	0.193594	-0.760937	normal
Os01g0391100	0.769764	-0.17299	normal	0.00960973	-1.29248	normal	0.0166139	-1.48645	normal	0.681792	-0.449125	normal
Os01g0391500	0.500428	-0.210906	normal	0.30973	-0.303361	normal	0.760496	-0.156293	normal	0.887153	-0.108622	normal
Os01g0391800	0.0809923	-1.16965	normal	0.0984548	-1.09133	normal	0.000310151	-2.73315	down	0.277228	-0.913208	normal
Os01g0392100	0.00021807	-1.41135	normal	0.0477143	-0.694698	normal	0.0481223	1.03141	normal	0.279184	0.772371	normal
Os01g0392600	1.96e-09	1.45039	normal	0.608044	-0.160176	normal	0.0734562	-0.661765	normal	0.356315	-0.483981	normal
Os01g0393000	0.135469	0.39091	normal	0.000541388	0.836848	normal	0.0113713	0.888011	normal	0.00790406	1.15384	normal
Os01g0495900	4.79e-29	-3.00833	down	6.34e-26	-2.78712	down	0.606261	0.226105	normal	0.980012	0.024997	normal
Os01g0496900	0.00776171	-0.762576	normal	0.000401515	-0.992396	normal	0.790355	-0.143177	normal	0.99195	-0.0124236	normal
Os01g0498200	0.0645528	-0.499141	normal	0.00133993	-0.883104	normal	0.265949	0.403495	normal	0.497442	-0.385315	normal
Os01g0498300	1.2e-13	-3.18054	down	0.000552104	-1.21155	normal	7.45e-07	3.67668	up	0.0310075	3.48781	normal
Os01g0499300	0.0492135	0.535204	normal	0.961969	-0.0206132	normal	0.936584	0.0353255	normal	0.907765	-0.0851966	normal
Os01g0500400	0.527249	0.469256	normal	--	--	--	0.0386908	-2.12345	normal	0.108143	-1.6946	normal
Os01g0500500	0.000743523	0.828923	normal	0.846489	-0.0621911	normal	0.312632	-0.373465	normal	0.549233	-0.326949	normal
Os01g0500900	1.67e-06	-1.48261	normal	1.4e-09	-1.85674	down	0.232971	0.55083	normal	0.981365	-0.0247617	normal
Os01g0501000	0.134034	-0.547469	normal	0.00155113	-1.12093	normal	0.206542	-0.609872	normal	0.354741	-0.56665	normal
Os01g0501700	3.16e-28	-2.92798	down	3.61e-27	-2.90384	down	0.456665	0.302649	normal	0.96436	-0.0357747	normal
Os01g0501800	6.62e-30	-5.4081	down	1.96e-20	-4.65439	down	0.514581	-0.358564	normal	0.206489	-0.798527	normal
Os01g0502400	0.000607677	-0.909885	normal	0.000253857	-0.950265	normal	0.465563	-0.295853	normal	0.817735	-0.151211	normal
Os01g0502700	3.99e-05	2.20799	up	0.515793	0.418199	normal	0.00791326	-2.78881	down	0.0160375	-2.22209	normal
Os01g0502800	2.2e-10	-1.6275	down	0.000147617	-0.947086	normal	0.620872	0.204415	normal	0.967055	-0.0342763	normal
Os01g0503400	3.68e-06	-2.73179	down	0.619179	-0.225813	normal	0.0055093	1.86165	up	0.250249	1.13489	normal
Os01g0504100	1.56e-12	-2.3318	down	3.8e-09	-1.86412	down	0.112437	-0.661315	normal	0.320718	-0.548289	normal
Os01g0504500	0.951022	-0.0648211	normal	0.634519	-0.397534	normal	6.54e-06	1.91647	up	0.86236	-0.184583	normal
Os01g0505400	1.67e-07	-2.24277	down	1.28e-05	-1.68566	down	8.8e-06	2.38441	up	0.537086	0.594731	normal
Os01g0505600	--	--	--	0.061712	1.16627	normal	0.10109	-1.36215	normal	0.0739191	-1.51806	normal
Os01g0505700	0.0405285	0.823275	normal	8.3e-05	1.34599	normal	0.93677	0.0456237	normal	0.511798	0.422498	normal
Os01g0505866	0.540261	0.343794	normal	0.148621	0.698286	normal	0.898254	0.0955861	normal	0.770631	0.275568	normal
Os01g0506100	0.00466893	-1.16074	normal	0.256459	-0.436129	normal	0.227026	0.648262	normal	0.278888	0.723099	normal
Os01g0506200	0.00705248	0.780649	normal	0.0320294	0.621198	normal	0.51484	0.29698	normal	0.435191	0.448621	normal
Os01g0507000	0.293057	0.395803	normal	0.000368217	0.98536	normal	6.52e-05	1.39695	normal	0.0452001	0.980244	normal
Os01g0507300	0.0138657	-0.836283	normal	0.0811877	-0.568917	normal	0.706408	0.183652	normal	0.937765	-0.0660026	normal
Os01g0507500	8.5e-05	0.956671	normal	5.43e-05	0.966517	normal	0.0644483	0.618166	normal	0.0640523	0.835225	normal
Os01g0507700	3.79e-29	-3.02764	down	1.08e-16	-2.22605	down	2.43e-06	1.61617	up	0.395631	0.989361	normal
Os01g0507900	0.00018177	-0.959298	normal	0.000997946	-0.83013	normal	0.192955	0.476867	normal	0.904498	0.0876831	normal
Os01g0508000	0.0503113	-0.807397	normal	1.05e-05	-2.30936	down	0.00583272	-1.48931	normal	0.000458205	-1.56774	normal
Os01g0508300	0.728933	0.182405	normal	0.985254	0.00855945	normal	0.490725	0.43167	normal	0.993122	-0.0205158	normal
Os01g0508500	3.83e-12	-6.48116	down	0.0030313	-1.68226	down	0.532256	1.18815	normal	0.052283	1.65544	normal
Os01g0509400	--	--	--	6.34e-13	6.74146	up	0.624803	-0.540122	normal	0.818277	0.282394	normal
Os01g0509900	0.0383335	0.979535	normal	1	-0.0107367	normal	0.00106455	-1.88934	down	0.401894	-0.614135	normal
Os01g0510100	1.23e-08	-1.44459	normal	9.43e-20	-2.44464	down	0.221597	0.417893	normal	0.72931	0.205723	normal
Os01g0510200	0.0268342	3.14319	normal	1.79e-35	4.05876	up	1.02e-23	6.00612	up	6.01e-05	5.34357	up
Os01g0510500	0.000613274	-1.42638	normal	0.934029	0.0311228	normal	0.403483	0.522651	normal	0.66714	0.373217	normal
Os01g0510600	3.04e-07	-1.36343	normal	1.39e-06	-1.25017	normal	0.632862	0.278267	normal	0.817941	0.169717	normal
Os01g0510701	0.304523	-0.588446	normal	0.255572	0.526514	normal	0.958638	0.039698	normal	0.918965	0.116695	normal
Os01g0510800	0.474079	-0.194788	normal	0.0532946	-0.495752	normal	0.801695	-0.112959	normal	0.684236	-0.237537	normal
Os01g0511000	6.01e-06	-2.86332	down	6.31e-05	-2.38684	down	1	-0.0174017	normal	0.17664	-1.05323	normal
Os01g0511100	1.73e-17	2.12921	up	8.23e-12	1.72487	up	1.71e-25	3.05674	up	0.133976	1.56353	normal
Os01g0511200	0.845243	-0.0800387	normal	0.376796	0.296194	normal	0.261776	0.427722	normal	0.297144	0.535397	normal
Os01g0511300	0.992639	0.00199095	normal	0.0158751	-0.779919	normal	0.00038956	-1.23351	normal	0.185552	-0.647702	normal
Os01g0511600	8.73e-32	-3.94903	down	5.5e-19	-2.78864	down	0.0245051	1.9122	normal	0.146072	1.12206	normal
Os01g0511800	4.77e-11	3.11852	up	2.34e-14	3.32718	up	0.532256	-0.334736	normal	0.627437	-0.335253	normal
Os01g0512100	0.00149529	0.775121	normal	0.128861	0.387674	normal	0.80048	0.103902	normal	0.69291	-0.23208	normal
Os01g0512200	4.91e-06	1.36067	normal	0.0141992	0.779133	normal	0.130079	-0.585681	normal	0.985834	0.016741	normal
Os01g0512400	4.62e-12	5.13453	up	--	--	--	7.64e-05	#NAME?	down	1	0.0222777	normal
Os01g0513100	0.0136444	-0.62206	normal	0.000207776	-0.925074	normal	0.107124	-0.557144	normal	0.686019	-0.235227	normal
[truncated: 21,358 more rows]

## Sheet: Sheet3
Expression genes in LJ11 under chilling stress
[truncated: 22,974 more rows]
