# Supplementary material for: Global analysis of differentially expressed genes between two Japonica rice varieties induced by low temperature during the booting stage by RNA-Seq
Source: R Soc Open Sci. 2020 Jun 24;7(6):192243. doi: 10.1098/rsos.192243 (PMC7353964; doi:10.1098/rsos.192243)
Supplement: Table S3 [file rsos192243supp4.xlsx]

## Sheet: Sheet1
Table S3-1 DEGs in LJ25 and LJ11 under chilling stress
Gene ID	11-0-2_FDR	11-0-2_log2FC	11-0-2_regulated	11-0-4_FDR	11-0-4_log2FC	11-0-4_regulated	25-0-2_FDR	25-0-2_log2FC	25-0-2_regulated	25-0-4_FDR	25-0-4_log2FC	25-0-4_regulated
Os01g0100466	0.312915	-0.619244	normal	0.498272	-0.396892	normal	4.48478e-05	-2.4887	down	0.294108	-0.761555	normal
Os01g0100600	1.29921e-09	-1.92226	down	0.000225607	-1.07434	normal	0.0365807	0.964691	normal	0.437909	0.536071	normal
Os01g0100650	0.000528345	-1.82764	down	0.133295	-0.700508	normal	0.403837	0.638504	normal	0.71999	0.377741	normal
Os01g0101150	5.81624e-13	-2.33635	down	1.82377e-11	-2.13458	down	0.057974	-0.729132	normal	0.387816	-0.469773	normal
Os01g0101600	9.20555e-10	-1.53149	normal	4.0338e-12	-1.76212	down	0.989964	-0.0118214	normal	0.910587	-0.0782787	normal
Os01g0102000	6.2629e-47	7.16018	up	2.5636e-29	6.16266	up	0.00329872	-1.1819	normal	0.957405	0.0430366	normal
Os01g0102300	3.98148e-45	-4.309	down	9.53684e-33	-3.3479	down	0.000663235	1.89629	up	0.0421177	1.46043	normal
Os01g0102400	3.61317e-13	#NAME?	down	5.7266e-14	#NAME?	down	--	--	--	--	--	--
Os01g0102850	0.00141816	-3.21399	down	0.0569381	-1.6043	normal	0.671635	0.369047	normal	0.550121	0.580121	normal
Os01g0102900	8.07768e-24	-4.98976	down	6.31918e-26	-5.37808	down	0.309122	0.624293	normal	0.998666	-0.00493122	normal
Os01g0103000	7.43519e-06	2.04372	up	0.00624984	1.28769	normal	0.000319874	-2.32674	down	0.0429971	-1.13639	normal
Os01g0103075	3.76846e-10	2.07514	up	0.0268222	0.862093	normal	0.259273	-0.932349	normal	0.719317	-0.287697	normal
Os01g0104000	4.09874e-13	1.82407	up	1.16303e-06	1.25991	normal	0.0955397	-0.590642	normal	0.931834	0.0615822	normal
Os01g0104900	1.30943e-59	4.24504	up	1.73995e-22	2.82314	up	0.000204	-1.1864	normal	0.0642863	-0.841679	normal
Os01g0106300	3.42096e-05	2.41902	up	5.82089e-14	2.85555	up	0.79819	-0.177264	normal	0.704816	-0.378772	normal
Os01g0106400	1.60298e-07	5.49488	up	1.99485e-21	4.27792	up	0.0160551	-0.790228	normal	0.355198	-0.511114	normal
Os01g0106900	3.76155e-34	-3.36273	down	8.05082e-37	-3.65451	down	0.473325	-0.283678	normal	0.255456	-0.564918	normal
Os01g0107400	--	--	--	0.0072721	2.68722	up	--	--	--	--	--	--
Os01g0108400	1.64396e-09	#NAME?	down	1.8084e-09	#NAME?	down	--	--	--	--	--	--
Os01g0108600	3.30845e-05	-1.11885	normal	0.490388	0.185158	normal	0.000108951	1.94463	up	0.0836038	1.1036	normal
Os01g0108800	0.420277	0.51192	normal	0.224092	-1.33565	normal	0.00944241	-2.49092	down	0.0143176	-2.09229	normal
Os01g0109432	7.62958e-06	2.75275	up	--	--	--	0.892174	0.141357	normal	0.930843	-0.131213	normal
Os01g0110100	1.37094e-15	-3.58244	down	0.0906945	0.516133	normal	0.775051	0.310182	normal	0.628101	-0.517708	normal
Os01g0110200	0.385507	1.71284	normal	2.02943e-30	5.79819	up	0.187693	1.27577	normal	0.481429	1.58298	normal
Os01g0110400	2.16037e-09	1.48693	normal	0.000438691	0.907362	normal	4.50978e-28	3.36125	up	0.00958653	1.94604	up
Os01g0110500	1.87697e-10	1.66527	up	0.29804	0.330947	normal	0.0012865	-1.40438	normal	0.0752999	-0.813045	normal
Os01g0110700	4.98207e-10	3.11517	up	6.4825e-05	2.09291	up	0.0207896	-1.9186	normal	0.00677026	-2.00226	down
Os01g0110800	2.44575e-151	8.13515	up	1.55545e-13	5.47684	up	0.0729051	-1.74669	normal	0.466895	-0.725948	normal
Os01g0111100	8.74232e-15	-2.24627	down	1.31814e-11	-1.95236	down	0.757744	0.164262	normal	0.388616	-0.551397	normal
Os01g0111700	--	--	--	0.773807	0.428897	normal	8.66116e-05	6.22202	up	--	--	--
Os01g0111800	2.06665e-05	2.67897	up	1.94772e-19	4.12392	up	0.115619	1.05663	normal	1	0.00252553	normal
Os01g0111900	4.87297e-27	3.02622	up	4.00886e-68	5.50256	up	0.0505843	1.09578	normal	0.497804	0.412082	normal
Os01g0112000	--	--	--	2.84878e-15	6.68886	up	0.000377632	1.98825	up	0.134782	1.41349	normal
Os01g0112300	0.00146833	2.31312	up	0.0172833	1.39505	normal	0.566242	-1.08	normal	0.771889	-0.531682	normal
Os01g0113400	0.000920958	1.6236	up	0.0011694	1.49757	normal	0.197052	-0.787489	normal	0.52699	-0.501204	normal
Os01g0114300	2.2044e-06	-1.86125	down	8.07576e-08	-2.01842	down	0.0210521	-1.3513	normal	0.266844	-0.806401	normal
Os01g0114800	0.00551763	1.6317	up	0.00259235	1.68253	up	0.434322	-0.685025	normal	0.944649	-0.0894064	normal
Os01g0115750	3.99757e-20	#NAME?	down	5.70327e-21	-8.34851	down	--	--	--	--	--	--
Os01g0116650	2.34418e-19	#NAME?	down	2.28972e-18	-6.67119	down	--	--	--	--	--	--
Os01g0116900	1.17709e-13	-5.75043	down	4.60239e-18	-8.02893	down	--	--	--	--	--	--
Os01g0117100	0.000272281	-1.97701	down	0.0012331	-1.58276	normal	0.810045	-0.275928	normal	1	-0.00934869	normal
Os01g0117600	--	--	--	0.0175582	1.29153	normal	0.388496	0.672108	normal	0.52956	0.607117	normal
Os01g0117900	0.569424	-0.524306	normal	0.000311845	-2.19247	down	0.294063	1.96844	normal	0.253305	-1.16893	normal
Os01g0118000	1.14612e-14	1.81907	up	7.95913e-10	1.44899	normal	0.314345	-0.369007	normal	0.892831	0.0981717	normal
Os01g0118300	8.39359e-32	6.53057	up	4.00154e-17	5.1652	up	7.89326e-12	-2.81631	down	0.000241895	-1.69082	down
Os01g0118400	0.588083	-0.698899	normal	0.0257101	1.07957	normal	1.03924e-05	4.03816	up	0.202277	1.41028	normal
Os01g0118600	2.21127e-14	4.57451	up	2.92104e-17	3.94704	up	0.00333131	-1.06809	normal	0.00232152	-1.36539	normal
Os01g0118700	8.04871e-07	-1.61697	down	0.209093	-0.387097	normal	4.26962e-07	4.27755	up	0.0750598	1.88709	normal
Os01g0119000	0.0280368	3.25577	normal	9.48333e-15	4.10877	up	2.47167e-09	2.99809	up	0.278588	2.90171	normal
Os01g0119100	1.27025e-100	5.59196	up	5.67047e-101	5.74867	up	0.0413681	0.720352	normal	0.749348	0.219553	normal
Os01g0120300	2.55833e-10	-1.59369	down	4.33214e-05	-1.05071	normal	0.403834	-0.310595	normal	0.323198	-0.49703	normal
Os01g0120500	1.11429e-09	-2.04477	down	4.32263e-16	-3.1499	down	0.717452	-0.176875	normal	0.358049	-0.512718	normal
Os01g0120600	0.784171	-0.11735	normal	0.274131	0.368327	normal	1.26732e-05	1.76695	up	0.187271	0.834673	normal
Os01g0121200	5.55919e-05	4.53864	up	9.73867e-10	2.88644	up	1.15047e-06	-2.13441	down	0.176579	-0.745897	normal
Os01g0121500	0.000579917	-2.00199	down	6.87343e-09	-3.0678	down	2.56229e-07	5.90044	up	--	--	--
Os01g0121950	2.83684e-05	2.44987	up	1.4317e-06	3.05851	up	1.92624e-05	-2.99152	down	0.00219826	-2.20222	down
Os01g0122000	4.46411e-10	2.44498	up	6.82393e-15	2.7314	up	0.598393	0.306959	normal	0.895175	0.117745	normal
Os01g0122200	1.52591e-13	5.86532	up	1.30035e-18	6.77424	up	0.00866439	-1.73018	down	0.454917	-0.617378	normal
Os01g0122367	6.87468e-27	7.23038	up	5.06034e-44	7.94844	up	0.00170782	-1.34943	normal	0.34776	-0.543189	normal
Os01g0123700	3.05917e-14	#NAME?	down	2.65389e-15	#NAME?	down	--	--	--	--	--	--
Os01g0123800	--	--	--	0.922104	-0.132985	normal	0.191254	1.22837	normal	--	--	--
Os01g0123900	1.12677e-23	-9.95577	down	6.7985e-23	-9.65406	down	--	--	--	--	--	--
Os01g0124000	1.70343e-26	-10.6731	down	9.17804e-26	-10.2622	down	--	--	--	--	--	--
Os01g0124100	0.000212204	2.65919	up	0.000176594	1.70612	up	0.000297802	4.99119	up	0.199417	1.63324	normal
Os01g0124200	4.23719e-12	2.23649	up	0.00310269	1.32796	normal	1.2935e-05	4.55612	up	0.286251	1.88756	normal
Os01g0124700	0.0881998	-1.05902	normal	0.00212833	2.32949	up	3.80249e-08	7.10399	up	0.00669359	4.88373	up
Os01g0125600	1.85236e-112	6.13807	up	5.78228e-65	4.7096	up	1.33263e-07	-1.69146	down	0.511672	-0.376293	normal
Os01g0125700	4.79066e-07	1.59967	up	1.05486e-05	1.38704	normal	0.0440761	0.851461	normal	0.0318364	1.07822	normal
Os01g0125800	0.423394	0.362473	normal	0.7618	-0.158547	normal	8.78108e-06	-1.95559	down	0.00885296	-1.34409	normal
Os01g0125850	0.0633678	0.695836	normal	0.104201	-0.727363	normal	1.66791e-11	-2.52051	down	0.000858122	-1.47248	normal
Os01g0126200	8.41648e-19	-3.68608	down	4.18947e-18	-3.66736	down	7.8872e-05	-2.17354	down	0.138689	-0.965263	normal
Os01g0127300	1.71461e-10	-1.6757	down	5.03668e-14	-1.96799	down	0.000412839	1.26458	normal	0.329897	0.554933	normal
Os01g0127500	9.37281e-19	9.37035	up	--	--	--	1.53828e-82	-9.79362	down	3.88635e-12	-2.7141	down
Os01g0127700	2.0623e-16	-3.38773	down	0.000136418	-1.17815	normal	0.00111148	1.53399	normal	0.197555	0.997184	normal
Os01g0128000	--	--	--	4.60233e-08	8.52442	up	--	--	--	--	--	--
Os01g0128200	0.007821	-1.17571	normal	0.430858	0.369718	normal	0.0029055	2.24395	up	0.782088	-0.297968	normal
Os01g0129200	1.45561e-17	8.08749	up	1.73528e-15	7.52748	up	2.7435e-15	-3.89871	down	0.00270338	-1.65988	down
Os01g0129500	2.54149e-15	3.85914	up	2.23112e-22	4.199	up	0.74661	-0.209261	normal	0.910825	0.0875196	normal
Os01g0129550	3.64441e-09	3.66283	up	8.91643e-14	4.22587	up	1	-0.00395596	normal	0.589417	0.444642	normal
Os01g0130000	4.10158e-10	-2.05368	down	0.0232513	-0.67174	normal	3.12784e-16	2.87154	up	0.184049	1.13856	normal
Os01g0130100	1.69648e-05	-1.97414	down	0.151369	-0.576392	normal	1.56826e-10	3.19487	up	0.10774	1.58873	normal
Os01g0130400	4.01541e-27	3.46474	up	0.0813052	0.788494	normal	9.49861e-12	-2.20955	down	3.1713e-12	-2.72795	down
Os01g0130500	0.000583341	3.79793	up	0.375902	1.23581	normal	0.078083	-1.59335	normal	0.0331999	-1.63371	normal
Os01g0131300	4.86148e-12	-2.09509	down	1.95668e-07	-1.46712	normal	0.0877839	0.571991	normal	0.755357	-0.190995	normal
Os01g0132000	0.503613	-1.50739	normal	0.534305	-1.34909	normal	2.49657e-08	6.81621	up	0.205625	2.36421	normal
Os01g0132200	0.000195174	5.1308	up	--	--	--	0.0483678	-1.31268	normal	0.0136553	-1.80883	normal
Os01g0132400	4.40898e-19	6.37172	up	2.89555e-06	3.35715	up	0.656821	-1.15642	normal	0.775627	-0.616279	normal
Os01g0132500	1.29687e-09	-2.33995	down	0.00158932	-1.06177	normal	0.951422	-0.0539094	normal	0.951927	0.0621122	normal
Os01g0132766	1.58298e-34	-3.4056	down	4.93764e-26	-2.8015	down	0.520332	0.358239	normal	0.927385	0.0797572	normal
Os01g0133100	3.27433e-25	5.32966	up	9.68376e-07	3.88215	up	0.272189	-0.61044	normal	0.850879	0.218184	normal
Os01g0133200	2.32698e-25	Inf	up	5.14824e-13	Inf	up	0.000362402	-4.55118	down	0.092669	-1.79792	normal
Os01g0133400	1.681e-12	1.70128	up	0.00143835	0.8147	normal	0.221969	-0.438732	normal	0.34101	-0.47917	normal
Os01g0133500	0.780579	-0.0983455	normal	0.0892348	-0.522755	normal	5.32866e-08	-1.87038	down	0.0106551	-1.11986	normal
Os01g0133832	0.0049015	4.81317	up	--	--	--	2.49785e-09	-3.54162	down	0.00173704	-1.9243	down
Os01g0133900	8.30082e-24	7.57915	up	1.89144e-05	6.58341	up	2.36951e-13	-3.12212	down	0.000362648	-1.71193	down
Os01g0134500	1.37582e-24	3.01043	up	1.07252e-09	2.00373	up	2.31684e-05	-1.84285	down	0.270415	-0.554963	normal
Os01g0134700	0.0224404	-1.43821	normal	0.00518949	-1.4758	normal	5.5662e-23	5.53286	up	0.00188933	4.47047	up
Os01g0134850	9.17352e-16	Inf	up	--	--	--	2.94429e-05	-5.39409	down	0.050611	-1.96842	normal
Os01g0134900	0.00364536	1.65861	up	1.33483e-07	3.26207	up	0.968427	-0.0592889	normal	0.702466	-0.376042	normal
Os01g0135600	8.51817e-09	-3.30481	down	0.00865327	-1.20585	normal	0.364224	0.988429	normal	0.0909528	1.43325	normal
Os01g0135700	6.21762e-47	-4.64009	down	3.25353e-54	-5.54515	down	3.96438e-10	2.55075	up	0.0365761	1.55825	normal
Os01g0135900	0.876187	0.0869084	normal	2.18657e-12	1.63567	up	6.1879e-13	2.64231	up	0.216602	1.58397	normal
Os01g0136050	--	--	--	2.10919e-08	4.74547	up	0.255304	1.04075	normal	0.287859	1.85694	normal
Os01g0136100	--	--	--	8.34267e-08	4.09953	up	1.53592e-05	2.63242	up	0.0113338	4.35684	normal
Os01g0136200	0.0011142	2.87585	up	4.28721e-65	5.55727	up	5.35811e-19	3.21424	up	7.5116e-05	4.36718	up
Os01g0136300	0.000374084	-5.41671	down	0.211699	0.938009	normal	0.459288	-0.543796	normal	0.666894	-0.446308	normal
Os01g0136400	7.36954e-44	-4.0685	down	2.06899e-27	-2.91542	down	4.62731e-06	1.80574	up	0.240517	0.752965	normal
Os01g0136850	1.25793e-11	-3.84761	down	3.37221e-05	-1.87026	down	0.0864526	1.38811	normal	0.205274	1.30947	normal
Os01g0137282	--	--	--	--	--	--	0.103104	-1.45534	normal	0.18983	-1.19124	normal
Os01g0138500	5.52696e-09	-3.0465	down	0.630871	-0.214299	normal	0.79751	-0.222975	normal	0.328036	-0.818343	normal
Os01g0138800	0.00619407	-1.72523	down	0.00685583	-1.59245	down	0.0670399	1.4172	normal	0.23681	-1.06125	normal
Os01g0138900	1.25276e-51	-4.36479	down	9.9966e-33	-3.23984	down	0.409767	0.790233	normal	0.744948	0.272156	normal
Os01g0139000	1.99599e-05	2.42331	up	0.0285205	2.0521	normal	2.62812e-05	-1.93889	down	0.000116586	-2.04251	down
Os01g0139700	5.60906e-05	-2.6686	down	0.00011538	-2.51797	down	0.238966	1.05716	normal	--	--	--
Os01g0139900	--	--	--	--	--	--	--	--	--	1	0.0311083	normal
Os01g0140100	1.54423e-14	6.70451	up	1.19988e-14	4.46554	up	6.03816e-18	-3.27125	down	0.0103072	-1.43138	normal
Os01g0140400	4.78217e-64	4.79576	up	5.3306e-25	3.3884	up	3.45659e-07	-1.64423	down	0.156235	-0.751441	normal
Os01g0141000	0.868764	0.144623	normal	0.738974	-0.263914	normal	--	--	--	--	--	--
Os01g0141150	0.0359217	-1.0858	normal	9.13353e-05	-1.96657	down	0.596214	0.398173	normal	0.998643	-0.0125814	normal
Os01g0141600	1.00402e-27	-3.45073	down	6.94893e-14	-2.09439	down	0.450012	-0.436715	normal	0.347346	-0.645951	normal
Os01g0142100	6.66038e-60	-4.84926	down	2.58088e-41	-3.77868	down	0.730143	-0.252718	normal	0.56557	-0.385208	normal
Os01g0142200	0.000992374	-1.7088	down	0.0198263	-1.0843	normal	0.0554247	-1.22036	normal	0.514416	-0.539389	normal
Os01g0142300	0.127701	0.52018	normal	0.00123341	-1.65026	down	0.000923038	-2.83129	down	0.0030568	-2.2341	down
Os01g0143100	2.04443e-06	-1.95685	down	0.000977557	-1.21535	normal	0.360989	0.592731	normal	0.865516	0.186777	normal
Os01g0143800	1.9404e-15	-2.02947	down	9.9912e-07	-1.22232	normal	0.0643571	1.01349	normal	0.111578	0.741704	normal
Os01g0143900	0.686635	0.451989	normal	0.0603084	1.04006	normal	3.3777e-11	2.67453	up	0.458103	0.812926	normal
Os01g0144000	8.47186e-26	2.56595	up	2.72567e-16	2.02256	up	0.232371	-0.425792	normal	0.93275	-0.0631866	normal
Os01g0144100	2.32043e-36	-6.32762	down	3.35019e-28	-4.52821	down	0.084456	-1.52904	normal	0.17684	-1.21491	normal
Os01g0144800	1.16733e-06	-3.80407	down	2.14895e-06	-3.57429	down	--	--	--	--	--	--
Os01g0147300	1.37196e-09	2.95714	up	0.000227112	1.89789	up	0.0153409	-1.25807	normal	0.535345	-0.439326	normal
Os01g0147800	3.07589e-15	4.6418	up	0.00414136	2.27982	up	1.47218e-13	-4.18933	down	1.85166e-05	-2.40161	down
Os01g0147850	1.42834e-09	6.47422	up	--	--	--	1.57002e-05	-4.12191	down	0.0132696	-2.04451	normal
Os01g0149200	2.17145e-47	-4.26987	down	2.14312e-22	-2.78152	down	0.000331145	2.26788	up	0.109757	2.03259	normal
Os01g0149900	2.02651e-13	-3.89825	down	1.00265e-06	-2.10317	down	0.226087	0.744061	normal	0.987789	0.0464406	normal
Os01g0150100	0.00559345	-0.791757	normal	0.000402772	-0.988149	normal	8.61411e-09	-1.93462	down	0.00203921	-1.30781	normal
Os01g0151200	6.62532e-30	-3.4694	down	1.54303e-22	-2.893	down	0.0099838	0.804311	normal	0.723547	0.210394	normal
Os01g0151400	2.26404e-12	-3.10742	down	0.00223633	-1.06298	normal	0.0251525	-0.91838	normal	0.632418	-0.429746	normal
Os01g0151600	0.019524	0.758387	normal	0.0445688	0.642795	normal	1.11983e-05	1.6742	up	0.59841	0.378529	normal
Os01g0151700	0.0330391	0.724054	normal	0.0931236	-0.865759	normal	3.97581e-29	-4.08527	down	3.3764e-07	-2.04596	down
Os01g0151750	--	--	--	--	--	--	6.89605e-07	-5.03962	down	0.0215015	-1.88651	normal
Os01g0152850	0.0244824	-1.2671	normal	0.000893344	-1.77832	down	0.000346964	2.30016	up	0.545665	0.621388	normal
Os01g0153300	0.413051	-0.216949	normal	2.08998e-14	-1.94568	down	0.00162059	-1.76837	down	0.00790059	-1.29552	normal
Os01g0153400	3.36331e-12	-1.80951	down	3.39273e-07	-1.27984	normal	0.00658424	0.981589	normal	0.211004	0.659878	normal
Os01g0153550	--	--	--	4.70168e-06	5.23093	up	0.472554	0.689301	normal	0.700245	-0.726561	normal
Os01g0153625	--	--	--	6.78269e-08	Inf	up	0.0350064	2.27786	normal	0.724415	0.912789	normal
Os01g0154300	4.77059e-15	Inf	up	3.55051e-18	Inf	up	0.230602	0.930263	normal	0.507718	0.653937	normal
Os01g0154600	0.0003068	2.25624	up	--	--	--	0.655237	0.445165	normal	0.642454	-0.517204	normal
Os01g0155000	--	--	--	0.0181792	2.17971	normal	1.91693e-05	5.07228	up	--	--	--
Os01g0155400	1.77085e-09	-1.63107	down	1.13341e-07	-1.38806	normal	0.198064	0.514995	normal	0.929746	-0.0706414	normal
Os01g0155500	1.21845e-121	-9.34526	down	1.23901e-94	-7.24296	down	0.00125865	3.09992	up	0.0178004	3.45136	normal
Os01g0156300	1.07009e-17	4.82604	up	1.1437e-07	3.20742	up	0.422731	-0.497106	normal	0.987789	0.0215086	normal
Os01g0157200	1.12356e-41	10.2074	up	--	--	--	0.0377697	-5.5368	normal	0.278588	-2.19156	normal
Os01g0157400	5.81753e-13	5.63839	up	--	--	--	--	--	--	--	--	--
Os01g0157600	3.70851e-20	5.98953	up	--	--	--	0.0250464	-6.83435	normal	0.333191	-1.9234	normal
Os01g0158100	2.73416e-08	-1.99326	down	1.9657e-12	-2.51092	down	0.808061	-0.214699	normal	0.873841	0.167384	normal
Os01g0158400	2.0967e-10	-5.36162	down	2.56847e-06	-3.00492	down	0.664195	0.471636	normal	--	--	--
Os01g0158500	0.0842783	-0.761796	normal	0.626597	-0.212448	normal	0.000218053	1.76618	up	0.619531	0.439992	normal
Os01g0159000	2.55969e-48	8.30323	up	9.99348e-24	6.72549	up	1.20046e-05	5.51127	up	0.394729	3.01836	normal
Os01g0159200	--	--	--	5.38481e-87	7.00316	up	0.638029	0.534471	normal	0.534153	0.911191	normal
Os01g0159250	--	--	--	4.74756e-24	7.01794	up	0.967191	-0.107724	normal	0.838792	0.4557	normal
Os01g0159300	5.08679e-09	-1.46695	normal	1.94111e-14	-1.94837	down	6.68582e-12	2.09654	up	0.437008	0.445256	normal
Os01g0159400	0.000136887	0.93408	normal	0.0022096	0.751652	normal	4.98282e-09	2.09466	up	0.129042	0.884127	normal
Os01g0159800	8.0579e-42	5.41931	up	4.16677e-18	4.67068	up	2.95654e-07	2.1944	up	0.248642	0.715205	normal
Os01g0160100	0.0266644	0.990551	normal	3.434e-09	2.05059	up	2.25911e-11	3.04663	up	0.000569809	3.0696	up
Os01g0160150	0.00418546	1.46723	normal	0.000557365	1.60846	up	0.000352695	2.83583	up	0.00246475	2.94368	up
Os01g0160800	--	--	--	0.864525	0.174081	normal	8.33202e-15	4.15821	up	0.37741	1.99474	normal
Os01g0164600	2.06509e-22	-2.98689	down	2.15591e-24	-3.30293	down	0.364515	-0.4794	normal	0.0340372	-1.24949	normal
Os01g0165100	0.014336	1.33312	normal	1.43364e-05	2.4768	up	0.00219378	1.658	up	0.448072	0.654363	normal
Os01g0165200	2.24946e-13	2.83091	up	4.44326e-05	1.74849	up	1.78102e-06	-1.99257	down	0.0125538	-1.23178	normal
Os01g0166500	5.44779e-107	6.57288	up	2.51936e-18	4.86585	up	3.24393e-13	-2.40697	down	0.140296	-0.692387	normal
Os01g0166700	1.80871e-21	-3.01391	down	8.16531e-10	-1.72672	down	0.170765	-0.614481	normal	0.132922	-0.818992	normal
Os01g0166800	1.05578e-07	-1.96699	down	0.000177428	-1.2582	normal	0.345467	-0.493455	normal	0.851746	-0.154425	normal
Os01g0167100	2.11023e-08	-3.6702	down	1.37789e-12	-4.87466	down	0.00222493	-2.69332	down	0.00531992	-2.30812	down
Os01g0167400	4.23471e-06	-2.35669	down	1.17056e-06	-2.29885	down	2.41386e-08	3.95095	up	0.0289843	1.78127	normal
Os01g0167500	1.15658e-29	2.66065	up	1.25908e-22	2.28647	up	0.138961	0.497952	normal	0.8076	0.158677	normal
Os01g0167600	2.43144e-05	2.548	up	8.2645e-09	3.42258	up	0.586993	0.396323	normal	0.380999	0.706133	normal
Os01g0167750	0.0391846	-1.35147	normal	0.00790277	-1.69025	down	0.338831	-0.983234	normal	0.920034	-0.149928	normal
Os01g0167900	2.36547e-12	3.37206	up	0.00176177	2.59272	up	1.33538e-15	-3.1721	down	0.000365934	-1.74186	down
Os01g0168100	0.0395104	-0.710913	normal	8.04387e-06	-1.91578	down	0.100196	-0.565655	normal	0.00885621	-1.12002	normal
Os01g0168200	3.26519e-13	-4.26322	down	9.96937e-06	-1.99892	down	0.427397	0.631606	normal	0.952932	0.0971305	normal
Os01g0168800	1.52573e-05	2.44335	up	3.67159e-22	4.89665	up	0.659808	-0.445476	normal	0.708616	-0.376159	normal
Os01g0168850	9.46672e-06	2.7123	up	1.5896e-09	4.18235	up	0.709033	-0.445524	normal	0.702325	-0.419728	normal
Os01g0169400	8.78049e-23	6.0216	up	1.72429e-15	5.76967	up	0.000493532	-1.47408	normal	0.0637299	-0.965752	normal
Os01g0169900	8.07363e-12	1.59022	up	3.44124e-11	1.54772	normal	0.00654824	0.854566	normal	0.100918	0.792549	normal
Os01g0170000	0.00107932	-3.90253	down	0.0132577	-2.65239	normal	8.5593e-12	6.50911	up	--	--	--
Os01g0170051	2.48383e-08	-3.71425	down	4.76834e-09	-3.97487	down	4.06069e-06	5.47389	up	0.0577182	2.6806	normal
Os01g0170300	2.86403e-14	4.84765	up	4.32358e-18	3.73401	up	1.47938e-11	-2.21446	down	0.000465711	-1.44488	normal
Os01g0170500	4.16734e-13	5.96756	up	6.96547e-35	5.09629	up	9.9057e-08	-2.22426	down	0.562329	-0.652092	normal
Os01g0170900	9.93315e-08	3.37877	up	3.17392e-09	3.85033	up	0.0807027	-1.14976	normal	0.274347	-0.861798	normal
Os01g0171100	3.68611e-19	6.72821	up	--	--	--	0.000739623	-3.11156	down	0.032616	-1.80934	normal
Os01g0171800	2.7664e-06	-1.34414	normal	5.45463e-12	-1.99621	down	0.0514367	-0.828242	normal	0.0171822	-1.20587	normal
Os01g0172100	5.73992e-24	-3.10893	down	4.03617e-13	-2.01617	down	1.30849e-05	2.86955	up	0.213589	0.887916	normal
Os01g0172200	4.27267e-27	2.58866	up	3.40424e-17	2.0365	up	0.498593	-0.260526	normal	0.996841	0.00568837	normal
Os01g0172400	2.35638e-06	-1.31896	normal	7.17922e-13	-2.15822	down	0.544312	-0.251601	normal	0.677409	-0.26687	normal
Os01g0172600	6.12297e-21	-7.68926	down	1.04588e-14	-4.48027	down	--	--	--	--	--	--
Os01g0172701	7.50907e-22	-3.83928	down	1.20261e-22	-4.07115	down	0.742553	0.254859	normal	0.900662	-0.150491	normal
Os01g0172800	6.52127e-09	-1.70307	down	0.0234182	-0.623419	normal	8.34071e-05	1.46879	normal	0.329091	0.729237	normal
Os01g0173900	0.0136222	-0.624378	normal	0.301801	0.266908	normal	4.79044e-16	2.90731	up	0.00406831	1.79913	up
Os01g0174700	4.36894e-10	2.15318	up	8.86766e-05	1.44203	normal	6.31006e-07	-2.07429	down	0.349043	-0.578041	normal
Os01g0175100	6.12121e-14	-1.91127	down	7.51441e-16	-2.11166	down	4.46607e-21	3.19747	up	0.00988916	1.18806	normal
Os01g0175400	1.52013e-19	4.52215	up	1.01984e-29	4.79983	up	0.689776	0.232844	normal	0.691571	0.301494	normal
Os01g0175850	--	--	--	0.40809	0.541052	normal	--	--	--	--	--	--
Os01g0176100	0.263201	-0.699293	normal	0.811435	-0.16176	normal	0.00104645	2.06647	up	0.344264	1.11267	normal
Os01g0176400	0.300002	-0.394791	normal	3.69907e-07	-2.04049	down	2.21491e-10	-2.54895	down	2.11479e-06	-2.14909	down
Os01g0177100	6.65803e-44	6.28264	up	9.87913e-25	5.09062	up	7.89315e-10	-2.31139	down	0.00877302	-1.19433	normal
Os01g0177400	9.15329e-23	6.1207	up	9.671e-23	5.8845	up	0.579398	-0.273461	normal	0.0254648	-1.16238	normal
Os01g0177500	1.83602e-30	7.74449	up	2.15708e-24	7.29967	up	0.19897	-0.518487	normal	0.00499559	-1.31224	normal
Os01g0177900	1.79324e-122	6.50728	up	8.27057e-37	5.154	up	1.13249e-11	-2.3119	down	0.0410642	-1.02367	normal
Os01g0178200	2.74943e-06	-1.96382	down	0.0018463	-1.1605	normal	0.046259	-1.01905	normal	0.101899	-1.01422	normal
Os01g0178300	6.73511e-07	-4.12262	down	4.59403e-05	-3.08366	down	--	--	--	--	--	--
Os01g0179000	0.0878083	2.60182	normal	1.1941e-11	3.40188	up	4.2778e-08	2.69016	up	0.469385	0.562633	normal
Os01g0179600	0.0513262	-1.29189	normal	0.00580181	-2.06103	down	0.102648	0.574676	normal	0.83909	0.269101	normal
Os01g0179800	7.34244e-09	-4.57388	down	4.5922e-05	-2.81512	down	0.249751	0.535289	normal	0.922739	-0.0888445	normal
Os01g0180050	0.000409981	3.6619	up	3.7974e-20	4.82496	up	0.0843449	-0.726935	normal	0.0887907	-0.883337	normal
Os01g0180850	0.594186	-0.168863	normal	1.77621e-05	-1.63911	down	0.134559	-0.599498	normal	0.241431	-0.572064	normal
Os01g0182300	2.2463e-20	5.50546	up	8.09053e-13	4.4256	up	0.529053	-0.385857	normal	0.389514	-0.616183	normal
Os01g0182600	2.85422e-07	-1.6474	down	7.1896e-05	-1.38395	normal	0.576197	0.274139	normal	0.786137	-0.228797	normal
Os01g0182700	9.83558e-13	3.93993	up	2.02559e-17	4.22582	up	1.09587e-05	-1.87249	down	0.211979	-0.686502	normal
Os01g0183300	8.19949e-16	-6.61908	down	1.6451e-06	-2.51735	down	0.178401	1.13624	normal	0.972289	0.102068	normal
Os01g0183500	--	--	--	6.9726e-07	6.66433	up	0.0167871	6.31051	normal	--	--	--
Os01g0185250	0.49589	0.448918	normal	0.00455799	1.62098	up	0.13234	1.06374	normal	0.997897	-0.019934	normal
Os01g0185400	0.177228	0.352489	normal	2.12046e-06	1.11816	normal	1.45112e-09	1.7973	up	0.000260802	1.49969	normal
Os01g0186000	2.09129e-05	2.59443	up	5.55173e-16	4.51396	up	0.00217266	3.17795	up	0.0288051	2.12305	normal
Os01g0186900	3.32211e-07	-7.07541	down	0.000952262	-3.41529	down	--	--	--	--	--	--
Os01g0186950	7.05939e-09	-5.29029	down	9.51094e-06	-3.57875	down	7.41981e-13	4.59608	up	0.00142519	3.87143	up
Os01g0187000	0.0833187	1.0354	normal	0.00039446	1.83883	up	0.373105	0.693687	normal	0.224846	1.02205	normal
Os01g0188100	1.42609e-15	2.30453	up	1.13049e-12	1.84888	up	2.04138e-12	2.0813	up	0.00522616	1.20133	normal
Os01g0190000	1.38481e-10	-1.611	down	0.00130264	-0.80816	normal	0.906065	-0.0574278	normal	0.626966	0.274879	normal
Os01g0190300	1.2764e-13	-1.92553	down	3.9127e-08	-1.37911	normal	0.0471276	0.862143	normal	0.901913	-0.1306	normal
Os01g0190500	--	--	--	1.59034e-12	6.56269	up	8.70065e-08	-3.60883	down	0.001358	-2.04029	down
Os01g0191200	2.64684e-38	-3.80045	down	1.95595e-18	-2.54287	down	0.000674044	-1.55053	normal	0.000952478	-1.43692	normal
Os01g0191700	7.52507e-22	-2.50571	down	6.44007e-17	-2.19613	down	2.49702e-19	2.69422	up	0.0992423	1.59424	normal
Os01g0191800	1.04903e-11	4.70759	up	--	--	--	1.20293e-07	-4.27951	down	0.00355069	-1.9442	down
Os01g0191900	1.28025e-14	-3.22042	down	0.23942	-0.398686	normal	0.0115377	1.37236	normal	0.0288051	1.72522	normal
Os01g0192000	4.18193e-16	1.91672	up	5.06105e-28	2.58328	up	0.028069	0.887811	normal	0.00893422	1.2149	normal
Os01g0192101	1.47202e-22	2.30713	up	4.30319e-07	1.19346	normal	0.155364	0.485006	normal	0.0855041	0.908388	normal
Os01g0192300	6.23503e-10	-2.4753	down	4.85649e-06	-1.36551	normal	0.00724253	2.58026	up	0.489897	0.520652	normal
Os01g0192401	0.0176655	1.43201	normal	2.56389e-05	2.36571	up	0.85861	-0.214844	normal	0.56437	0.568817	normal
Os01g0192500	0.0420763	1.57499	normal	1.40376e-05	2.31733	up	0.80903	0.218387	normal	0.530061	0.589493	normal
Os01g0192600	1.49241e-08	1.97804	up	4.15446e-20	2.71885	up	0.496041	-0.293503	normal	0.851838	0.13015	normal
Os01g0193500	1.978e-06	-2.5415	down	0.00442073	-1.2962	normal	0.600495	0.448907	normal	0.300726	0.904564	normal
Os01g0193600	1.13954e-06	-2.21711	down	0.00698504	-1.06212	normal	0.384923	0.617973	normal	0.514454	0.583112	normal
Os01g0193700	6.35396e-07	-2.22429	down	7.0016e-06	-1.81664	down	0.816674	0.186098	normal	0.962285	0.0678443	normal
Os01g0194000	2.52457e-38	-3.85309	down	1.94345e-16	-2.41015	down	0.0207364	1.12799	normal	0.212511	0.756348	normal
Os01g0194300	0.179716	-0.408401	normal	0.714692	0.1103	normal	7.44371e-12	2.25505	up	0.00201605	1.43069	normal
Os01g0194600	0.000776748	-1.93504	down	0.0239481	-1.18129	normal	0.949647	-0.148157	normal	0.823187	0.362013	normal
Os01g0195000	2.17199e-12	1.85521	up	1.05585e-08	1.70192	up	0.0225999	-0.762103	normal	0.959043	-0.0415219	normal
Os01g0195200	2.44541e-101	5.79752	up	6.82117e-51	4.3205	up	4.8499e-10	-2.92918	down	0.00367258	-1.50286	normal
Os01g0195300	--	--	--	0.0986283	0.944425	normal	0.23611	1.12263	normal	0.156727	1.29699	normal
Os01g0195400	8.46908e-06	4.52822	up	1.21651e-86	7.79781	up	0.231007	-0.929427	normal	0.734821	0.385138	normal
Os01g0196300	--	--	--	0.00351603	3.65465	up	0.00831308	4.15787	up	--	--	--
Os01g0197100	0.379432	-0.493671	normal	0.63689	0.231477	normal	0.00146977	1.78365	up	0.131267	1.1584	normal
Os01g0197150	0.302701	-0.43974	normal	0.114378	0.486689	normal	1.83483e-09	2.30553	up	0.00899911	1.41856	normal
Os01g0197900	2.78493e-11	3.22547	up	5.47531e-12	2.77522	up	7.83141e-05	1.79971	up	0.0463388	1.24306	normal
Os01g0198000	6.80616e-28	3.11429	up	8.87108e-11	1.82726	up	0.612937	-0.211991	normal	0.677983	-0.286979	normal
Os01g0198500	5.10842e-43	8.39984	up	6.7748e-22	8.60443	up	0.0761925	0.691329	normal	0.29968	0.84566	normal
Os01g0198702	--	--	--	5.73267e-05	2.4724	up	0.818143	0.245914	normal	0.612264	0.538101	normal
Os01g0198900	1.25861e-41	-4.3427	down	1.88422e-22	-2.73193	down	0.141996	-0.683907	normal	0.0263645	-1.16566	normal
Os01g0199400	1.51508e-10	-1.84448	down	0.215104	-0.342572	normal	0.000338279	1.18673	normal	0.201756	0.712089	normal
Os01g0199700	4.12935e-07	-3.98142	down	1.07483e-11	#NAME?	down	--	--	--	--	--	--
Os01g0200300	6.18207e-06	-3.81681	down	0.139489	0.98193	normal	2.51005e-20	4.29123	up	0.0655417	2.98799	normal
Os01g0200400	0.850635	-0.105601	normal	0.755227	-0.15509	normal	0.000368639	-2.56396	down	0.00353545	-1.73611	down
Os01g0200600	1.1112e-06	2.96755	up	--	--	--	0.00213	-2.70333	down	0.103346	-1.39966	normal
Os01g0200700	8.57157e-60	-8.61824	down	2.98589e-22	-4.67524	down	0.0549225	1.18144	normal	0.593062	0.643766	normal
Os01g0201100	2.90043e-44	-5.34602	down	2.63888e-05	-1.15687	normal	3.83066e-12	3.41355	up	0.0930831	2.70544	normal
Os01g0201250	0.167716	0.854303	normal	0.123133	0.964203	normal	0.00767646	-2.17546	down	0.266011	-0.991763	normal
Os01g0201275	0.0832562	1.06214	normal	0.152714	0.886732	normal	0.00291411	-2.16581	down	0.116024	-1.25602	normal
Os01g0201600	5.06015e-178	9.37691	up	2.70801e-12	6.9451	up	1.70326e-12	-3.37012	down	0.00142519	-1.42608	normal
Os01g0201700	7.04474e-73	5.96014	up	4.98982e-89	6.23641	up	0.465871	0.556326	normal	0.38544	0.736987	normal
Os01g0202500	1.55021e-22	-2.82301	down	2.3783e-19	-2.60545	down	0.00774037	-1.03037	normal	0.130859	-0.762645	normal
Os01g0202800	0.00515611	-1.68684	down	0.413254	-0.457564	normal	0.004598	-1.74567	down	0.0441823	-1.41529	normal
Os01g0203400	2.76954e-08	-3.75275	down	0.00715617	-1.36229	normal	0.970969	-0.0694936	normal	0.273941	-1.01274	normal
Os01g0205200	9.1804e-07	-3.25058	down	0.585675	-0.306689	normal	0.429767	1.07223	normal	0.676715	0.458074	normal
Os01g0205300	0.172316	-0.974184	normal	0.00387588	-2.47287	down	0.17629	-1.2089	normal	0.0463388	-1.71384	normal
Os01g0205700	5.21176e-15	1.82527	up	1.54781e-05	1.02968	normal	0.019578	-0.76835	normal	0.30614	-0.518148	normal
Os01g0205900	1.51472e-66	10.0852	up	3.99661e-14	6.42535	up	4.8357e-07	-4.20275	down	0.000918546	-2.53473	down
Os01g0206300	--	--	--	--	--	--	5.50196e-05	6.02269	up	--	--	--
Os01g0206800	0.00120693	1.84829	up	0.0144127	1.38778	normal	0.018192	-1.59654	normal	0.65133	-0.410346	normal
Os01g0207001	0.000107653	2.2042	up	0.00245492	1.70719	up	0.0569567	-1.22219	normal	0.636923	-0.410654	normal
Os01g0207200	0.0011346	1.89461	up	2.13561e-09	2.86358	up	0.00732509	-1.18864	normal	0.413037	-0.490964	normal
Os01g0207600	4.56275e-05	3.58251	up	0.000404584	2.16241	up	0.0542554	-1.21835	normal	0.527654	-0.521795	normal
Os01g0207900	--	--	--	1.00728e-08	3.83485	up	0.00131639	3.27101	up	--	--	--
Os01g0208400	0.00701855	4.26664	up	0.000110823	3.06317	up	0.0722901	-1.69663	normal	0.130977	-1.77349	normal
Os01g0208600	1.19055e-13	1.72528	up	5.69797e-07	1.17316	normal	0.000397276	-1.16821	normal	0.14521	-0.738173	normal
Os01g0208700	3.77049e-49	-4.2543	down	5.18696e-34	-3.4561	down	0.0306251	0.769835	normal	0.491732	0.391606	normal
Os01g0208800	3.7742e-45	-4.02757	down	3.97644e-29	-3.0696	down	0.00761633	0.969335	normal	0.301353	0.565875	normal
Os01g0209500	1.40538e-07	2.59371	up	5.19934e-05	1.99217	up	0.966478	-0.0643245	normal	0.891385	0.144443	normal
Os01g0209566	2.24114e-06	2.59117	up	7.32539e-05	2.12898	up	0.647398	0.352576	normal	0.674765	0.404609	normal
Os01g0209700	1.74711e-09	-5.92511	down	3.13441e-06	-4.09611	down	0.247901	-0.911278	normal	0.0502061	-1.5989	normal
Os01g0209750	8.71692e-12	-5.84074	down	5.01097e-08	-4.18511	down	0.0986393	-1.25239	normal	0.0522293	-1.57017	normal
Os01g0209800	1.55888e-11	-3.86784	down	1.02668e-11	-3.92613	down	0.0412615	1.70367	normal	--	--	--
Os01g0209901	1.36854e-07	-4.48885	down	2.54651e-08	-4.93679	down	0.000451628	1.63544	up	0.846523	0.226114	normal
Os01g0210300	2.27065e-18	8.24635	up	--	--	--	1.46968e-05	-3.86129	down	0.00167734	-2.30434	down
Os01g0210400	--	--	--	4.78075e-06	2.84925	up	0.0171611	-1.99975	normal	0.833896	-0.244554	normal
Os01g0210600	1.44711e-06	-1.1996	normal	1.9668e-14	-1.96838	down	0.475865	-0.322112	normal	0.56437	-0.317697	normal
Os01g0210700	1.40413e-09	-3.76991	down	5.71853e-07	-2.63181	down	0.718574	0.471236	normal	0.63076	0.517012	normal
Os01g0210800	3.28203e-11	2.86326	up	4.34488e-08	2.36259	up	0.0134774	-1.12676	normal	0.339949	-0.575176	normal
Os01g0211600	4.58463e-05	-2.3825	down	0.000633455	-1.78193	down	0.855992	-0.196514	normal	0.412629	-0.766927	normal
Os01g0211800	9.1494e-17	3.85419	up	--	--	--	1.0412e-07	-6.07623	down	0.00592765	-2.40846	down
Os01g0212000	3.33972e-22	8.80325	up	1.59034e-12	6.56322	up	0.00027836	-2.68983	down	0.372413	-0.758334	normal
Os01g0212500	1.49771e-40	6.04549	up	1.44488e-33	5.69797	up	0.429931	-0.555354	normal	0.937895	0.0650772	normal
Os01g0212700	0.00578721	1.51447	normal	7.19554e-10	2.70097	up	0.52427	-0.360178	normal	0.775627	0.415459	normal
Os01g0213400	1.67962e-42	-6.881	down	5.75698e-39	-5.71386	down	3.73095e-07	Inf	up	--	--	--
Os01g0213800	1.36708e-10	3.96874	up	1.22674e-07	3.23738	up	0.00211578	-2.53232	down	0.526796	-0.551456	normal
Os01g0214001	8.11117e-78	5.05745	up	3.63713e-45	4.03615	up	0.0010493	-2.36189	down	0.66337	-0.317685	normal
Os01g0214200	2.96198e-07	-1.92656	down	3.82601e-07	-1.79588	down	0.0141095	-1.27554	normal	0.34486	-0.629326	normal
Os01g0214400	2.54324e-25	-2.84385	down	5.07438e-09	-1.46891	normal	0.000111897	1.70077	up	0.502619	0.420478	normal
Os01g0214600	0.398834	1.30391	normal	6.37616e-82	4.89529	up	1.5781e-07	3.49526	up	0.198255	2.90517	normal
Os01g0214800	6.5441e-47	-4.72752	down	0.161093	-0.368694	normal	1.57964e-44	5.37609	up	0.0374709	4.01106	normal
Os01g0215100	6.37275e-14	-5.78243	down	0.0102906	-1.26503	normal	0.603656	-0.601335	normal	0.142246	1.27627	normal
Os01g0215500	--	--	--	2.38322e-35	7.80826	up	0.00662125	2.19675	up	0.252541	2.59743	normal
Os01g0215700	7.18192e-93	9.76257	up	2.24263e-21	8.44127	up	3.8356e-14	-3.86294	down	0.000153743	-1.55101	normal
Os01g0215725	1.89121e-58	8.92698	up	4.68192e-23	6.92711	up	1.47298e-09	-3.88762	down	0.000722942	-1.65433	down
Os01g0216400	--	--	--	1.29495e-19	8.25567	up	0.836447	0.438215	normal	0.166432	2.2431	normal
Os01g0217050	--	--	--	0.133127	0.95423	normal	0.20931	-1.155	normal	0.823561	-0.275747	normal
Os01g0218100	0.000845536	-3.42411	down	0.154429	0.668829	normal	0.000226283	4.86376	up	0.0729994	3.94713	normal
Os01g0218350	1.31262e-10	3.08265	up	0.0942921	0.967712	normal	3.55896e-07	-3.0034	down	0.00560512	-1.54062	normal
Os01g0218500	2.10911e-28	2.638	up	2.61082e-20	2.19946	up	0.0460445	0.639448	normal	0.879065	0.102534	normal
Os01g0219300	--	--	--	5.27984e-05	2.39965	up	0.0689516	-1.08149	normal	0.0065447	-1.83794	down
Os01g0219500	3.81237e-22	9.59227	up	--	--	--	0.00279927	-7.76722	down	0.25148	-2.15087	normal
Os01g0220100	--	--	--	3.11246e-21	7.25525	up	0.500996	0.643414	normal	0.366751	1.65678	normal
Os01g0220150	--	--	--	3.19876e-15	Inf	up	--	--	--	--	--	--
Os01g0220200	1.90177e-11	-1.68769	down	2.03671e-09	-1.51855	normal	0.00386705	0.915887	normal	0.313317	0.507854	normal
Os01g0220400	7.1513e-13	-3.79933	down	0.0303371	-0.780377	normal	0.00227322	2.09833	up	0.0541498	2.43041	normal
Os01g0220700	8.09139e-32	#NAME?	down	1.7618e-33	#NAME?	down	--	--	--	--	--	--
Os01g0221600	1.62843e-55	-4.67032	down	5.25052e-35	-3.37444	down	0.29062	0.530846	normal	0.943495	-0.0675246	normal
Os01g0221900	2.78869e-16	-2.84192	down	0.00369345	-0.854278	normal	0.161327	0.72222	normal	0.820242	0.209349	normal
Os01g0222500	0.455856	-0.477897	normal	0.851642	0.107249	normal	3.50971e-06	-2.12272	down	2.66363e-05	-2.1869	down
Os01g0222600	0.000111491	-1.90515	down	0.000253117	-1.76001	down	3.20263e-05	1.39885	normal	0.884696	0.114015	normal
Os01g0223000	0.000350179	1.52605	normal	2.12152e-05	1.65185	up	0.000174125	2.04331	up	0.0397273	1.47247	normal
Os01g0223200	6.00042e-18	-2.82858	down	0.000209937	-1.04808	normal	0.868978	0.123537	normal	0.956243	0.0576806	normal
Os01g0223500	0.0254917	-0.562179	normal	9.22512e-12	-1.72345	down	2.31271e-15	-2.59317	down	0.000497403	-1.49579	normal
Os01g0223900	1.6089e-25	6.73544	up	2.17163e-17	5.71465	up	0.0721363	-0.851997	normal	0.0106197	-1.4184	normal
Os01g0224100	0.00769015	-1.20365	normal	0.000163595	-1.91924	down	0.412923	-0.409736	normal	0.262137	-0.584385	normal
Os01g0224200	--	--	--	--	--	--	0.198524	1.26245	normal	--	--	--
Os01g0224400	0.939335	0.028643	normal	0.194531	0.418452	normal	7.64637e-07	2.11253	up	0.0332682	1.30086	normal
Os01g0225000	5.97624e-05	1.86377	up	2.39261e-05	1.82324	up	0.971024	0.0179439	normal	0.284341	-0.617357	normal
Os01g0225550	0.105661	0.911848	normal	5.52203e-10	2.39209	up	7.6365e-24	4.20093	up	0.0504997	3.43865	normal
Os01g0226200	1.1896e-11	5.49876	up	1.07435e-27	5.35315	up	2.24745e-07	-2.49371	down	0.0862694	-0.850554	normal
Os01g0226300	7.73286e-37	3.38671	up	2.61541e-24	2.80249	up	5.45654e-08	-1.80144	down	0.0018292	-1.41185	normal
Os01g0226400	9.00109e-37	Inf	up	1.80857e-22	Inf	up	0.875791	0.119679	normal	0.670322	0.852175	normal
Os01g0226450	3.8568e-35	9.86707	up	5.75009e-18	8.33911	up	0.695012	0.294282	normal	0.566965	1.03641	normal
Os01g0226700	2.04296e-22	8.36413	up	1.29915e-27	7.30478	up	0.891718	0.0889404	normal	0.892744	0.127595	normal
Os01g0227100	2.00726e-14	-1.95287	down	7.75328e-12	-1.77607	down	0.0290179	1.01463	normal	0.765157	0.187472	normal
Os01g0227350	4.00274e-37	-6.12881	down	6.07069e-29	-4.46735	down	--	--	--	--	--	--
Os01g0227400	1.0091e-48	-8.65266	down	1.34286e-23	-3.64469	down	0.164781	1.29036	normal	0.404986	1.0101	normal
Os01g0227500	6.82965e-94	-11.6295	down	3.20676e-56	-5.07138	down	0.975535	0.0454941	normal	0.6309	1.02143	normal
Os01g0227700	5.91427e-10	#NAME?	down	1.21653e-06	-4.54137	down	--	--	--	--	--	--
Os01g0227800	2.55198e-49	-6.10064	down	3.18735e-24	-3.23096	down	0.0203336	1.68642	normal	0.0861653	1.57871	normal
Os01g0228500	5.14625e-09	3.69506	up	6.32458e-08	3.82396	up	0.410198	0.590025	normal	0.514503	0.587134	normal
Os01g0228600	3.08757e-14	-2.7323	down	6.42104e-10	-2.1112	down	0.915696	-0.052709	normal	0.274347	-0.541553	normal
Os01g0228800	5.79858e-08	1.67459	up	1.53527e-06	1.46924	normal	0.767356	0.128093	normal	0.394005	-0.459846	normal
Os01g0229300	3.5633e-05	1.64283	up	0.0140479	1.01688	normal	0.849277	-0.125264	normal	0.653362	-0.326017	normal
Os01g0229500	7.90836e-37	-4.17768	down	6.60469e-10	-1.58904	down	0.0975302	0.735687	normal	0.269761	0.654449	normal
Os01g0230800	0.0952334	1.02166	normal	3.93601e-11	3.12053	up	0.000253711	2.28523	up	0.00251497	2.173	up
Os01g0231000	0.0965185	0.41072	normal	0.0465149	0.496024	normal	8.08378e-23	-4.31924	down	0.445165	-0.661404	normal
Os01g0231800	0.00167533	1.19572	normal	8.99348e-09	1.84484	up	0.686356	0.191072	normal	0.504582	0.393106	normal
Os01g0231950	0.856106	0.069521	normal	0.000276793	1.51797	normal	1.98372e-10	-2.02917	down	0.0059462	-1.17305	normal
Os01g0232000	2.12858e-07	1.44028	normal	1.08205e-58	3.9701	up	2.11835e-06	1.43038	normal	0.474336	0.602215	normal
Os01g0232200	2.24308e-80	11.3989	up	0.00436825	7.3577	up	3.31409e-10	-4.08902	down	0.000198636	-2.3146	down
Os01g0232700	6.7457e-11	-1.74516	down	1.88133e-08	-1.45126	normal	0.306004	0.4353	normal	0.816888	0.167653	normal
Os01g0233500	0.00109309	1.80333	up	0.0605828	1.0642	normal	0.00337657	-1.85524	down	0.149323	-1.06856	normal
Os01g0233900	1.74074e-11	2.72171	up	2.30616e-28	3.62272	up	0.000209521	1.72027	up	0.000859735	1.62079	up
Os01g0234100	0.000146471	-1.80893	down	0.0291125	-0.918869	normal	0.87693	0.147625	normal	0.67935	0.429637	normal
Os01g0234700	0.975085	-0.0435897	normal	7.07898e-05	1.72025	up	0.000361575	-1.866	down	0.181206	-0.742203	normal
Os01g0235100	0.00373744	-1.47049	normal	3.93237e-05	-2.39236	down	0.145854	-0.624255	normal	0.0351296	-1.07137	normal
Os01g0235900	2.78329e-120	-11.6349	down	9.3242e-64	-5.12627	down	6.03094e-05	7.81954	up	--	--	--
Os01g0236000	0.79666	0.146819	normal	0.880337	0.084451	normal	0.000608847	-1.7781	down	0.171927	-0.870168	normal
Os01g0236300	1.87701e-62	4.09512	up	1.98479e-46	3.43864	up	0.000630092	1.06862	normal	0.588891	0.36346	normal
Os01g0236400	4.54836e-23	7.39096	up	4.05925e-12	5.13311	up	7.46216e-06	-2.32677	down	0.530468	-0.44003	normal
Os01g0236700	8.41516e-20	-2.3543	down	7.53374e-24	-2.67658	down	0.195113	0.464361	normal	0.598683	-0.303708	normal
Os01g0236900	--	--	--	--	--	--	0.860612	-0.251097	normal	0.757748	-0.369416	normal
Os01g0237100	9.65763e-86	-6.42831	down	1.89249e-68	-5.43027	down	0.761526	-0.267684	normal	0.835823	0.222344	normal
Os01g0238500	1.70736e-55	-7.18903	down	1.05786e-37	-5.31124	down	0.036185	0.780151	normal	0.303355	0.550057	normal
Os01g0239000	3.51682e-12	-1.84489	down	3.88016e-16	-2.2806	down	0.233622	0.409169	normal	0.97758	0.0236012	normal
Os01g0239200	8.85642e-28	-3.36233	down	1.30846e-18	-2.81894	down	0.669503	-0.185229	normal	0.190293	-0.693346	normal
Os01g0240700	1.68955e-15	Inf	up	--	--	--	--	--	--	0.973815	0.0677725	normal
Os01g0240725	1.37516e-12	Inf	up	--	--	--	--	--	--	--	--	--
Os01g0241000	3.09326e-07	-1.71304	down	2.39376e-05	-1.32519	normal	0.840811	0.12319	normal	0.702739	-0.30469	normal
Os01g0241400	--	--	--	--	--	--	2.91917e-05	3.38403	up	--	--	--
Os01g0242300	0.254067	0.520788	normal	0.950438	0.0310002	normal	1.27376e-10	-2.4781	down	1.27554e-06	-2.13143	down
Os01g0243300	0.137881	-0.999316	normal	0.00217423	-2.65925	down	0.315729	0.920725	normal	0.601623	0.562328	normal
Os01g0243600	2.55169e-09	3.7313	up	3.90691e-09	4.13359	up	0.53292	0.568549	normal	0.468261	0.716656	normal
Os01g0243700	5.874e-17	6.19565	up	2.0645e-11	4.93915	up	7.68193e-15	-3.36387	down	6.18362e-08	-2.50429	down
Os01g0243800	1.04727e-15	Inf	up	3.45941e-19	Inf	up	0.0352169	1.43179	normal	0.263228	0.982564	normal
Os01g0244400	3.67446e-12	Inf	up	--	--	--	0.0539921	#NAME?	normal	--	--	--
Os01g0245532	1.12022e-15	Inf	up	--	--	--	--	--	--	--	--	--
Os01g0245700	1.20723e-15	7.57441	up	--	--	--	--	--	--	--	--	--
Os01g0246500	5.46691e-14	2.71133	up	0.00085517	1.40188	normal	0.134918	0.751524	normal	0.243394	0.766335	normal
Os01g0246601	--	--	--	--	--	--	2.24418e-05	-4.41784	down	0.380068	-0.904924	normal
Os01g0246700	1.62671e-68	-5.42405	down	1.07581e-20	-2.57924	down	9.09145e-74	6.33871	up	9.62745e-11	4.09971	up
Os01g0247500	0.0763596	-0.807298	normal	0.0159372	0.827124	normal	1.57713e-07	2.10778	up	0.0726073	1.09557	normal
Os01g0247550	0.439983	-0.519322	normal	0.208953	0.676879	normal	0.00173403	2.07657	up	0.218404	1.10666	normal
Os01g0247900	3.41275e-12	7.09937	up	--	--	--	1.18988e-08	-3.27798	down	3.32084e-05	-2.53151	down
Os01g0248300	--	--	--	--	--	--	0.204042	0.917631	normal	0.0716117	-1.57322	normal
Os01g0248500	0.00789015	-2.16265	down	0.0101309	-2.14086	normal	0.166537	1.06559	normal	0.974171	-0.0625232	normal
Os01g0248850	--	--	--	--	--	--	0.270838	-1.07709	normal	0.152774	-1.30172	normal
Os01g0249200	0.0898706	2.70008	normal	2.33152e-55	5.60665	up	0.58027	0.627336	normal	0.92272	0.223372	normal
Os01g0249900	3.79638e-15	5.87913	up	1.95347e-07	4.45685	up	0.136624	-1.23699	normal	0.866837	0.198685	normal
Os01g0251400	1.29653e-170	8.7223	up	0.00680235	5.67515	up	4.21185e-25	-3.95857	down	0.000469787	-1.80846	down
Os01g0252300	--	--	--	--	--	--	1.26268e-05	-6.35309	down	0.0249707	-2.47454	normal
Os01g0252600	6.43584e-73	-9.09091	down	2.44306e-70	-7.72057	down	--	--	--	--	--	--
Os01g0253400	6.39462e-07	2.87081	up	0.0729728	2.32857	normal	1.12301e-05	-2.38967	down	0.00129629	-1.77228	down
Os01g0253500	--	--	--	3.16631e-06	3.37108	up	2.56721e-16	3.8508	up	0.212979	1.6993	normal
Os01g0253900	1.02592e-15	-2.10252	down	4.18907e-13	-1.85024	down	0.00230791	1.19582	normal	0.489139	0.449716	normal
Os01g0256500	0.0113791	-0.838281	normal	5.23673e-09	-2.06387	down	1.79508e-24	3.15656	up	0.362008	2.87033	normal
Os01g0256800	2.474e-09	2.00121	up	7.92729e-11	2.05844	up	0.774103	0.131496	normal	0.99582	-0.00808169	normal
Os01g0257100	2.33134e-08	3.53543	up	2.91069e-55	5.19779	up	2.67891e-05	-1.72611	down	0.0153447	-1.16492	normal
Os01g0257300	--	--	--	0.0571723	4.08219	normal	--	--	--	--	--	--
Os01g0257400	1.49842e-11	1.65621	up	4.61825e-08	1.34427	normal	0.196056	0.448781	normal	0.268163	0.544097	normal
Os01g0257900	7.1029e-08	2.47552	up	8.46252e-07	2.17809	up	0.520033	-0.342882	normal	1	-0.00278957	normal
Os01g0259200	0.00658549	-0.760867	normal	0.906341	-0.0395751	normal	1.03051e-10	2.03301	up	0.0339799	1.01243	normal
Os01g0259900	2.47342e-07	-2.45709	down	2.34368e-06	-2.21292	down	0.812515	0.203014	normal	0.903429	0.150483	normal
Os01g0261200	0.00704491	-0.67961	normal	0.00829618	-0.685577	normal	1.10006e-21	2.77617	up	3.49718e-07	2.27501	up
Os01g0262500	0.236996	-0.676181	normal	0.496764	-0.373388	normal	0.00112182	-1.90952	down	0.372168	-0.983575	normal
Os01g0262600	0.0942309	-0.614248	normal	0.4565	-0.270906	normal	0.00072774	-1.64861	down	0.844639	-0.137095	normal
Os01g0263300	2.84042e-17	7.81016	up	5.10285e-90	7.0479	up	0.0433396	0.740125	normal	0.143524	-0.8621	normal
Os01g0263600	3.37669e-17	2.20547	up	1.08586e-12	1.87185	up	1.33513e-09	1.9622	up	9.67648e-05	1.66457	up
Os01g0263900	5.37583e-88	5.68669	up	4.83231e-24	3.6137	up	2.03876e-21	3.27783	up	3.33253e-08	2.49438	up
Os01g0264000	2.83058e-46	5.38021	up	3.36524e-21	3.52816	up	2.00104e-18	3.25442	up	2.4883e-06	2.3402	up
Os01g0264400	1.10787e-26	3.79021	up	7.27287e-27	3.68714	up	0.627705	-0.208952	normal	0.604285	-0.299203	normal
Os01g0264600	--	--	--	1.00027e-19	Inf	up	3.27883e-07	3.52348	up	--	--	--
Os01g0265000	0.939121	0.04725	normal	0.498062	-0.522931	normal	0.00570064	-1.9169	down	0.725869	-0.3343	normal
Os01g0265100	2.50302e-13	3.72641	up	4.29332e-24	4.37749	up	0.00330023	-1.32796	normal	0.00112091	-1.65242	down
Os01g0266100	4.60901e-06	3.44839	up	1.80755e-20	4.19437	up	0.488309	0.360162	normal	0.261541	-0.678078	normal
Os01g0266400	0.00407909	1.54654	normal	3.36069e-05	1.96183	up	0.00343205	-1.38661	normal	0.128008	-0.895996	normal
Os01g0267600	4.4141e-19	2.6541	up	5.82908e-13	2.20133	up	0.000811142	1.26454	normal	0.0113652	1.21148	normal
Os01g0267800	0.0206444	1.39502	normal	0.025884	1.6326	normal	0.000670379	-2.60066	down	0.39951	-0.785367	normal
Os01g0267900	9.30517e-13	1.71766	up	0.987584	0.00284687	normal	7.63372e-08	-2.09652	down	0.0269178	-0.971863	normal
Os01g0268600	1.74045e-12	-3.29763	down	5.23001e-09	-2.38061	down	5.8368e-08	3.76298	up	--	--	--
Os01g0268900	1.24208e-09	-2.05243	down	7.27509e-05	-1.21971	normal	0.391294	0.538844	normal	0.139131	0.995306	normal
Os01g0269000	0.341786	-0.334598	normal	0.605172	0.169659	normal	1.10256e-09	2.25828	up	0.0626087	1.12533	normal
Os01g0270100	2.92431e-19	2.09845	up	2.14632e-15	1.87864	up	2.6014e-08	1.64656	up	1.40342e-05	1.86876	up
Os01g0270300	0.267082	-1.11583	normal	0.883661	-0.156084	normal	9.7013e-10	-3.1128	down	0.125085	-1.06387	normal
Os01g0270501	0.105076	-0.713461	normal	0.0213071	0.776842	normal	7.20743e-08	-2.15696	down	0.180369	-0.750662	normal
Os01g0271200	4.25834e-06	1.64296	up	0.0614751	0.744483	normal	0.244915	0.564284	normal	0.550342	0.408121	normal
Os01g0271400	6.47524e-11	-1.71037	down	2.34815e-12	-1.81141	down	0.520644	0.287586	normal	0.703618	0.245401	normal
Os01g0272600	0.61684	-0.34058	normal	0.000255362	1.61634	up	0.0139099	1.4973	normal	0.117561	1.26317	normal
Os01g0272800	1.67974e-21	-3.1333	down	4.17178e-11	-1.92671	down	0.140794	0.78468	normal	0.859485	0.182343	normal
Os01g0272850	2.11873e-14	-2.49112	down	1.484e-12	-2.23578	down	0.167201	0.701704	normal	0.640418	0.365923	normal
Os01g0273100	9.64316e-12	7.15235	up	--	--	--	2.78528e-05	-6.05174	down	0.00803652	-2.84691	down
Os01g0273850	--	--	--	--	--	--	0.247617	-1.24884	normal	0.361053	-0.895617	normal
Os01g0274800	3.12843e-37	5.88284	up	7.29357e-19	6.93167	up	3.70329e-06	1.54133	normal	0.392167	0.488836	normal
Os01g0275500	0.0781532	1.05923	normal	2.92025e-05	2.12356	up	0.830445	-0.198817	normal	0.548937	0.515064	normal
Os01g0275600	4.31821e-27	2.83291	up	1.0612e-17	2.29088	up	0.468522	0.326549	normal	0.301582	0.714209	normal
Os01g0275900	4.75844e-32	-3.71101	down	3.46391e-06	-1.21638	normal	0.975816	-0.0310294	normal	0.947334	-0.0638968	normal
Os01g0276400	4.34059e-07	-1.75537	down	2.39393e-07	-1.71588	down	0.307824	0.54973	normal	0.844647	0.182299	normal
Os01g0276600	7.43733e-19	2.52788	up	2.19333e-11	1.98297	up	1.76581e-05	-1.48218	normal	0.234609	-0.59098	normal
Os01g0276900	7.89649e-07	-4.90558	down	1.39418e-05	-4.11611	down	0.00460032	4.092	up	--	--	--
Os01g0277500	2.09992e-08	2.12157	up	6.18149e-05	1.56084	normal	0.0406043	-0.895327	normal	0.922297	-0.0822583	normal
Os01g0278000	5.61434e-14	-2.61782	down	3.3553e-11	-2.29434	down	7.49632e-06	2.36794	up	0.00114698	2.45975	up
Os01g0278900	4.57188e-40	-3.70305	down	5.23434e-27	-2.85922	down	0.6503	-0.296744	normal	0.562057	-0.334161	normal
Os01g0278950	7.42162e-07	2.26604	up	0.00121521	2.25613	up	9.58835e-06	-1.73007	down	0.001926	-1.37364	normal
Os01g0278975	4.37708e-05	2.14701	up	0.0201915	2.07726	normal	1.10463e-06	-2.25733	down	0.00138438	-1.55849	normal
Os01g0279100	1.31281e-39	-4.47209	down	2.15028e-28	-3.91538	down	0.299477	-0.394326	normal	0.182522	-0.689693	normal
Os01g0279700	1.8115e-32	-3.51338	down	4.45831e-33	-3.78321	down	0.957193	-0.0328269	normal	0.598628	-0.294265	normal
Os01g0280200	2.69463e-08	4.32276	up	5.45982e-14	4.92524	up	0.974495	-0.0481685	normal	0.210669	0.916426	normal
Os01g0280500	0.118757	1.6137	normal	2.64598e-10	2.95017	up	7.27535e-09	3.9213	up	0.00224359	2.18424	up
Os01g0281100	3.00856e-16	1.90245	up	0.0947849	0.459084	normal	2.85219e-08	1.64685	up	0.21251	0.610183	normal
Os01g0281400	1.43726e-15	1.87905	up	5.7791e-08	1.29365	normal	0.867731	-0.0837436	normal	0.850445	0.148589	normal
Os01g0281600	1.59009e-28	5.14961	up	2.08087e-39	6.79455	up	0.0170156	0.757158	normal	0.456678	0.448114	normal
Os01g0282800	1.91477e-43	4.62632	up	3.41576e-28	4.72786	up	2.67836e-13	-2.3789	down	0.000930188	-1.43316	normal
Os01g0282866	1.24632e-79	4.96007	up	2.14549e-42	3.76197	up	4.72248e-12	-2.67885	down	0.00239719	-1.61482	down
Os01g0283000	6.8217e-07	2.12572	up	0.00169205	1.39355	normal	0.00162784	-1.36289	normal	0.110956	-0.863696	normal
Os01g0283300	1.74959e-10	-1.59713	down	0.00331735	0.736119	normal	3.20414e-22	2.96378	up	0.0982155	1.93968	normal
Os01g0283400	--	--	--	0.00184049	1.85949	up	--	--	--	--	--	--
Os01g0283500	2.43911e-07	1.48393	normal	1.04206e-11	1.81248	up	5.72953e-16	2.6607	up	2.82472e-06	2.03941	up
Os01g0284900	0.000512295	-2.35541	down	0.261516	-0.654472	normal	1.6878e-05	2.39338	up	0.312596	0.893074	normal
Os01g0285300	8.15359e-05	4.95392	up	1.16147e-14	5.46045	up	0.193396	0.95764	normal	1	0.00265698	normal
Os01g0286100	0.05989	0.468533	normal	0.948954	0.0175505	normal	1.13715e-05	2.02683	up	0.0549438	0.9082	normal
Os01g0286200	0.0202896	0.735727	normal	0.0238533	-0.618911	normal	4.82937e-08	1.70511	up	0.128405	0.752897	normal
Os01g0286600	1.50545e-15	-2.06537	down	6.1989e-08	-1.3514	normal	0.046061	-0.675488	normal	0.0874103	-0.782351	normal
Os01g0286900	0.540531	0.373779	normal	5.51387e-16	3.02336	up	0.000715206	2.20716	up	0.0230663	1.97036	normal
Os01g0287600	2.19958e-10	#NAME?	down	0.75929	-0.233131	normal	0.00888328	2.49821	up	--	--	--
Os01g0288200	8.031e-16	Inf	up	--	--	--	5.88884e-07	-5.74285	down	0.000313671	-3.40592	down
Os01g0289600	2.31333e-07	-2.92364	down	3.3856e-21	2.35476	up	1.48194e-27	3.65742	up	0.0701069	3.65339	normal
Os01g0289732	6.30494e-05	-3.44792	down	2.6556e-23	2.51875	up	1.80867e-24	3.76825	up	0.0547479	3.74904	normal
Os01g0290600	0.0108697	1.41325	normal	0.0013548	2.71054	up	0.00319095	1.25987	normal	0.098361	0.953692	normal
Os01g0290700	3.84123e-23	3.57763	up	1.76659e-59	4.09431	up	1.2486e-11	2.01957	up	0.277012	0.812582	normal
Os01g0290800	1.79804e-26	4.03355	up	1.33298e-18	3.46197	up	1.92747e-08	1.83528	up	0.327131	0.810164	normal
Os01g0291500	--	--	--	1.12139e-97	7.41063	up	0.224769	1.51121	normal	0.281256	2.08261	normal
Os01g0291733	0.330735	1.16332	normal	2.44431e-62	6.05625	up	0.210838	1.6711	normal	0.311857	2.21998	normal
Os01g0292200	9.62493e-12	-1.75576	down	2.27065e-24	-2.81567	down	0.00263125	0.924914	normal	0.509129	-0.374597	normal
Os01g0292700	1.37517e-20	#NAME?	down	0.00111392	-1.52231	normal	1.46968e-05	5.26445	up	--	--	--
Os01g0292900	0.00398536	-0.728977	normal	0.0383406	-0.527232	normal	7.27135e-08	1.587	up	0.562695	0.320752	normal
Os01g0293000	1.06992e-11	-4.56718	down	2.16218e-09	-3.7772	down	0.287942	-2.36739	normal	0.868934	-0.298138	normal
Os01g0293100	2.31154e-29	7.53552	up	8.23731e-06	2.98307	up	0.0335031	-2.94239	normal	0.729818	-0.526186	normal
Os01g0294700	0.00147363	-1.77522	down	1.24426e-10	1.50454	normal	2.70662e-21	2.7458	up	0.327152	2.19146	normal
Os01g0295700	8.4525e-06	-1.10744	normal	0.00683604	-0.694974	normal	3.37747e-18	2.54716	up	0.0701071	1.46882	normal
Os01g0295900	1.48058e-14	-2.40214	down	3.07721e-12	-2.06064	down	0.679487	-0.285416	normal	0.774191	-0.259025	normal
Os01g0296000	3.84654e-07	2.944	up	3.47829e-13	3.67983	up	0.895994	0.111031	normal	0.271934	0.858316	normal
Os01g0296200	0.00387649	-3.16361	down	0.21358	0.654156	normal	0.336949	-0.593579	normal	0.833082	-0.193952	normal
Os01g0296700	1.50675e-19	6.54295	up	2.11873e-13	6.21589	up	3.04398e-10	-2.85024	down	0.0275414	-1.13209	normal
Os01g0297700	--	--	--	2.43557e-09	8.96615	up	--	--	--	--	--	--
Os01g0297950	--	--	--	1.04662e-12	9.45776	up	--	--	--	--	--	--
Os01g0298301	0.19366	-0.779214	normal	0.594311	0.279594	normal	0.00910948	1.62006	up	0.110041	1.25971	normal
Os01g0298400	6.10984e-07	#NAME?	down	0.0725006	-1.42877	normal	1.48038e-07	Inf	up	--	--	--
Os01g0300200	0.00459856	1.54224	normal	0.43947	0.203081	normal	2.5181e-11	-2.31112	down	0.00867687	-1.28193	normal
Os01g0300600	0.0267029	-0.583553	normal	0.000385766	-0.912674	normal	2.3022e-07	-1.65562	down	0.00191907	-1.295	normal
Os01g0300900	2.01121e-79	7.69841	up	1.97699e-75	7.00117	up	1.34716e-11	-2.17237	down	0.617533	-0.284591	normal
Os01g0301000	2.25307e-07	1.65365	up	4.13286e-07	1.56958	normal	0.314624	0.480292	normal	0.0689832	0.994481	normal
Os01g0301700	0.933982	0.0457897	normal	0.450738	-0.41749	normal	0.00571741	-1.83231	down	0.833896	-0.210359	normal
Os01g0302000	1.47643e-28	-7.08186	down	1.92327e-18	-3.97605	down	0.0461459	-1.86988	normal	0.0248622	-1.92488	normal
Os01g0302100	0.0029273	1.2013	normal	0.32019	0.440831	normal	1.59743e-05	-1.89785	down	0.0604782	-0.995705	normal
Os01g0302500	9.30878e-16	Inf	up	1.7365e-23	Inf	up	0.000764323	-1.68449	down	0.058581	-1.12743	normal
Os01g0303000	6.16742e-54	-7.21351	down	3.67461e-32	-5.54962	down	0.118279	0.970819	normal	0.93978	0.0915159	normal
Os01g0303800	0.00695547	-1.92848	down	0.00129907	-2.51947	down	9.86933e-07	4.43019	up	--	--	--
Os01g0304100	1.09761e-06	2.75547	up	4.0164e-20	3.96439	up	0.398214	-0.444301	normal	0.746161	0.232633	normal
Os01g0305200	0.192829	-0.641216	normal	0.0377677	-1.0308	normal	5.48058e-09	2.59864	up	0.185315	0.983919	normal
Os01g0306400	0.61023	-0.397491	normal	1	0.00677675	normal	0.000152569	5.80627	up	--	--	--
Os01g0306800	1.76459e-08	-2.43292	down	0.00131314	-1.15938	normal	0.206913	0.498103	normal	0.0978582	0.800516	normal
Os01g0306900	1.95659e-08	-2.06926	down	2.27358e-05	-1.42128	normal	0.0127851	1.36141	normal	0.31767	0.789066	normal
Os01g0307500	--	--	--	4.08198e-06	2.78493	up	0.950966	0.0891973	normal	0.687098	0.462753	normal
Os01g0307624	0.465701	-0.851463	normal	0.657179	-0.462808	normal	1.90289e-20	7.65503	up	--	--	--
Os01g0308600	2.30671e-37	5.7371	up	1.70954e-50	6.04153	up	6.72516e-06	1.54278	normal	0.197853	0.697073	normal
Os01g0309100	2.04379e-50	9.60207	up	5.40318e-11	8.47056	up	0.592342	-0.249886	normal	0.226871	-0.65226	normal
Os01g0309800	7.49987e-23	-6.3762	down	1.723e-14	-4.25713	down	0.0142754	2.11723	normal	0.0337032	3.07431	normal
Os01g0311100	0.0148023	-1.44326	normal	0.00115311	-1.8339	down	0.376672	0.804688	normal	0.758241	0.380216	normal
Os01g0311500	1.82235e-09	1.77827	up	0.000565828	1.09403	normal	0.00859161	-0.95417	normal	0.575304	-0.317668	normal
Os01g0311600	--	--	--	4.0357e-15	Inf	up	0.701863	0.396536	normal	0.281326	1.63604	normal
Os01g0312500	2.33912e-55	6.15961	up	1.55376e-24	4.7789	up	0.000315873	-2.22834	down	0.0396052	-1.56302	normal
Os01g0312600	2.02631e-13	6.68121	up	8.0904e-22	5.62087	up	0.00124977	-2.35062	down	0.0290274	-1.70589	normal
Os01g0312800	2.58927e-17	Inf	up	--	--	--	0.000130813	-2.19243	down	0.0113551	-1.63561	normal
Os01g0313050	2.55324e-25	9.13369	up	5.11925e-15	7.41595	up	0.00018412	-1.8549	down	0.056368	-1.1226	normal
Os01g0313600	--	--	--	7.18579e-09	Inf	up	1.48147e-06	5.30263	up	--	--	--
Os01g0314100	0.000602978	0.851595	normal	0.507306	0.184887	normal	2.52681e-12	2.07569	up	0.263195	0.575136	normal
Os01g0314800	0.0418493	-4.19901	normal	0.0884781	-3.34397	normal	3.03583e-12	7.94219	up	0.000497403	6.2048	up
Os01g0315600	3.10947e-87	6.61042	up	3.11578e-43	5.5349	up	1.50221e-08	-1.87078	down	0.0323754	-0.998723	normal
Os01g0316100	--	--	--	--	--	--	0.528729	0.534923	normal	0.714777	0.453982	normal
Os01g0316600	2.90249e-23	-2.60385	down	3.38081e-10	-1.58289	normal	0.000290465	1.45437	normal	0.402252	0.955308	normal
Os01g0317500	--	--	--	--	--	--	0.0895939	-1.80435	normal	0.359904	-0.901088	normal
Os01g0318202	2.44229e-15	6.11595	up	5.05629e-12	5.25856	up	0.740336	-0.331755	normal	0.848977	0.223132	normal
Os01g0318400	5.72994e-18	Inf	up	3.82926e-16	Inf	up	0.588113	-0.515235	normal	0.861792	0.207487	normal
Os01g0319000	5.5326e-08	3.34731	up	8.24888e-48	7.36442	up	1.02827e-15	3.3756	up	0.20715	2.66547	normal
Os01g0319066	--	--	--	7.07152e-25	8.84795	up	3.71518e-09	3.78019	up	0.182373	2.7927	normal
Os01g0320700	0.000690909	-1.04629	normal	4.91376e-11	-2.08946	down	0.215202	-0.738396	normal	0.699573	-0.322194	normal
Os01g0321300	9.40951e-20	-2.36708	down	4.93913e-19	-2.37105	down	0.563754	0.22128	normal	0.957405	0.0422241	normal
Os01g0323000	6.57162e-22	4.69054	up	1.44491e-55	5.25309	up	0.141276	-0.510678	normal	0.776818	-0.194565	normal
Os01g0323100	4.63165e-18	6.16745	up	6.11645e-23	6.45201	up	0.430949	-0.484202	normal	0.949625	0.0681597	normal
Os01g0323300	4.45057e-53	-4.54521	down	2.97196e-53	-4.5125	down	0.152241	-0.832784	normal	0.437008	-0.579102	normal
Os01g0323500	4.5013e-07	3.12314	up	9.14525e-09	3.3918	up	0.0153239	-1.58104	normal	0.977743	0.0359373	normal
Os01g0323600	3.53226e-26	3.11577	up	4.56591e-07	1.75659	up	0.647745	-0.285881	normal	0.73352	0.206651	normal
Os01g0323775	5.47304e-23	2.55129	up	7.3604e-23	2.72499	up	0.701747	0.204114	normal	0.563301	0.488585	normal
Os01g0324400	0.00128596	-1.6031	down	0.580713	-0.236768	normal	0.737046	0.181914	normal	0.860163	0.146497	normal
Os01g0326000	2.32357e-17	4.15573	up	0.000112832	2.14767	up	0.00162781	-2.74326	down	0.00660224	-2.05042	down
Os01g0326100	1.42243e-06	-3.66179	down	8.48422e-11	-6.79999	down	--	--	--	--	--	--
Os01g0327000	0.185681	-0.935475	normal	2.34064e-11	1.75261	up	7.08689e-09	3.83792	up	0.0792383	3.35875	normal
Os01g0327100	0.00266706	-2.31929	down	1.42723e-07	4.47794	up	3.33458e-18	5.56003	up	0.0299092	6.76809	normal
Os01g0327250	--	--	--	1.05794e-10	3.71919	up	4.38084e-06	5.37275	up	--	--	--
Os01g0327500	1.92401e-18	8.17665	up	1.78098e-09	7.06818	up	0.0239687	-3.18069	normal	0.631252	-0.572151	normal
Os01g0329400	5.65853e-05	0.952929	normal	0.00121098	0.774486	normal	1.12087e-11	2.02558	up	0.00251863	1.90226	up
Os01g0329800	3.37751e-36	3.16158	up	2.36414e-21	2.45711	up	3.4838e-12	2.09618	up	0.000749592	1.42818	normal
Os01g0329900	5.19528e-09	2.79729	up	3.36177e-56	5.08234	up	0.954655	0.0443758	normal	0.485149	0.757752	normal
Os01g0330100	3.86577e-26	3.93004	up	4.79278e-05	1.92253	up	3.00168e-15	-3.11052	down	0.000312154	-1.59853	down
Os01g0331100	0.129586	-1.18967	normal	0.000708806	-3.45505	down	0.0208608	-2.20777	normal	0.0742796	-1.51612	normal
Os01g0332100	4.25981e-14	-5.839	down	4.20264e-14	-5.81872	down	2.38577e-05	1.48226	normal	0.627507	0.320543	normal
Os01g0332150	7.13975e-09	-5.76244	down	1.19684e-09	-6.20186	down	0.163306	1.09765	normal	0.897692	0.181354	normal
Os01g0332200	0.0624764	1.13577	normal	--	--	--	0.0176854	-1.93592	normal	0.258045	-1.11411	normal
Os01g0332800	8.99375e-42	-10.4507	down	2.6006e-35	-8.50757	down	0.16163	1.31088	normal	--	--	--
Os01g0335600	--	--	--	2.4505e-13	Inf	up	0.696431	0.415844	normal	0.52327	0.742024	normal
Os01g0337180	--	--	--	0.960597	-0.100635	normal	--	--	--	--	--	--
Os01g0337500	--	--	--	1.16295e-11	4.29063	up	0.156661	1.54619	normal	0.069641	2.60168	normal
Os01g0337700	9.80303e-13	-3.36025	down	0.000354022	-1.35409	normal	0.028363	1.30241	normal	0.174898	1.04614	normal
Os01g0339500	2.60859e-29	-5.69354	down	4.1861e-26	-4.65394	down	--	--	--	--	--	--
Os01g0339600	5.77724e-08	-2.57703	down	1.11481e-06	-2.07173	down	0.732983	-0.326268	normal	0.542007	0.558545	normal
Os01g0341000	0.00653119	1.89775	up	0.00635823	2.52275	up	2.54666e-11	-3.26718	down	9.11019e-05	-2.03285	down
Os01g0341200	9.52064e-08	2.83132	up	4.59632e-14	3.44772	up	0.67485	-0.223333	normal	0.284289	-0.63232	normal
Os01g0342500	0.000282636	-5.08719	down	0.00765477	-3.27171	down	0.00354669	2.5059	up	--	--	--
Os01g0342900	0.000136455	2.22381	up	--	--	--	0.6807	-0.36363	normal	0.278935	-0.946284	normal
Os01g0343001	1.27104e-06	3.01095	up	0.000248092	2.25986	up	0.502416	-0.478625	normal	0.416863	-0.665046	normal
Os01g0343300	0.0244986	1.61335	normal	4.23391e-16	2.25822	up	2.31199e-07	3.20651	up	0.0188739	1.17221	normal
Os01g0343350	0.158075	1.06386	normal	0.00231151	1.45044	normal	3.62638e-09	2.79894	up	0.227304	0.990673	normal
Os01g0346250	2.56871e-06	-3.11357	down	3.15408e-05	-2.41359	down	0.0218043	7.11605	normal	--	--	--
Os01g0346400	0.00181748	-2.92368	down	0.144941	-1.25203	normal	--	--	--	0.897239	0.186382	normal
Os01g0347000	3.47345e-44	10.3153	up	4.75095e-06	8.18557	up	0.0001209	-1.83779	down	0.00207396	-1.69929	down
Os01g0347100	1.08783e-10	2.25483	up	7.24786e-20	2.78757	up	2.51837e-08	1.86295	up	0.0173512	1.1379	normal
Os01g0348900	0.195767	1.94313	normal	0.000104508	6.75946	up	1.86249e-08	7.65158	up	0.0309287	5.65549	normal
Os01g0349000	4.49641e-08	2.52536	up	4.08348e-21	3.48317	up	3.9259e-11	2.98144	up	0.000907605	1.82463	up
Os01g0349800	--	--	--	7.19661e-11	3.04677	up	0.970969	0.0283868	normal	0.323113	1.55321	normal
Os01g0350000	9.93914e-10	-4.84077	down	2.92086e-07	1.94722	up	0.0257373	1.73975	normal	0.206447	2.87708	normal
Os01g0351100	0.159424	0.620613	normal	0.314729	0.435066	normal	7.38196e-05	-1.90533	down	0.0411643	-1.1572	normal
Os01g0352100	7.41132e-28	#NAME?	down	1.13464e-30	#NAME?	down	--	--	--	--	--	--
Os01g0354200	0.0131576	1.20749	normal	0.974769	0.0191112	normal	8.18135e-06	-2.42755	down	0.0224258	-1.39992	normal
Os01g0354700	1.31136e-08	-2.23459	down	8.09546e-05	-1.3809	normal	0.933904	0.0677227	normal	0.997979	0.0138574	normal
Os01g0355800	0.000109668	#NAME?	down	0.0330022	-2.44113	normal	--	--	--	--	--	--
Os01g0356400	5.3729e-12	-1.8723	down	1.92401e-18	-2.55571	down	0.0167689	-0.864699	normal	0.00882761	-1.27032	normal
Os01g0356500	5.65847e-07	1.96214	up	6.0229e-06	1.72453	up	0.126862	0.679929	normal	0.323765	0.590026	normal
Os01g0357100	6.06e-09	-2.60064	down	4.77817e-11	-3.1669	down	0.967244	0.0165219	normal	0.622229	0.274958	normal
Os01g0357200	--	--	--	8.43852e-09	3.97576	up	0.387071	1.2111	normal	0.369087	2.27503	normal
Os01g0358100	0.0316363	3.92443	normal	1.30945e-13	3.63675	up	0.864439	0.110265	normal	0.323198	-0.789703	normal
Os01g0358300	2.82031e-47	-5.08123	down	5.3889e-31	-3.52724	down	0.69573	-0.269811	normal	0.526751	-0.504467	normal
Os01g0360150	--	--	--	0.00311798	1.8027	up	--	--	--	--	--	--
Os01g0361000	8.30227e-14	-1.94786	down	1.38374e-09	-1.62635	down	0.989521	0.00428761	normal	0.99503	0.00722753	normal
Os01g0361500	3.64398e-65	-9.69259	down	1.9222e-55	-7.74416	down	--	--	--	--	--	--
Os01g0362100	6.6479e-05	-2.10645	down	0.000399126	-1.83153	down	0.23054	-0.504282	normal	0.446935	-0.434036	normal
Os01g0362533	0.0328782	-1.23216	normal	0.234418	0.55055	normal	0.00318903	1.77943	up	0.069641	1.38475	normal
Os01g0363600	0.00406498	1.34797	normal	0.0311513	0.993415	normal	0.0014998	1.85861	up	0.0544652	1.43219	normal
Os01g0363900	1.12816e-17	1.99118	up	6.11698e-11	1.52366	normal	0.0120193	0.784074	normal	0.108114	0.745415	normal
Os01g0364000	0.000151888	-2.20559	down	0.0106799	-1.30732	normal	0.463749	-0.603236	normal	0.597563	-0.508401	normal
Os01g0368000	0.000548489	-2.12619	down	0.964382	-0.0411169	normal	0.35268	0.905919	normal	0.684195	0.823818	normal
Os01g0368700	2.57045e-06	-3.91116	down	6.39792e-06	-3.69645	down	--	--	--	--	--	--
Os01g0368900	6.3306e-12	-7.56573	down	2.50648e-10	-5.93058	down	--	--	--	--	--	--
Os01g0369200	5.72991e-26	4.76068	up	1.21064e-13	3.65163	up	0.978481	0.0125004	normal	0.973815	-0.0394403	normal
Os01g0369700	0.857074	0.215192	normal	0.00116765	1.97985	up	4.51966e-33	4.59772	up	0.00712932	3.76416	up
Os01g0369800	0.92809	0.0901192	normal	4.6231e-07	2.20766	up	2.53643e-25	4.97854	up	0.0143236	3.86361	normal
Os01g0369900	1.7823e-06	-4.959	down	0.000175837	-3.41424	down	--	--	--	--	--	--
Os01g0369950	2.4659e-10	-7.24783	down	0.000244102	-2.73845	down	--	--	--	--	--	--
Os01g0371200	4.07162e-05	-2.19697	down	0.0035286	-1.36965	normal	0.0980335	-1.90522	normal	0.131581	-1.55067	normal
Os01g0372100	0.000899969	-2.32235	down	7.79179e-05	-2.98734	down	0.0383838	-2.24998	normal	--	--	--
Os01g0372866	0.0100262	-0.671645	normal	1.00717e-11	-1.7924	down	0.905634	0.0687568	normal	0.966878	-0.0326253	normal
Os01g0373400	1.97776e-05	-2.11514	down	2.03981e-05	-1.93181	down	0.75861	0.240776	normal	0.947108	-0.0895709	normal
Os01g0375200	1.7516e-09	1.85589	up	7.60701e-08	1.6439	up	0.59678	0.202366	normal	0.411856	-0.422847	normal
Os01g0378100	1.86022e-11	3.89793	up	1.05025e-12	6.33111	up	1.09922e-13	2.5549	up	0.000498785	1.66421	up
Os01g0379101	--	--	--	0.000114485	2.37999	up	--	--	--	--	--	--
Os01g0382400	1.43086e-10	-2.36725	down	1.07072e-22	3.21885	up	1.46596e-50	5.0376	up	0.00491088	6.82201	up
Os01g0382700	9.27539e-41	-3.91304	down	3.97994e-21	-2.48608	down	0.368609	0.478346	normal	0.767593	0.244412	normal
Os01g0382900	6.95883e-13	4.01806	up	3.53377e-19	4.44349	up	0.22518	0.685855	normal	0.169371	0.907637	normal
Os01g0383700	1.84688e-14	-3.03964	down	3.52364e-05	-1.33519	normal	1.7554e-34	3.65755	up	0.000837189	2.47125	up
Os01g0383900	4.30968e-26	2.86975	up	3.37118e-14	2.17112	up	0.984122	0.00785455	normal	0.578773	0.316819	normal
Os01g0384800	2.70479e-29	-4.69975	down	5.07492e-20	-3.43475	down	3.97274e-21	4.82795	up	0.000164422	2.8533	up
Os01g0385400	0.360611	-0.415317	normal	0.00015996	-1.64597	down	0.0204321	1.85723	normal	0.000319375	2.75601	up
Os01g0387133	0.00540628	2.61917	up	--	--	--	--	--	--	--	--	--
Os01g0388000	4.83906e-15	3.03447	up	0.000207667	2.55817	up	0.0679044	-0.85167	normal	0.653414	-0.285707	normal
Os01g0388200	2.87371e-13	3.01549	up	2.98037e-07	2.22209	up	1.27788e-06	-2.01479	down	0.356566	-0.515626	normal
Os01g0388500	5.01364e-10	-1.94901	down	1.05565e-06	-1.43534	normal	0.00451709	-0.923176	normal	0.0503733	-0.872172	normal
Os01g0388700	0.00644001	2.19937	up	--	--	--	--	--	--	--	--	--
Os01g0389700	3.01295e-41	-9.17621	down	1.15732e-34	-7.14077	down	--	--	--	--	--	--
Os01g0390600	0.000298059	-1.93593	down	0.0270031	-1.04465	normal	0.0976881	1.15031	normal	0.275885	0.943583	normal
Os01g0390900	6.37899e-05	-1.35492	normal	1.01063e-06	-1.61741	down	0.0774784	-0.824537	normal	0.193594	-0.760937	normal
Os01g0495900	4.7861e-29	-3.00833	down	6.33923e-26	-2.78712	down	0.606261	0.226105	normal	0.980012	0.024997	normal
Os01g0498300	1.20391e-13	-3.18054	down	0.000552104	-1.21155	normal	7.45037e-07	3.67668	up	0.0310075	3.48781	normal
Os01g0500400	0.527249	0.469256	normal	--	--	--	0.0386908	-2.12345	normal	0.108143	-1.6946	normal
Os01g0500900	1.66639e-06	-1.48261	normal	1.40276e-09	-1.85674	down	0.232971	0.55083	normal	0.981365	-0.0247617	normal
Os01g0501700	3.15542e-28	-2.92798	down	3.61228e-27	-2.90384	down	0.456665	0.302649	normal	0.96436	-0.0357747	normal
Os01g0501800	6.62304e-30	-5.4081	down	1.9564e-20	-4.65439	down	0.514581	-0.358564	normal	0.206489	-0.798527	normal
Os01g0502700	3.98583e-05	2.20799	up	0.515793	0.418199	normal	0.00791326	-2.78881	down	0.0160375	-2.22209	normal
Os01g0502800	2.20427e-10	-1.6275	down	0.000147617	-0.947086	normal	0.620872	0.204415	normal	0.967055	-0.0342764	normal
Os01g0503400	3.677e-06	-2.73179	down	0.619179	-0.225813	normal	0.0055093	1.86165	up	0.250249	1.13489	normal
Os01g0504100	1.56003e-12	-2.3318	down	3.79513e-09	-1.86412	down	0.112437	-0.661315	normal	0.320718	-0.548289	normal
Os01g0504500	0.951022	-0.0648211	normal	0.634519	-0.397534	normal	6.54211e-06	1.91647	up	0.86236	-0.184583	normal
Os01g0505400	1.66923e-07	-2.24277	down	1.27551e-05	-1.68566	down	8.79737e-06	2.38441	up	0.537086	0.594731	normal
Os01g0505600	--	--	--	0.061712	1.16627	normal	0.10109	-1.36215	normal	0.0739191	-1.51806	normal
Os01g0507700	3.78886e-29	-3.02764	down	1.07509e-16	-2.22605	down	2.42639e-06	1.61617	up	0.395631	0.989361	normal
Os01g0508000	0.0503113	-0.807397	normal	1.04798e-05	-2.30936	down	0.00583272	-1.48931	normal	0.000458205	-1.56774	normal
Os01g0508500	3.83031e-12	-6.48116	down	0.0030313	-1.68226	down	0.532256	1.18815	normal	0.052283	1.65544	normal
Os01g0509400	--	--	--	6.34212e-13	6.74146	up	0.624803	-0.540122	normal	0.818277	0.282394	normal
Os01g0509900	0.0383335	0.979535	normal	1	-0.0107367	normal	0.00106455	-1.88934	down	0.401894	-0.614135	normal
Os01g0510100	1.23001e-08	-1.44459	normal	9.42877e-20	-2.44464	down	0.221597	0.417893	normal	0.72931	0.205723	normal
Os01g0510200	0.0268342	3.14319	normal	1.78972e-35	4.05876	up	1.01562e-23	6.00612	up	6.01328e-05	5.34357	up
Os01g0511000	6.01137e-06	-2.86332	down	6.31301e-05	-2.38684	down	1	-0.0174017	normal	0.17664	-1.05323	normal
Os01g0511100	1.72852e-17	2.12921	up	8.23128e-12	1.72487	up	1.71476e-25	3.05674	up	0.133976	1.56353	normal
Os01g0511600	8.73141e-32	-3.94903	down	5.50395e-19	-2.78864	down	0.0245051	1.9122	normal	0.146072	1.12206	normal
Os01g0511800	4.77052e-11	3.11852	up	2.33625e-14	3.32718	up	0.532256	-0.334736	normal	0.627437	-0.335253	normal
Os01g0512400	4.62112e-12	5.13453	up	--	--	--	7.64425e-05	#NAME?	down	1	0.0222777	normal
Os01g0514600	4.90169e-29	5.83761	up	6.18446e-21	5.05494	up	2.09963e-05	-1.43312	normal	0.00331613	-1.26032	normal
Os01g0514850	7.61669e-09	2.68224	up	1.57791e-11	2.83369	up	7.79924e-08	-1.93587	down	0.105539	-0.775766	normal
Os01g0516700	3.70563e-05	1.59943	up	0.0024314	1.18309	normal	0.376639	-0.440763	normal	0.928018	0.0748733	normal
Os01g0519700	--	--	--	4.26853e-07	3.23301	up	0.3969	0.862651	normal	0.397831	0.841231	normal
Os01g0520600	2.89116e-09	-2.70111	down	1.69558e-06	-1.91707	down	0.701062	-0.48505	normal	0.818841	0.231557	normal
Os01g0523000	0.0305136	1.28619	normal	0.120287	0.926259	normal	8.74951e-05	-2.53222	down	0.358654	-0.706181	normal
Os01g0523401	8.44196e-09	-4.96081	down	0.00159283	-1.97782	down	--	--	--	--	--	--
Os01g0524500	1.38152e-25	-2.8455	down	3.97157e-12	-1.75715	down	0.21322	0.776008	normal	0.608012	0.323854	normal
Os01g0525350	2.4389e-40	7.99799	up	3.96553e-25	6.84712	up	0.179803	-0.666195	normal	0.315386	-0.650974	normal
Os01g0525700	8.09551e-29	5.33965	up	5.55201e-17	3.43092	up	0.293265	-0.535758	normal	0.784857	-0.24308	normal
Os01g0525800	2.01335e-39	6.55055	up	5.7002e-22	5.34961	up	0.667174	-0.238012	normal	0.133014	-0.838616	normal
Os01g0528800	0.000103028	-0.962422	normal	1.41131e-19	-2.34516	down	0.718591	-0.154336	normal	0.741057	-0.200832	normal
Os01g0529800	6.55777e-37	6.1438	up	7.05732e-22	6.92775	up	1.44102e-16	2.40434	up	0.279846	0.727861	normal
Os01g0530300	6.85508e-05	2.16996	up	1.01868e-06	2.41389	up	0.128244	-0.992953	normal	0.941134	0.0826394	normal
Os01g0531400	4.75393e-21	3.80129	up	2.27644e-05	2.34009	up	8.26385e-06	-2.50394	down	0.0665602	-1.07833	normal
Os01g0532100	7.92165e-38	10.0183	up	5.47571e-14	7.12525	up	0.118682	-1.12824	normal	0.861951	0.211574	normal
Os01g0532300	0.0236828	-1.87744	normal	0.0265017	-1.87218	normal	0.0234953	1.76167	normal	--	--	--
Os01g0532700	6.4595e-05	-2.06592	down	0.00172712	-1.44021	normal	0.019099	1.52234	normal	0.179425	1.12086	normal
Os01g0532800	0.000241574	1.74307	up	0.0844276	0.867608	normal	0.429767	-0.777196	normal	0.351735	-0.863627	normal
Os01g0533400	--	--	--	1.51165e-08	10.7841	up	0.000294048	6.88758	up	0.367425	4.3241	normal
Os01g0535100	2.00561e-14	6.9866	up	--	--	--	--	--	--	--	--	--
Os01g0537250	0.00136879	-3.03781	down	0.308486	0.798744	normal	0.66765	-2.56138	normal	0.828087	-0.894184	normal
Os01g0541600	0.552724	-0.299876	normal	0.730879	0.152192	normal	0.00124888	1.72826	up	0.0547814	1.34501	normal
Os01g0541900	0.0179407	-0.684881	normal	0.746257	0.0958681	normal	4.36152e-13	2.34137	up	0.00301568	1.37681	normal
Os01g0542700	0.000157472	-2.57143	down	0.318835	0.526042	normal	0.646021	0.370522	normal	0.951372	-0.0846253	normal
Os01g0543100	9.42711e-20	3.29784	up	1.34107e-40	4.31508	up	9.71876e-19	-2.93284	down	0.00169176	-1.37271	normal
Os01g0544200	2.96311e-11	-6.27211	down	6.64229e-14	#NAME?	down	--	--	--	--	--	--
Os01g0544450	3.6806e-14	5.67522	up	1.03142e-10	4.73466	up	0.0145983	-2.49867	normal	0.15345	-1.26636	normal
Os01g0545100	--	--	--	5.47679e-68	Inf	up	0.951096	-0.14219	normal	0.664475	0.361367	normal
Os01g0547133	4.30025e-20	4.58762	up	3.72256e-16	4.05113	up	1.24554e-11	-2.72638	down	0.119617	-1.01149	normal
Os01g0547600	3.74003e-09	-4.11829	down	0.0976029	-0.78583	normal	0.180899	0.784883	normal	0.561075	1.02638	normal
Os01g0548600	--	--	--	0.414255	0.547051	normal	0.0004019	2.06763	up	0.653289	-0.484522	normal
Os01g0550300	1.23018e-13	-2.37551	down	0.000396326	-1.2193	normal	1.05643e-05	2.32373	up	0.120654	1.66964	normal
Os01g0551000	1.0088e-60	-5.09566	down	1.59197e-43	-3.92733	down	0.265044	0.648054	normal	0.838848	-0.207984	normal
Os01g0551100	9.96139e-39	-4.88709	down	0.00730161	-0.739939	normal	4.31515e-17	3.75791	up	4.31085e-05	3.88523	up
Os01g0551400	0.545141	0.361716	normal	0.000151751	1.68361	up	0.935543	0.0628316	normal	0.321743	0.744454	normal
Os01g0551800	6.0855e-07	4.64744	up	3.8112e-09	4.04047	up	0.00375809	-2.36826	down	0.173071	-1.18317	normal
Os01g0552300	1.05186e-15	-2.07895	down	3.47729e-27	-3.02333	down	0.89392	-0.0686983	normal	0.957234	-0.0465846	normal
Os01g0552500	7.1953e-12	-3.3317	down	0.00028262	-1.42556	normal	0.513915	-0.53305	normal	0.920538	0.120001	normal
Os01g0555100	4.96951e-14	-6.82385	down	3.00784e-16	-7.78486	down	0.0087589	2.32726	up	--	--	--
Os01g0556650	1.28692e-32	-3.66187	down	0.00281963	-0.769223	normal	6.93114e-09	2.41389	up	0.440177	1.03987	normal
Os01g0556700	1.58505e-07	-4.29095	down	0.545633	-0.34756	normal	0.0021664	2.86376	up	0.443383	1.18066	normal
Os01g0557100	9.97086e-33	-4.94136	down	3.43865e-27	-3.99114	down	0.968454	0.0612048	normal	0.380068	0.857329	normal
Os01g0558100	0.000191931	-4.43641	down	0.00178264	-3.44048	down	0.000801197	2.69606	up	--	--	--
Os01g0558700	--	--	--	0.175782	-1.04767	normal	--	--	--	--	--	--
Os01g0558800	1.41652e-13	-2.2285	down	2.80961e-08	-1.55487	normal	0.334969	0.48164	normal	0.425567	0.512713	normal
Os01g0559500	5.22759e-12	-1.89733	down	2.91997e-12	-1.87149	down	0.855673	-0.109728	normal	0.960315	0.0454644	normal
Os01g0559600	1.41949e-08	-2.40515	down	2.95458e-06	-1.85575	down	0.521205	0.240563	normal	0.712043	-0.220374	normal
Os01g0562600	--	--	--	3.80493e-05	2.47166	up	0.000201239	2.77667	up	0.0505864	2.56304	normal
Os01g0563000	2.71899e-25	-6.61322	down	2.18238e-11	-3.28564	down	0.0478664	1.41685	normal	0.633408	1.20433	normal
Os01g0564400	2.40735e-06	-1.98307	down	0.00765075	-0.989687	normal	0.997365	0.000551398	normal	0.942136	0.079294	normal
Os01g0566000	2.34524e-44	8.81919	up	6.35948e-13	5.82377	up	0.301009	-1.88406	normal	0.430492	-1.26735	normal
Os01g0566500	--	--	--	7.34424e-13	5.47449	up	1.18671e-06	4.74688	up	0.100224	2.74912	normal
Os01g0567400	7.07382e-06	-3.14963	down	3.15952e-06	-3.11679	down	0.013309	2.10502	normal	--	--	--
Os01g0567500	--	--	--	2.4521e-06	8.55536	up	0.000893509	Inf	up	--	--	--
Os01g0567533	--	--	--	7.1081e-10	8.93642	up	8.92199e-06	4.49303	up	0.500052	2.54392	normal
Os01g0570800	4.35496e-23	-4.90354	down	7.90496e-14	-3.19016	down	2.73335e-18	3.37472	up	0.00309666	1.77986	up
Os01g0571300	0.0057254	1.61321	up	3.39646e-11	3.74326	up	0.000191596	2.9933	up	0.0864249	2.45618	normal
Os01g0571700	7.23189e-07	-1.69906	down	0.000307907	-1.14759	normal	0.00254166	-1.31139	normal	0.00844896	-1.35907	normal
Os01g0571766	--	--	--	0.206904	0.814849	normal	0.469605	-0.815585	normal	0.788473	-0.334464	normal
Os01g0572300	2.0767e-43	3.64669	up	2.86401e-30	2.78159	up	0.659766	-0.177367	normal	0.746769	0.196032	normal
Os01g0572700	4.74208e-06	1.61727	up	2.12446e-05	1.45986	normal	0.175945	-0.622135	normal	0.784454	0.190484	normal
Os01g0575200	2.02324e-06	-2.86246	down	4.80687e-11	-3.98765	down	0.0129663	1.42357	normal	0.574073	-0.550801	normal
Os01g0576050	0.000204722	2.22914	up	--	--	--	--	--	--	--	--	--
Os01g0577450	4.22477e-22	6.81508	up	1.34965e-13	5.44922	up	0.0240187	-1.38514	normal	0.947614	-0.0772407	normal
Os01g0577600	5.8173e-99	6.67141	up	3.11246e-44	5.16873	up	0.000203918	-1.41202	normal	0.821866	-0.148421	normal
Os01g0579000	1.61744e-12	10.2315	up	--	--	--	0.00166607	-9.06872	down	0.198419	-2.57809	normal
Os01g0579600	7.07788e-12	2.49699	up	2.4762e-82	5.03964	up	0.875883	-0.133117	normal	0.332786	0.603769	normal
Os01g0579800	0.00238642	1.46092	normal	1.07888e-07	2.13721	up	0.983734	0.0107688	normal	0.730903	0.26392	normal
Os01g0579900	2.1571e-07	-1.98918	down	1.13743e-07	-1.92015	down	2.39108e-05	-1.8388	down	0.0101095	-1.31013	normal
Os01g0580000	1.86051e-07	-1.61036	down	0.00164012	-0.908898	normal	0.488683	-0.342137	normal	0.824864	-0.162792	normal
Os01g0580100	0.268192	0.527045	normal	0.634968	0.228945	normal	0.00165375	-1.59377	down	0.532404	-0.431034	normal
Os01g0580200	4.34486e-35	5.19347	up	2.77174e-37	4.91974	up	0.185193	-0.506307	normal	0.866865	-0.117835	normal
Os01g0580500	1	0.00168003	normal	0.253937	-1.876	normal	2.07791e-05	-2.54697	down	3.39226e-08	-3.03829	down
Os01g0580800	6.89732e-12	-2.40629	down	0.0191981	-0.680259	normal	0.0273114	0.86434	normal	0.387374	0.505879	normal
Os01g0582600	1.05782e-12	-3.4125	down	3.51809e-10	-2.78274	down	1.51311e-26	3.35843	up	1.11304e-07	2.28495	up
Os01g0583300	--	--	--	0.518294	0.61553	normal	0.595246	0.470127	normal	0.998044	0.0215904	normal
Os01g0584032	--	--	--	--	--	--	0.0128975	2.42761	normal	--	--	--
Os01g0584100	0.656548	0.30661	normal	2.37644e-06	2.42149	up	0.134495	2.23982	normal	0.400789	0.825252	normal
Os01g0584250	0.04165	1.09172	normal	9.45894e-05	1.76012	up	0.451168	-0.40359	normal	0.618169	-0.347758	normal
Os01g0584900	0.119698	-5.19475	normal	0.311192	-2.99774	normal	3.5815e-23	9.31886	up	0.00074919	8.25505	up
Os01g0585100	1.43498e-10	2.19984	up	4.70899e-10	2.07207	up	0.90372	-0.0673321	normal	0.5582	-0.341805	normal
Os01g0585300	2.75361e-28	-3.14401	down	8.99487e-19	-2.57814	down	0.574487	0.270376	normal	0.674964	-0.23896	normal
Os01g0585400	--	--	--	2.23089e-09	4.16576	up	0.529597	0.620157	normal	0.502216	0.687259	normal
Os01g0587400	0.00336348	-1.90107	down	0.020751	-1.38688	normal	0.700839	0.378124	normal	0.447052	0.746521	normal
Os01g0587500	0.000369288	2.49478	up	0.0156576	1.98681	normal	0.00769992	-1.75986	down	0.100155	-1.23775	normal
Os01g0588000	5.00037e-07	3.15064	up	--	--	--	1.8349e-08	-3.26423	down	0.000171863	-2.30453	down
Os01g0588200	2.47732e-10	2.24605	up	2.33638e-07	1.85115	up	0.471089	-0.296453	normal	0.570693	-0.320086	normal
Os01g0588300	0.00432257	1.69279	up	0.000449747	1.95001	up	0.932952	-0.0828063	normal	0.659381	-0.395944	normal
Os01g0588400	--	--	--	1.8694e-26	4.64969	up	4.98525e-10	4.3267	up	0.0257767	5.61608	normal
Os01g0588500	1.242e-57	4.03505	up	1.20028e-38	3.31759	up	0.91226	0.0474454	normal	0.110777	0.734163	normal
Os01g0588550	1.20787e-47	3.96565	up	2.26402e-31	3.31416	up	0.923785	0.0448488	normal	0.116977	0.740181	normal
Os01g0588900	1.79446e-07	-3.95132	down	2.85233e-08	-4.3415	down	0.0145833	1.08351	normal	0.384503	0.524815	normal
Os01g0590300	0.0067302	2.66933	up	--	--	--	--	--	--	--	--	--
Os01g0590700	2.62411e-16	2.25443	up	0.00384682	0.934847	normal	0.0169977	-0.993614	normal	0.673644	-0.269439	normal
Os01g0591000	3.30185e-12	-2.7321	down	2.74178e-10	-2.275	down	0.974978	0.0192506	normal	0.143734	-1.27173	normal
Os01g0591250	0.000117599	-2.78954	down	0.277424	-0.751684	normal	0.996487	0.0132942	normal	--	--	--
Os01g0591300	9.5088e-58	-7.56976	down	3.62964e-29	-3.70743	down	0.0365573	1.7333	normal	--	--	--
Os01g0592500	--	--	--	0.000208271	2.28216	up	2.12794e-08	5.49237	up	--	--	--
Os01g0593200	1.07725e-08	2.28724	up	2.84743e-44	4.02706	up	0.284003	0.480855	normal	0.311663	0.509883	normal
Os01g0594500	0.0189615	1.60985	normal	1.35432e-12	9.50287	up	0.00804009	5.69652	up	0.350035	4.66687	normal
Os01g0594900	--	--	--	6.1818e-21	9.83572	up	1.80577e-05	9.48532	up	0.143524	8.45213	normal
Os01g0595001	--	--	--	6.62005e-08	Inf	up	0.00875664	4.26147	up	--	--	--
Os01g0595600	1.90337e-12	#NAME?	down	4.73115e-13	#NAME?	down	--	--	--	--	--	--
Os01g0595725	5.98408e-12	4.98272	up	1.00763e-10	5.00041	up	--	--	--	--	--	--
Os01g0596001	1.71878e-15	Inf	up	--	--	--	--	--	--	--	--	--
Os01g0596201	6.62951e-18	8.15536	up	6.1848e-14	7.11025	up	0.638009	-0.404698	normal	0.816127	0.248611	normal
Os01g0596425	9.59549e-16	7.60762	up	1.89159e-14	7.26242	up	0.510447	0.513948	normal	0.142489	1.45421	normal
Os01g0597600	0.000782484	-9.80895	down	0.00998761	-6.64756	down	--	--	--	--	--	--
Os01g0597800	0.0254385	-2.39378	normal	0.627375	-0.398383	normal	2.75858e-09	3.97681	up	0.155688	3.37269	normal
Os01g0598400	7.30281e-10	-2.37012	down	1.65093e-13	-2.79173	down	0.576625	-0.601293	normal	0.667364	0.458292	normal
Os01g0598900	4.01828e-18	-2.60169	down	7.24616e-11	-1.80081	down	--	--	--	--	--	--
Os01g0600400	1.90526e-08	-1.86546	down	2.6348e-07	-1.61664	down	0.439137	-0.437991	normal	0.986761	-0.0206678	normal
Os01g0600500	1.43782e-06	-1.59372	down	4.2131e-05	-1.27864	normal	0.620044	0.241047	normal	0.655143	-0.306321	normal
Os01g0600900	4.905e-21	-5.95399	down	2.30586e-12	-4.57589	down	0.0670399	-1.51392	normal	0.136167	-1.68404	normal
Os01g0601200	1.01688e-07	4.77769	up	1.28073e-15	4.73964	up	0.0847429	-1.89893	normal	0.732674	-0.578684	normal
Os01g0602200	0.00112129	-2.92989	down	0.00466246	-2.45393	down	--	--	--	--	--	--
Os01g0602400	3.4996e-11	-4.08918	down	7.69189e-06	-2.19777	down	8.67544e-12	Inf	up	0.0140129	Inf	normal
Os01g0602433	1.28923e-23	-3.87563	down	2.86397e-17	-2.95825	down	4.3305e-11	4.56796	up	0.02785	4.57787	normal
Os01g0602800	3.88525e-13	1.86789	up	2.55984e-14	1.90288	up	8.6561e-06	-1.41214	normal	0.12387	-0.723545	normal
Os01g0603200	0.000283248	-2.07646	down	0.0227043	-1.14549	normal	0.0574756	1.44173	normal	0.71952	0.513394	normal
Os01g0603300	1.88451e-11	1.56123	normal	0.461904	-0.203358	normal	7.30959e-10	2.61615	up	0.00132566	1.37783	normal
Os01g0603500	0.0353139	-1.17359	normal	2.57021e-05	-2.32651	down	0.271489	-0.975598	normal	0.581735	-0.559742	normal
Os01g0604500	1.00622e-08	-1.79667	down	2.34063e-07	-1.54284	normal	0.526372	0.364306	normal	0.925121	-0.0990575	normal
Os01g0604900	--	--	--	1.99458e-09	4.23782	up	--	--	--	--	--	--
Os01g0605000	0.000101706	-1.89574	down	0.00720715	-1.16104	normal	0.433642	0.527069	normal	0.830837	0.229454	normal
Os01g0605100	0.00193424	1.51965	normal	1.32843e-13	2.78238	up	0.00316243	1.89196	up	0.031716	1.39119	normal
Os01g0605300	5.16467e-07	3.07383	up	1.64796e-09	3.46039	up	0.9118	0.090706	normal	0.655143	-0.438172	normal
Os01g0605700	1.00266e-05	-2.84934	down	4.07557e-05	1.98467	up	6.94919e-07	3.11851	up	0.311857	2.00026	normal
Os01g0606000	--	--	--	0.00103925	3.3862	up	0.000738031	4.71294	up	--	--	--
Os01g0606166	0.000590811	-1.1525	normal	0.00423476	-0.912792	normal	2.02395e-05	1.87425	up	0.366756	0.674407	normal
Os01g0606400	2.85559e-11	-3.50762	down	9.32997e-07	-2.16005	down	0.7817	-0.280178	normal	0.193859	-1.15203	normal
Os01g0606900	3.15076e-19	-2.58701	down	7.69679e-13	-2.00381	down	9.37295e-09	-2.00382	down	0.459441	-0.773433	normal
Os01g0607000	--	--	--	--	--	--	0.932535	0.129756	normal	--	--	--
Os01g0607100	9.98314e-10	3.93169	up	6.43085e-13	4.34467	up	0.245291	-0.945357	normal	0.732886	0.344362	normal
Os01g0607800	2.24191e-22	-4.7494	down	4.5565e-08	-2.01448	down	0.106081	1.92798	normal	0.0879916	1.47144	normal
Os01g0607900	1.56333e-51	5.23107	up	2.97622e-62	4.99495	up	6.29253e-18	-2.86729	down	0.0110801	-1.15716	normal
Os01g0609300	0.12116	0.68268	normal	3.25579e-08	1.32007	normal	1.08859e-19	4.07196	up	0.00117048	2.13225	up
Os01g0609501	0.00101095	1.98389	up	--	--	--	0.00924909	4.51515	up	0.0126585	2.40411	normal
Os01g0609900	0.686184	-0.265827	normal	0.329084	0.390595	normal	9.32243e-16	2.75114	up	0.0148019	1.29355	normal
Os01g0610800	2.66633e-21	4.58793	up	7.4482e-37	5.1997	up	0.570889	0.251109	normal	0.693885	0.248782	normal
Os01g0611000	5.44383e-22	4.97139	up	1.18732e-83	5.05013	up	7.90713e-19	2.96444	up	0.00411347	1.30605	normal
Os01g0611050	0.000134039	2.24744	up	--	--	--	0.0671616	1.78363	normal	0.00668121	2.3175	up
Os01g0611100	1.63301e-16	2.07752	up	2.90901e-08	1.44565	normal	5.10751e-06	1.36955	normal	0.00819578	1.12766	normal
Os01g0611950	0.412286	0.52388	normal	--	--	--	--	--	--	--	--	--
Os01g0612500	0.961463	-0.0724635	normal	0.00261922	2.80516	up	6.39697e-05	1.70659	up	0.848304	0.192906	normal
Os01g0612700	2.24676e-08	1.73232	up	0.00385175	0.975141	normal	0.0760361	-0.724858	normal	0.939722	-0.0611235	normal
Os01g0613100	--	--	--	1.67488e-13	Inf	up	0.446285	1.02506	normal	0.378605	0.877957	normal
Os01g0613500	1.49977e-13	-7.60723	down	1.17769e-14	-7.56392	down	--	--	--	--	--	--
Os01g0613800	0.0693759	-4.63082	normal	0.146682	-3.4165	normal	--	--	--	--	--	--
Os01g0614300	1.81793e-07	2.12734	up	0.569999	0.241328	normal	0.00453359	-2.89934	down	0.0172635	-2.18748	normal
Os01g0615000	0.0162828	-0.863825	normal	0.000737417	-1.17369	normal	2.44727e-10	#NAME?	down	0.897239	-0.156931	normal
Os01g0615300	0.00229572	1.26113	normal	8.30352e-07	1.74838	up	0.60803	-0.23701	normal	0.492032	-0.395254	normal
Os01g0615500	5.13726e-05	6.33336	up	1.83328e-12	5.93435	up	0.00403119	-2.15601	down	0.0791119	-1.41589	normal
Os01g0616300	2.89044e-36	5.08694	up	1.93133e-17	3.9052	up	7.68048e-09	-1.95265	down	0.0795594	-0.968621	normal
Os01g0616366	2.53362e-39	5.5958	up	5.20334e-14	3.8762	up	5.20709e-09	-1.98787	down	0.0541557	-0.966979	normal
Os01g0617600	1.44021e-06	1.78861	up	3.44038e-07	1.7841	up	0.713284	0.198678	normal	0.0662302	0.951306	normal
Os01g0617700	1.84659e-59	4.39188	up	3.32307e-18	3.64571	up	0.577927	-0.231492	normal	0.848613	0.141061	normal
Os01g0617900	2.73667e-24	-2.67084	down	2.31971e-23	-2.61978	down	0.357298	-0.388158	normal	0.89909	-0.0962707	normal
Os01g0618000	0.000430509	1.48911	normal	1.05481e-08	2.05086	up	0.044039	0.996209	normal	0.152981	0.910885	normal
Os01g0618100	0.000174034	-0.980064	normal	9.66864e-10	-1.84463	down	0.00025406	-1.16853	normal	0.0417342	-0.907348	normal
Os01g0618200	2.11115e-09	-1.5961	down	3.3052e-07	-1.31922	normal	0.00323988	-1.18795	normal	0.235018	-0.64098	normal
Os01g0618400	1.73156e-34	-3.32416	down	4.57227e-22	-2.55035	down	0.289952	0.419152	normal	0.557324	0.340425	normal
Os01g0618700	6.65193e-24	6.14522	up	1.06455e-13	4.59788	up	0.000721549	-1.363	normal	0.0574261	-0.958661	normal
Os01g0618800	7.17471e-06	-1.18047	normal	7.59127e-13	-1.98704	down	0.0230509	0.718112	normal	0.486753	0.372712	normal
Os01g0618900	1.36969e-18	2.05337	up	5.39288e-15	1.81954	up	0.724474	0.138277	normal	0.492032	0.374918	normal
Os01g0619800	0.0160052	1.25528	normal	4.43521e-06	1.99509	up	0.172783	-0.968159	normal	0.671181	0.369187	normal
Os01g0619900	8.71804e-09	3.75931	up	0.000110932	3.86823	up	0.0449569	1.31289	normal	0.660588	0.728885	normal
Os01g0620301	3.41357e-06	#NAME?	down	3.70151e-06	#NAME?	down	--	--	--	--	--	--
Os01g0620800	5.57569e-15	5.25677	up	1.03565e-12	4.71954	up	1.7335e-06	-2.34791	down	0.25341	-0.942843	normal
Os01g0620900	2.6812e-11	4.69275	up	2.4006e-10	5.04056	up	7.30722e-05	-3.32967	down	0.363535	-0.894702	normal
Os01g0621200	0.0106367	1.62994	normal	0.0398342	1.06935	normal	4.14144e-09	-2.65838	down	0.0749226	-1.29257	normal
Os01g0621600	9.93583e-14	3.11508	up	0.0197145	1.19415	normal	0.0380645	-0.947685	normal	0.479986	-0.442507	normal
Os01g0622066	1.34949e-17	3.81909	up	6.9186e-05	2.07015	up	0.00359273	-1.41565	normal	0.0853359	-1.01799	normal
Os01g0622100	1.57085e-13	3.84705	up	0.000145222	2.17475	up	0.0170556	-1.38419	normal	0.245314	-0.835906	normal
Os01g0622300	3.14121e-07	-1.47797	normal	1.42319e-09	-1.72316	down	0.0165872	-0.913865	normal	0.0195371	-1.10433	normal
Os01g0622500	9.26082e-09	-1.46279	normal	7.35739e-16	-2.15601	down	3.69841e-06	-1.47978	normal	0.00681868	-1.18328	normal
Os01g0622700	1.64559e-08	1.31878	normal	2.48837e-12	1.66932	up	0.0649868	0.614782	normal	0.141987	0.746095	normal
Os01g0622800	--	--	--	6.60419e-06	2.73956	up	0.000169428	#NAME?	down	0.93237	-0.132691	normal
Os01g0622901	0.81761	-0.134727	normal	2.53327e-07	2.22775	up	3.33003e-07	-7.77046	down	0.969617	-0.038954	normal
Os01g0623500	0.000234864	-1.06333	normal	6.53938e-08	-1.62949	down	3.22745e-19	3.17275	up	0.0333737	1.27067	normal
Os01g0623550	0.000317163	-1.18679	normal	8.07936e-11	-2.21195	down	1.5818e-10	2.9474	up	0.203592	1.02669	normal
Os01g0623900	--	--	--	3.75359e-16	Inf	up	0.927257	-0.123688	normal	0.592073	0.677267	normal
Os01g0624700	--	--	--	0.00811179	1.52473	normal	--	--	--	--	--	--
Os01g0625200	6.55165e-46	4.0275	up	1.77145e-19	3.457	up	0.00934573	-0.849269	normal	0.175551	-0.645958	normal
Os01g0626400	0.651139	0.295276	normal	0.362447	0.550276	normal	0.00445868	1.74591	up	0.74202	0.364455	normal
Os01g0627400	0.000253263	-1.79332	down	0.00818231	-1.22276	normal	0.829342	-0.241562	normal	0.804968	-0.28252	normal
Os01g0627500	7.39467e-36	-4.06974	down	6.88238e-19	-2.52067	down	0.119385	0.822335	normal	0.318109	0.796094	normal
Os01g0627550	5.27344e-38	-4.06721	down	1.03673e-20	-2.59553	down	0.0313447	1.0181	normal	0.297224	0.823168	normal
Os01g0627800	4.58882e-37	-3.93061	down	2.09226e-20	-2.54348	down	0.166922	0.947514	normal	0.224375	0.992619	normal
Os01g0627916	--	--	--	2.26993e-10	4.10123	up	6.2599e-15	7.37953	up	0.00116503	6.48846	up
Os01g0628700	1.05298e-39	-4.66778	down	1.06048e-06	-1.21614	normal	0.358903	-0.507093	normal	0.892521	0.150958	normal
Os01g0629400	2.67637e-18	-2.25039	down	3.79823e-20	-2.43504	down	0.58904	0.218902	normal	0.994228	-0.00841547	normal
Os01g0629600	--	--	--	0.00237169	1.95756	up	9.00742e-08	4.69969	up	0.0272674	4.98411	normal
Os01g0629900	3.4319e-17	2.04921	up	3.99595e-21	2.23272	up	0.000411925	1.07705	normal	0.00470396	1.19477	normal
Os01g0630000	4.72835e-10	2.3884	up	1.73907e-05	1.71897	up	0.0401003	0.889198	normal	0.0798266	0.945166	normal
Os01g0630300	1.03126e-74	8.4364	up	--	--	--	7.48582e-09	-2.121	down	0.000322952	-1.64853	down
Os01g0631100	2.76999e-05	1.18549	normal	1.42072e-22	2.38131	up	0.229308	-0.666427	normal	0.462448	-0.427573	normal
Os01g0631400	2.96786e-07	3.05445	up	0.000115627	2.37287	up	8.04789e-06	-1.68375	down	0.441022	-0.425888	normal
Os01g0631500	5.1018e-06	2.46728	up	0.0711205	1.63444	normal	5.04339e-06	-2.0891	down	0.000552812	-1.80728	down
Os01g0631700	2.06934e-38	3.55914	up	0.0027468	1.43904	normal	4.56674e-05	-3.7501	down	0.0053614	-2.12386	down
Os01g0632700	1.09779e-06	-1.7998	down	7.95582e-05	-1.34518	normal	0.102765	-0.878405	normal	0.592241	-0.393768	normal
Os01g0633000	1.96943e-42	-3.88189	down	1.80449e-21	-2.62844	down	0.928926	0.0598722	normal	0.350651	-0.468654	normal
Os01g0633100	7.74331e-20	-2.69585	down	2.12827e-16	-2.30169	down	0.00142721	-1.44299	normal	0.0313256	-1.16843	normal
Os01g0634500	4.18543e-21	8.74466	up	--	--	--	0.00978165	-1.77641	down	0.555122	-0.670731	normal
Os01g0635200	8.74195e-13	-6.22467	down	3.26111e-17	-9.98848	down	0.000503887	-3.66334	down	7.22945e-05	-3.65534	down
Os01g0635400	5.97382e-24	3.00107	up	1.80043e-07	1.79399	up	0.569826	0.273652	normal	0.060826	0.922673	normal
Os01g0635550	4.06164e-25	-9.11771	down	3.58045e-27	-10.8933	down	--	--	--	--	--	--
Os01g0636400	1.40804e-06	5.83379	up	3.98779e-26	4.56018	up	0.118466	-1.56309	normal	0.0954016	-1.70311	normal
Os01g0636500	2.14385e-23	6.7342	up	--	--	--	1.10754e-14	-3.88351	down	6.39312e-05	-2.04765	down
Os01g0636600	5.53545e-12	-1.77141	down	8.90856e-18	-2.22873	down	0.164243	-0.553469	normal	0.172588	-0.697879	normal
Os01g0637800	7.60814e-06	3.85431	up	1.94971e-10	4.40073	up	0.0179319	1.88019	normal	0.326041	1.02652	normal
Os01g0638600	6.12301e-14	-6.01638	down	0.00146217	-1.62659	down	0.269893	0.947558	normal	0.262473	1.81426	normal
Os01g0639200	0.0583272	1.63617	normal	2.89718e-10	1.78195	up	0.74681	0.335671	normal	0.574278	0.52383	normal
Os01g0639600	2.80794e-48	-5.23415	down	6.13453e-25	-3.03086	down	3.4827e-09	3.24189	up	0.00235464	2.47112	up
Os01g0639900	7.68532e-52	-8.19852	down	1.14704e-34	-6.84458	down	4.79124e-18	2.50691	up	0.221219	1.54334	normal
Os01g0640700	5.78964e-23	-3.03228	down	1.5978e-08	-1.53021	normal	0.511991	0.338937	normal	0.493816	0.444109	normal
Os01g0642200	8.91113e-27	-3.22806	down	0.232503	-0.433482	normal	1.41615e-05	1.41965	normal	0.0734827	0.925535	normal
Os01g0642600	1.33472e-11	4.79749	up	1.17345e-09	4.25119	up	0.0126697	-2.6978	normal	0.965565	0.0688911	normal
Os01g0642900	5.34353e-06	1.37313	normal	2.91995e-11	1.81901	up	0.111665	0.675348	normal	0.0105559	1.20374	normal
Os01g0643300	1.27356e-09	2.69432	up	0.023797	1.21873	normal	2.69737e-09	-2.49146	down	0.00178666	-1.49042	normal
Os01g0643450	6.19542e-13	2.64113	up	0.222431	0.595713	normal	2.86913e-13	-2.81287	down	0.00259919	-1.34727	normal
Os01g0643600	1.40593e-11	6.52832	up	--	--	--	0.0843083	-3.21953	normal	--	--	--
Os01g0644000	0.0015361	1.52283	normal	2.09315e-07	2.11761	up	0.0191614	1.10225	normal	0.532071	0.473943	normal
Os01g0644200	--	--	--	7.28063e-13	Inf	up	--	--	--	--	--	--
Os01g0644400	1.93476e-08	2.11506	up	7.73967e-07	2.77884	up	0.26933	0.512696	normal	0.137415	0.803946	normal
Os01g0644500	0.082434	1.05903	normal	1.2864e-06	2.46396	up	0.352111	0.737377	normal	0.191809	1.09744	normal
Os01g0644600	8.30146e-05	2.65944	up	1.53557e-14	3.09243	up	0.604187	0.399485	normal	0.241032	-1.0184	normal
Os01g0644900	--	--	--	1.31901e-16	Inf	up	2.8761e-05	3.3534	up	0.0268622	3.03359	normal
Os01g0645000	0.021879	4.636	normal	6.28031e-26	7.5909	up	0.291861	-1.41401	normal	0.291432	-1.25115	normal
Os01g0645200	1.19473e-13	-1.91494	down	6.03098e-09	-1.53633	normal	0.00078167	-1.12013	normal	0.00490027	-1.27321	normal
Os01g0645900	1.6958e-33	-4.76102	down	1.41501e-16	-2.67065	down	0.000458454	2.55716	up	0.145301	3.06978	normal
Os01g0646300	5.86671e-13	3.02751	up	2.59791e-20	3.40887	up	0.750213	0.148934	normal	0.548144	0.350863	normal
Os01g0647000	9.75862e-29	2.79815	up	8.06991e-09	1.58845	up	0.979385	-0.0823688	normal	1	0.00861038	normal
Os01g0647200	0.0470023	-7.65905	normal	0.0610715	-7.14404	normal	--	--	--	--	--	--
Os01g0647800	7.00789e-07	-2.61754	down	0.0471508	-0.870664	normal	0.620044	0.408646	normal	0.487103	0.642171	normal
Os01g0648000	4.29076e-07	-2.61861	down	9.15985e-06	-2.04107	down	0.0542554	1.25992	normal	0.757492	-0.363519	normal
Os01g0648225	9.12805e-11	-2.44573	down	3.49034e-07	-1.73853	down	0.00115295	1.6358	up	0.925241	-0.118386	normal
Os01g0648500	0.878511	0.079737	normal	0.174628	0.586305	normal	0.0061447	1.68918	up	0.162705	1.13827	normal
Os01g0648700	6.61992e-05	2.32829	up	0.00025773	2.07367	up	0.192632	-1.04291	normal	0.493106	0.597776	normal
Os01g0649200	3.33707e-08	-2.15871	down	0.454744	0.242949	normal	4.72286e-09	2.31063	up	0.180052	1.53328	normal
Os01g0649900	7.41308e-06	-3.60971	down	0.796132	-0.17309	normal	0.287275	1.06351	normal	0.9694	-0.0728375	normal
Os01g0650000	0.00270888	-2.2053	down	0.0097516	0.914586	normal	0.327808	0.715003	normal	0.783312	0.285373	normal
Os01g0650200	5.92027e-26	-5.17775	down	7.33648e-13	-2.77706	down	0.0492877	1.60393	normal	0.597122	0.607104	normal
Os01g0651100	4.86566e-05	1.88345	up	7.78697e-08	2.20044	up	0.567197	0.333253	normal	0.0325083	1.15772	normal
Os01g0651150	1.86548e-15	Inf	up	--	--	--	3.90458e-08	-4.13618	down	0.00104794	-2.35401	down
Os01g0651350	5.18648e-05	-2.94447	down	0.765771	-0.217896	normal	0.825252	-0.334007	normal	0.475883	-0.836994	normal
Os01g0651800	6.75744e-09	3.84531	up	9.79679e-08	3.57723	up	0.680369	-0.348679	normal	0.432546	-0.698076	normal
Os01g0651866	9.76682e-15	5.52165	up	3.7887e-10	4.39411	up	0.625922	-0.319053	normal	0.367605	-0.661804	normal
Os01g0651932	5.82901e-117	6.94134	up	2.75257e-25	4.61071	up	1.59216e-20	-3.07478	down	0.0264674	-1.00882	normal
Os01g0652100	9.53638e-24	6.94308	up	2.79755e-51	6.49391	up	7.45525e-10	-2.02439	down	0.0175939	-1.17137	normal
Os01g0652200	2.37707e-12	5.88079	up	--	--	--	0.00275567	-2.23391	down	0.00793736	-1.94529	down
Os01g0652300	--	--	--	1.00947e-09	5.74062	up	0.997891	-0.0578006	normal	0.833587	-0.274503	normal
Os01g0652375	3.23165e-08	3.5626	up	6.13526e-07	3.21472	up	0.312226	-0.752357	normal	0.264042	-0.932055	normal
Os01g0652450	--	--	--	8.75587e-11	4.87749	up	0.209384	1.30708	normal	0.846288	0.259805	normal
Os01g0652600	3.70415e-12	1.62026	up	0.000404831	0.96853	normal	0.00845188	-0.861868	normal	0.850838	0.151326	normal
Os01g0652800	1.10612e-19	4.37007	up	3.09325e-56	4.65646	up	9.44999e-05	-1.25159	normal	0.202072	-0.6655	normal
Os01g0653800	0.899116	0.0342401	normal	0.0033701	-0.737232	normal	3.01505e-08	-1.77624	down	0.00144295	-1.37107	normal
Os01g0654100	0.00102626	0.90297	normal	3.33123e-09	1.47453	normal	0.000305797	-1.15942	normal	2.43444e-08	-2.21196	down
Os01g0655500	1.47662e-14	-2.35196	down	3.64065e-09	-1.67587	down	0.265729	0.448713	normal	0.612714	0.307673	normal
Os01g0656200	1.38142e-18	-2.58405	down	1.35289e-07	-1.48145	normal	0.454826	0.485816	normal	0.918873	0.197325	normal
Os01g0656250	7.17869e-22	-3.16594	down	5.16378e-09	-1.72747	down	0.0655397	1.06251	normal	0.688744	0.66773	normal
Os01g0656400	2.32022e-10	-5.61393	down	5.05394e-05	-2.71003	down	0.00244655	2.55965	up	--	--	--
Os01g0656900	4.62671e-11	2.37908	up	2.54511e-10	2.21581	up	0.94418	0.0383617	normal	0.124972	0.797401	normal
Os01g0657801	4.48539e-10	6.57507	up	4.29751e-14	7.15543	up	0.0383838	-2.09866	normal	0.442104	0.743767	normal
Os01g0658700	1.15366e-55	6.22955	up	4.11266e-14	4.55501	up	2.05193e-07	-1.88954	down	0.105987	-0.778837	normal
Os01g0658900	2.65637e-14	2.68276	up	5.95239e-17	2.00616	up	6.67539e-10	1.8566	up	0.41304	1.24378	normal
Os01g0659800	0.00272932	1.57937	normal	2.74195e-05	1.95124	up	0.641428	-0.377371	normal	0.328281	0.73278	normal
Os01g0660200	0.450147	-2.7613	normal	0.226386	2.01741	normal	0.000551638	5.12923	up	0.108358	8.12758	normal
Os01g0660300	3.05601e-20	2.37668	up	0.00339475	0.886802	normal	2.82283e-07	-1.88287	down	2.87129e-05	-1.69159	down
Os01g0660800	7.51911e-18	3.91265	up	3.43988e-12	3.2295	up	0.29597	-0.587683	normal	0.621822	0.342929	normal
Os01g0660900	6.80723e-16	-2.29305	down	4.44663e-08	-1.44306	normal	0.00129229	1.39195	normal	0.111424	1.0244	normal
Os01g0661000	2.6637e-09	1.83818	up	4.03093e-09	1.76451	up	0.31919	-0.387363	normal	0.835671	0.137497	normal
Os01g0661200	0.000111305	2.31482	up	--	--	--	0.780242	-0.305698	normal	0.966076	0.0701843	normal
Os01g0661400	8.08577e-10	1.42917	normal	4.62275e-09	1.37708	normal	4.59598e-17	2.42944	up	0.189636	1.32241	normal
Os01g0661601	0.00206151	-0.968685	normal	0.00556344	0.971986	normal	2.09121e-07	2.36851	up	0.124972	1.23349	normal
Os01g0661650	1.38441e-34	7.27005	up	3.40584e-28	6.53629	up	6.18963e-08	-2.12072	down	0.0125434	-1.17841	normal
Os01g0662300	1.86451e-11	-2.07256	down	0.200428	-0.365321	normal	0.637807	0.508726	normal	0.903038	-0.103348	normal
Os01g0662600	3.1871e-12	-1.95051	down	4.52393e-08	-1.60918	down	0.129551	0.514929	normal	0.278935	0.572586	normal
Os01g0663051	4.79314e-06	-8.47782	down	0.000186718	-6.12149	down	0.162959	-2.23157	normal	0.103925	-2.57074	normal
Os01g0663300	1.21043e-105	5.92467	up	6.45296e-10	6.01101	up	0.0593147	-1.82286	normal	0.281065	-1.21367	normal
Os01g0663500	0.000200391	-1.88803	down	0.705574	-0.181234	normal	0.00863573	1.51801	normal	0.341984	0.798456	normal
Os01g0664000	4.22972e-17	-2.22994	down	3.75685e-16	-2.11201	down	0.9767	0.0150238	normal	0.722445	-0.24589	normal
Os01g0664100	0.140671	0.402082	normal	0.836621	0.0627016	normal	6.26631e-08	1.75615	up	0.186614	0.998179	normal
Os01g0664200	1.25414e-35	4.23902	up	3.37404e-46	4.49236	up	0.188217	0.44671	normal	0.929746	0.079521	normal
Os01g0665300	0.00150318	0.786452	normal	0.0740169	0.456643	normal	1.60832e-08	1.74798	up	0.00951755	1.14812	normal
Os01g0665500	0.00876202	-1.72869	down	0.237724	0.632098	normal	0.0232458	1.46806	normal	0.328523	0.956838	normal
Os01g0665900	8.01205e-06	-2.28235	down	0.822071	-0.120176	normal	7.00236e-05	2.11181	up	0.000453	2.14877	up
Os01g0666000	0.209587	-1.58884	normal	0.00657237	-4.15096	down	6.53846e-09	4.59851	up	--	--	--
Os01g0666600	0.000427619	-1.45952	normal	1.11093e-08	-2.90636	down	0.00415969	1.42209	normal	0.596769	0.4535	normal
Os01g0667000	0.0766019	1.08365	normal	--	--	--	--	--	--	--	--	--
Os01g0667100	7.98535e-07	-1.72289	down	5.16992e-06	-1.50165	normal	0.892464	0.0840005	normal	0.923712	0.0936145	normal
Os01g0667600	2.54656e-09	-1.88833	down	3.45339e-09	-1.8412	down	0.00233539	1.38221	normal	0.246795	0.780759	normal
Os01g0667900	1.06077e-19	-2.34705	down	0.000190437	-0.938643	normal	2.617e-16	4.79802	up	3.48774e-07	2.6993	up
Os01g0668100	6.23077e-20	7.78346	up	7.90483e-56	6.48315	up	7.80717e-06	-2.31749	down	0.0133395	-1.42885	normal
Os01g0668400	5.7695e-13	3.58125	up	5.3436e-07	2.59844	up	0.718433	-0.244222	normal	0.718348	-0.301758	normal
Os01g0669100	1.51956e-10	-5.67428	down	1.4174e-05	-2.76694	down	--	--	--	--	--	--
Os01g0670500	0.000208996	2.13887	up	1.33094e-07	2.71033	up	7.1868e-07	2.86845	up	0.00201372	2.23004	up
Os01g0672100	0.0999004	2.27194	normal	4.81003e-34	3.8791	up	0.0189949	1.2526	normal	0.465406	1.13969	normal
Os01g0672400	9.32874e-32	-3.31852	down	3.20035e-31	-3.44916	down	0.0395486	0.701311	normal	0.808268	0.162031	normal
Os01g0672500	1.34467e-07	-1.3127	normal	2.11021e-18	-2.27205	down	0.362775	-0.339218	normal	0.199098	-0.617602	normal
Os01g0672800	0.000489286	-0.941238	normal	0.0014954	-0.836866	normal	7.04192e-06	1.6073	up	0.0818336	0.911444	normal
Os01g0673500	3.15619e-09	-1.61064	down	4.4889e-07	-1.32173	normal	0.221436	-0.501993	normal	0.386158	-0.475204	normal
Os01g0673700	0.000136355	-1.81321	down	0.0413209	-0.855096	normal	0.697174	0.290252	normal	0.96275	-0.0644547	normal
Os01g0673800	9.89546e-15	-2.24712	down	7.24561e-18	-2.67546	down	0.224769	-0.43518	normal	0.370956	-0.453139	normal
Os01g0674150	0.710227	0.255897	normal	--	--	--	0.302189	-0.967219	normal	0.292693	-0.988318	normal
Os01g0674400	0.000391447	2.06636	up	0.000125695	2.11685	up	1.01594e-08	4.56497	up	8.28438e-07	4.19841	up
Os01g0675000	1.1461e-16	Inf	up	--	--	--	--	--	--	--	--	--
Os01g0675400	1.23411e-07	Inf	up	--	--	--	3.75218e-05	-5.903	down	0.754579	-0.4154	normal
Os01g0675500	0.975265	0.00955666	normal	9.49598e-10	1.42971	normal	4.49477e-06	1.69555	up	0.178106	0.890392	normal
Os01g0675800	3.94753e-17	-2.70574	down	2.10525e-19	-2.83476	down	0.843867	0.163422	normal	0.696425	0.37671	normal
Os01g0676200	8.92233e-35	-4.08514	down	9.02773e-28	-3.48971	down	0.350405	0.73054	normal	0.628484	0.407149	normal
Os01g0678100	1.40829e-22	#NAME?	down	6.07864e-25	#NAME?	down	--	--	--	--	--	--
Os01g0678500	1.88887e-18	-2.34952	down	1.64119e-21	-2.53742	down	8.63242e-05	-1.41837	normal	0.000931398	-1.46874	normal
Os01g0678600	1.76382e-30	-3.0868	down	4.60973e-16	-2.13955	down	0.200589	0.851984	normal	0.581975	0.30686	normal
Os01g0678700	0.00162275	1.29203	normal	0.00112577	1.25222	normal	1.2863e-05	-2.04773	down	0.179889	-0.753603	normal
Os01g0679500	4.17303e-23	8.89657	up	--	--	--	0.0631625	-1.65071	normal	0.102076	-1.42809	normal
Os01g0680200	0.0369218	6.69362	normal	3.36807e-13	5.21695	up	0.199234	0.921808	normal	0.137248	1.18335	normal
Os01g0680700	3.10251e-17	-2.1826	down	6.94315e-13	-1.88327	down	0.767577	-0.12687	normal	0.727915	-0.206687	normal
Os01g0680900	0.646581	0.232552	normal	1	-0.0010652	normal	2.00603e-08	-2.38874	down	0.00385948	-1.40484	normal
Os01g0680950	8.92795e-05	-2.55651	down	0.000335384	-2.28354	down	8.3192e-05	-1.68055	down	0.384721	-0.501673	normal
Os01g0681000	3.63909e-13	-5.46697	down	5.37158e-07	-3.16489	down	0.532684	0.549967	normal	0.318703	0.904538	normal
Os01g0681200	2.27812e-06	1.77767	up	0.00163298	1.27315	normal	0.00157647	-1.09738	normal	0.000810252	-1.44816	normal
Os01g0681400	1.43015e-05	-1.65619	down	0.000829878	-1.17309	normal	0.832141	-0.147644	normal	0.468611	-0.52487	normal
Os01g0681700	5.65004e-15	-7.83884	down	3.59218e-05	-2.28455	down	--	--	--	--	--	--
Os01g0681800	3.94016e-12	-7.30582	down	6.54447e-13	-7.25105	down	--	--	--	--	--	--
Os01g0682001	4.45868e-21	2.19423	up	4.25112e-25	2.45816	up	2.20307e-07	1.68906	up	0.119431	0.856053	normal
Os01g0682200	0.0590405	1.13976	normal	0.000667354	1.83051	up	1	-0.0128071	normal	0.657711	0.459589	normal
Os01g0682500	3.25036e-32	-5.78675	down	5.71489e-23	-4.53033	down	0.364384	0.439592	normal	0.824122	0.178091	normal
Os01g0683100	2.03987e-16	1.95843	up	1.05423e-07	1.29382	normal	0.475583	-0.272807	normal	0.944649	0.0527371	normal
Os01g0683400	8.04836e-24	3.5052	up	1.62502e-17	3.04376	up	0.131308	0.652499	normal	0.397873	0.709115	normal
Os01g0683550	1.93578e-07	3.2844	up	0.00112364	2.28895	up	9.33774e-09	-3.86306	down	0.00034916	-2.39174	down
Os01g0683600	1.18169e-10	-1.88563	down	1.1756e-07	-1.47062	normal	0.000879619	-1.23892	normal	0.00521032	-1.28132	normal
Os01g0683800	5.85754e-05	-2.2918	down	0.049255	-0.965824	normal	0.0678377	1.38035	normal	0.349536	0.886024	normal
Os01g0684200	5.20717e-07	-1.61539	down	9.2001e-08	-1.66339	down	0.000402781	-1.57008	normal	0.0487074	-1.05697	normal
Os01g0684900	0.626351	0.146664	normal	1.13831e-05	1.07923	normal	1.57399e-06	2.30229	up	6.40514e-06	2.00438	up
Os01g0685300	0.000220774	2.22564	up	1.12449e-06	2.91269	up	1	-0.0430749	normal	0.232091	1.0563	normal
Os01g0685400	8.66825e-18	5.14066	up	4.2991e-18	4.9501	up	0.675693	0.293302	normal	0.673103	0.372087	normal
Os01g0685900	3.5849e-17	5.65574	up	1.83543e-13	4.92838	up	0.000776855	-2.54845	down	0.00477169	-1.81421	down
Os01g0686000	0.662925	0.275551	normal	0.000375803	1.65573	up	0.384008	-0.908256	normal	0.659043	-0.457244	normal
Os01g0686300	--	--	--	2.49511e-13	Inf	up	0.730954	-0.601791	normal	0.805723	-0.380284	normal
Os01g0686500	1.04058e-07	3.30834	up	0.000980851	2.02432	up	0.578976	-0.500888	normal	0.837282	-0.239105	normal
Os01g0686650	0.0109292	1.44053	normal	0.129282	-1.02909	normal	0.00039057	-2.53664	down	0.0425821	-1.5169	normal
Os01g0687150	4.80904e-07	3.26625	up	4.91365e-12	4.76204	up	2.50396e-06	5.16416	up	--	--	--
Os01g0687400	0.114071	-2.79668	normal	0.110096	-2.90001	normal	2.87144e-16	4.83062	up	0.00188986	2.56605	up
Os01g0687850	0.00199281	1.7517	up	0.145214	0.868438	normal	0.721364	0.267495	normal	0.86445	-0.191462	normal
Os01g0688000	--	--	--	0.0148808	1.49384	normal	0.00230354	2.41946	up	0.155997	1.39937	normal
Os01g0688600	7.93189e-17	-3.03292	down	1.55311e-14	-2.65545	down	0.258514	0.622191	normal	0.724134	0.300354	normal
Os01g0689000	0.000101824	-2.17512	down	0.0112634	-1.24457	normal	0.00571091	-1.90609	down	0.334228	-0.789883	normal
Os01g0690800	8.30524e-14	-3.85486	down	5.35547e-15	-3.74214	down	0.00438849	2.48373	up	--	--	--
Os01g0691200	7.10494e-10	3.95621	up	--	--	--	0.000221964	-3.73532	down	0.228393	-1.06233	normal
Os01g0691300	2.22254e-85	9.12281	up	--	--	--	0.000127413	-8.20283	down	0.462405	-1.12894	normal
Os01g0691400	--	--	--	--	--	--	1.45285e-06	-4.21207	down	0.0340846	-1.69071	normal
Os01g0691500	6.17041e-08	-1.70777	down	5.76251e-06	-1.35023	normal	0.464174	-0.392742	normal	0.347346	-0.599935	normal
Os01g0692000	0.00683874	-1.83383	down	0.583871	0.335371	normal	0.875883	-0.175462	normal	0.859405	-0.216008	normal
Os01g0692100	0.00369881	-3.51889	down	0.321646	-0.871646	normal	0.798484	0.267198	normal	0.360043	2.10984	normal
Os01g0692200	1.66461e-66	-5.47178	down	1.05865e-32	-3.2364	down	0.991363	-0.0271158	normal	0.528187	-0.43578	normal
Os01g0693300	1.0534e-35	-5.98945	down	7.3689e-19	-3.23529	down	3.71038e-07	3.29545	up	0.313552	1.2365	normal
Os01g0693400	1.43514e-09	-1.70911	down	1.14175e-18	-2.7288	down	3.29431e-23	2.92552	up	0.260597	1.37689	normal
Os01g0693800	8.11074e-05	-1.64289	down	2.26051e-06	-2.12747	down	0.0172412	0.811305	normal	0.287689	0.547089	normal
Os01g0693900	2.15372e-08	-3.2152	down	0.000105442	-1.93504	down	0.0311355	1.03386	normal	0.444387	0.554957	normal
Os01g0694100	0.982093	-0.027361	normal	0.160571	0.608573	normal	1.50226e-05	1.74586	up	0.814941	0.213583	normal
Os01g0694500	--	--	--	5.19315e-15	6.63208	up	3.29612e-06	3.2543	up	--	--	--
Os01g0694800	0.000196925	2.14638	up	0.164224	0.863392	normal	0.23534	1.09517	normal	--	--	--
Os01g0695200	4.79246e-06	-1.31725	normal	0.00178448	-0.860782	normal	1.19092e-05	1.65297	up	0.0493252	1.04488	normal
Os01g0695300	7.43997e-71	-5.48571	down	1.00047e-33	-3.33366	down	0.012169	1.07756	normal	0.468261	0.659213	normal
Os01g0695700	3.55217e-14	-6.42651	down	0.00152758	-1.92143	down	0.521927	0.86093	normal	0.808263	0.511367	normal
Os01g0695800	0.0130124	-4.67803	normal	0.183056	-2.02352	normal	3.12442e-23	7.5261	up	0.067153	6.83	normal
Os01g0696100	8.14555e-05	-2.52469	down	0.000236728	-2.15437	down	0.317347	-0.994263	normal	0.226257	-1.12748	normal
Os01g0696500	1.20459e-11	4.86008	up	4.49761e-09	4.11326	up	0.00153005	-1.92229	down	0.0138968	-1.68017	normal
Os01g0696701	0.0145418	1.19206	normal	3.4186e-05	1.72148	up	0.998303	-0.017208	normal	0.55934	0.417634	normal
Os01g0696800	6.29422e-28	#NAME?	down	2.82673e-21	-5.22701	down	--	--	--	--	--	--
Os01g0697700	1.31986e-16	Inf	up	--	--	--	--	--	--	--	--	--
Os01g0698200	1.83107e-15	7.49892	up	--	--	--	0.0404489	-3.79845	normal	0.556924	-0.93482	normal
Os01g0699100	4.58624e-09	-2.8316	down	4.18409e-05	-1.72884	down	0.0112565	2.81061	normal	0.456678	0.817676	normal
Os01g0699500	0.259705	-2.66235	normal	0.395389	-1.86899	normal	0.00867423	3.82456	up	0.164665	1.12562	normal
Os01g0699600	0.112511	-4.66201	normal	0.284141	-2.80525	normal	--	--	--	--	--	--
Os01g0699900	2.59666e-12	5.86211	up	0.000723921	4.6793	up	1.27346e-07	-2.19832	down	1.9471e-06	-2.2567	down
Os01g0700100	4.34387e-05	-1.96319	down	0.0153014	0.821592	normal	0.000761935	2.64693	up	0.291478	1.49419	normal
Os01g0700900	--	--	--	3.57756e-15	Inf	up	--	--	--	--	--	--
Os01g0701100	--	--	--	2.74915e-07	3.19015	up	7.82768e-05	5.6541	up	--	--	--
Os01g0701700	1.67561e-06	-3.46362	down	1.44313e-05	-3.03308	down	0.625162	0.381067	normal	0.997103	0.0181568	normal
Os01g0702300	9.29887e-08	6.68572	up	3.60795e-16	7.67625	up	0.0821469	-1.86876	normal	0.549869	-0.823713	normal
Os01g0702700	1.23839e-10	2.82447	up	1.77701e-30	3.39637	up	0.364224	-0.644149	normal	0.699233	-0.277189	normal
Os01g0703000	6.50039e-05	-1.71654	down	3.43491e-06	-1.89127	down	0.514247	0.588755	normal	0.559921	0.598933	normal
Os01g0703300	2.20785e-16	7.52429	up	2.06677e-36	7.01995	up	7.52404e-13	-2.67621	down	0.000255035	-1.54778	normal
Os01g0703400	1.82297e-05	-1.06847	normal	8.21728e-26	-2.8111	down	0.110921	-0.555256	normal	0.274169	-0.538474	normal
Os01g0704300	6.20517e-12	-5.12058	down	4.19777e-07	-3.31182	down	0.211198	0.631411	normal	0.711474	-0.304978	normal
Os01g0704400	1.17189e-19	-2.39626	down	2.70308e-14	-1.94202	down	1.48168e-05	-1.4898	normal	0.080066	-0.815138	normal
Os01g0704700	1.09559e-08	-1.58108	normal	5.57848e-13	-1.99185	down	0.521249	-0.324842	normal	0.332785	-0.575083	normal
Os01g0705000	0.307991	0.412139	normal	0.0944525	0.608327	normal	0.0022307	1.59136	up	0.0210711	1.47123	normal
Os01g0705100	0.00108269	2.34594	up	--	--	--	0.885158	-0.203717	normal	0.82264	0.282872	normal
Os01g0705200	1.06041e-40	6.30593	up	0.00517686	3.66049	up	7.73293e-36	5.0669	up	0.370204	5.31302	normal
Os01g0705300	7.90538e-23	-3.04948	down	9.37707e-09	-1.5635	normal	0.0711316	0.954422	normal	0.136801	0.819715	normal
Os01g0705700	0.000256974	-2.63135	down	0.0528273	-1.13988	normal	9.29324e-05	4.75835	up	--	--	--
Os01g0705750	0.00523659	-2.5267	down	0.0190825	-1.97047	normal	1.5009e-05	4.68162	up	0.0164653	1.6607	normal
Os01g0706200	3.85591e-14	5.97821	up	3.59444e-18	6.15456	up	0.627363	0.366363	normal	0.899572	0.151703	normal
Os01g0706400	7.09866e-19	-2.32576	down	1.73639e-12	-1.87553	down	3.81716e-08	1.65487	up	0.00564276	1.18553	normal
Os01g0706500	0.000796569	1.65458	up	0.0864031	0.882318	normal	0.00587869	-1.51303	normal	0.177764	-0.910521	normal
Os01g0706600	--	--	--	0.0929104	1.12317	normal	0.0819427	3.22038	normal	--	--	--
Os01g0706700	0.0261206	0.767828	normal	0.360976	0.336756	normal	0.00497667	-1.093	normal	0.000357894	-1.66149	down
Os01g0706900	2.20509e-06	-2.85559	down	0.0208309	-1.1078	normal	0.297743	-1.65745	normal	0.312596	-1.46117	normal
Os01g0707500	3.30609e-06	-1.74687	down	0.837422	-0.123671	normal	5.57605e-14	5.00436	up	0.00554934	2.17337	up
Os01g0708500	0.97779	-0.0271097	normal	0.073058	0.692981	normal	2.03223e-16	3.41786	up	0.0152886	1.70927	normal
Os01g0708700	4.25867e-13	5.41303	up	5.73402e-06	4.93849	up	0.57011	-0.766819	normal	0.187512	-1.37041	normal
Os01g0708900	5.49329e-16	-2.13338	down	1.52816e-16	-2.14181	down	0.0121302	0.932747	normal	0.478575	-0.448479	normal
Os01g0709000	7.93271e-18	Inf	up	3.44911e-14	Inf	up	0.0639233	-1.17683	normal	0.203742	-0.959577	normal
Os01g0709100	4.03114e-22	8.79353	up	1.5996e-23	8.7148	up	0.0157221	-1.2678	normal	0.260843	-0.74316	normal
Os01g0710100	1.15265e-18	Inf	up	--	--	--	0.0563232	-1.79172	normal	0.613802	-0.537939	normal
Os01g0710200	0.0973362	-0.815021	normal	0.236528	-0.540992	normal	1.36724e-05	-2.32968	down	0.000149114	-1.94184	down
Os01g0710250	0.00424316	-1.75399	down	0.00151034	-1.82893	down	0.590474	0.544207	normal	0.883826	0.207222	normal
Os01g0710700	5.43889e-13	-1.84736	down	1.21925e-23	-2.72514	down	0.535617	0.231297	normal	0.0923169	-0.76998	normal
Os01g0711200	3.6928e-07	-3.59512	down	7.66954e-09	-4.03922	down	--	--	--	--	--	--
Os01g0711400	3.78506e-36	-4.68875	down	8.19647e-29	-4.45062	down	0.873603	0.0762412	normal	0.470212	-0.423126	normal
Os01g0712700	3.35887e-29	3.20548	up	1.4936e-40	3.55993	up	0.290148	0.370247	normal	0.691571	0.314444	normal
Os01g0713200	0.195092	-6.24053	normal	0.517527	-2.63651	normal	1.75262e-06	3.5627	up	0.278218	3.64255	normal
Os01g0713900	1.15073e-18	2.12654	up	4.32901e-12	1.67945	up	0.845989	0.0800933	normal	0.181267	-0.645163	normal
Os01g0714600	3.66674e-08	-3.50724	down	9.85437e-06	-2.51587	down	2.38887e-13	7.24355	up	--	--	--
Os01g0715500	4.66017e-97	7.59515	up	4.6711e-19	4.75171	up	0.159552	-1.75565	normal	0.784057	-0.299347	normal
Os01g0716200	5.43759e-36	4.80862	up	4.01244e-18	3.87052	up	1.11983e-05	-2.32597	down	0.0183954	-1.25919	normal
Os01g0716400	2.46869e-08	-1.61981	down	4.02974e-08	-1.54201	normal	1.86649e-21	3.11069	up	0.0857745	0.994778	normal
Os01g0716800	0.000651914	-1.89343	down	7.19416e-05	-2.34314	down	0.0450562	0.699756	normal	0.440252	-0.438051	normal
Os01g0717000	1.97785e-35	-4.06258	down	2.5971e-30	-3.9826	down	0.0227109	0.976488	normal	0.877212	0.129904	normal
Os01g0717400	1.57429e-24	-7.67309	down	3.22486e-14	-4.73028	down	0.600443	0.795964	normal	0.719583	0.681247	normal
Os01g0717501	3.85158e-17	-8.21719	down	3.45936e-13	-5.7079	down	--	--	--	--	--	--
Os01g0717650	--	--	--	0.920582	-0.129393	normal	0.952958	-0.106089	normal	0.956241	0.0955575	normal
Os01g0717700	2.16539e-20	-2.82301	down	2.61767e-14	-2.30679	down	0.0740639	-0.965209	normal	0.0125871	-1.26297	normal
Os01g0718300	1.82853e-13	1.72775	up	0.108104	1.06959	normal	0.000764396	-1.07816	normal	0.430465	-0.41527	normal
Os01g0719000	6.35852e-24	4.56204	up	4.05913e-29	4.66257	up	0.0619179	0.870515	normal	0.313185	1.18941	normal
Os01g0719100	0.000179525	-1.01693	normal	1.51321e-09	-1.73204	down	4.47084e-10	2.78246	up	0.274284	2.05052	normal
Os01g0719125	0.0486124	-1.0399	normal	0.00128057	-1.61116	down	9.59547e-05	3.28518	up	0.193549	3.08785	normal
Os01g0719300	0.00037803	3.91937	up	5.51531e-37	6.06634	up	0.0518949	3.71613	normal	0.30594	1.05628	normal
Os01g0719350	--	--	--	1.00692e-14	Inf	up	0.0189253	3.73221	normal	--	--	--
Os01g0719400	0.000578628	2.02207	up	4.84078e-07	2.66274	up	0.245036	-0.814805	normal	0.952711	0.0719586	normal
Os01g0719600	--	--	--	--	--	--	0.340177	-1.14694	normal	0.26942	-1.23586	normal
Os01g0719700	2.80858e-20	-2.39101	down	1.56067e-09	-1.54587	normal	0.0450058	0.668034	normal	0.748434	0.197043	normal
Os01g0719900	2.82055e-10	#NAME?	down	1.91257e-05	-3.24274	down	--	--	--	--	--	--
Os01g0720400	1.01249e-80	-6.39466	down	1.10251e-52	-4.95027	down	0.32018	0.632064	normal	0.311367	-1.03272	normal
Os01g0720500	5.8656e-34	-4.71254	down	7.80487e-13	-2.45506	down	0.156324	-1.0359	normal	0.00470396	-2.2247	down
Os01g0720600	1.48048e-13	1.88352	up	0.00105088	0.912527	normal	0.0183937	-0.829032	normal	0.424303	-0.424731	normal
Os01g0720700	0.0222882	1.15365	normal	0.755917	0.197347	normal	0.0495044	1.59059	normal	--	--	--
Os01g0723000	4.86131e-18	Inf	up	--	--	--	0.18812	-2.83163	normal	0.42826	-1.37059	normal
Os01g0723025	4.42954e-86	7.51219	up	8.80149e-16	4.52968	up	0.31252	-1.95207	normal	0.500506	-1.09036	normal
Os01g0723800	0.000110801	-1.8876	down	3.04791e-07	-1.89731	down	0.90581	0.0831572	normal	0.235637	-0.797716	normal
Os01g0724500	3.71344e-05	-1.95707	down	6.50512e-05	-1.73306	down	0.563562	-0.50113	normal	0.962101	0.066742	normal
Os01g0725000	7.40037e-58	-4.81786	down	3.11964e-48	-4.19225	down	0.00334704	1.98957	up	0.492742	0.691211	normal
Os01g0726400	2.32144e-08	2.64604	up	2.15353e-10	2.7448	up	0.354417	-0.489301	normal	0.904418	-0.104958	normal
Os01g0726700	4.46949e-91	8.60501	up	1.37744e-29	7.35278	up	0.824087	0.240218	normal	0.96093	0.0827811	normal
Os01g0727100	4.91836e-17	4.9474	up	9.79603e-18	3.87804	up	0.00973457	-1.01687	normal	0.0310304	-1.05458	normal
Os01g0727200	--	--	--	0.376188	0.594592	normal	0.532256	0.650219	normal	0.66516	0.488624	normal
Os01g0727500	0.33975	-0.401367	normal	0.0733787	0.599105	normal	0.00200126	2.10323	up	0.303437	0.758319	normal
Os01g0727800	1.93285e-10	-4.10788	down	0.831941	-0.115479	normal	0.689757	0.424419	normal	0.46078	0.829969	normal
Os01g0727820	1.51856e-06	-3.91391	down	0.978063	0.0121731	normal	0.464803	0.795427	normal	0.398864	1.04769	normal
Os01g0727840	2.02418e-07	-4.09164	down	0.149748	-0.880083	normal	0.98119	0.0306409	normal	0.66478	0.473835	normal
Os01g0728100	2.00835e-19	6.74355	up	0.00912912	5.55829	up	3.27959e-32	-5.00017	down	0.000198636	-2.03906	down
Os01g0728150	0.000263318	2.77759	up	0.0221167	2.09459	normal	0.00148464	-1.97698	down	0.0057974	-1.90587	down
Os01g0728700	--	--	--	1.1422e-05	6.44245	up	--	--	--	--	--	--
Os01g0729400	4.99674e-14	5.18912	up	1.16078e-21	5.90058	up	1.07238e-10	-2.75038	down	0.0106182	-1.23801	normal
Os01g0729500	0.0924238	0.919533	normal	0.000320933	1.64479	up	0.0337639	-1.03679	normal	0.0803101	-1.03445	normal
Os01g0730100	--	--	--	0.000200252	2.24788	up	0.00173197	2.32904	up	0.210677	1.45782	normal
Os01g0730200	0.125146	-0.830173	normal	0.947793	0.0331724	normal	2.80082e-05	2.44049	up	0.00793067	1.9272	up
Os01g0730500	5.44531e-53	-8.86681	down	1.32531e-45	-7.85535	down	0.000923038	-2.73177	down	0.00557296	-2.23642	down
Os01g0730700	--	--	--	0.0157956	1.31789	normal	5.03216e-07	3.34357	up	0.14699	2.36212	normal
Os01g0730800	5.38402e-10	-1.58513	down	5.14036e-08	-1.42877	normal	0.23912	0.457138	normal	0.615221	0.298463	normal
Os01g0731100	3.48678e-20	-3.17316	down	0.839902	-0.0660586	normal	9.40975e-23	3.42872	up	0.0493252	1.75304	normal
Os01g0731150	5.37634e-22	-3.68998	down	0.833467	-0.0720454	normal	2.03646e-25	3.76803	up	0.0894846	1.82486	normal
Os01g0731201	1.04483e-13	-5.55047	down	1.57464e-10	-3.78162	down	--	--	--	--	--	--
Os01g0731700	--	--	--	2.49511e-13	Inf	up	8.26365e-06	3.92461	up	--	--	--
Os01g0731800	2.89599e-10	2.74312	up	1.92493e-16	3.13115	up	0.00368278	1.20955	normal	0.463634	0.494195	normal
Os01g0732100	3.23368e-21	-2.4739	down	1.50824e-11	-1.70087	down	0.780036	0.12128	normal	0.989287	-0.012826	normal
Os01g0732300	0.0584087	1.20796	normal	0.00224435	1.42967	normal	5.24753e-09	-2.58891	down	0.24725	-0.854173	normal
Os01g0732801	2.95349e-07	-1.27514	normal	0.702495	-0.110748	normal	4.60481e-09	2.28826	up	9.14119e-06	2.16152	up
Os01g0733200	1.03832e-07	-1.67285	down	0.0311513	0.537724	normal	1.04175e-07	2.01782	up	0.193859	2.65486	normal
Os01g0733500	1.06215e-19	5.02491	up	1.70406e-05	2.87636	up	3.61713e-06	-1.8073	down	8.71628e-06	-2.25995	down
Os01g0734200	0.00040301	0.924736	normal	9.46183e-15	1.83396	up	0.0879035	0.557544	normal	0.390229	0.443531	normal
Os01g0734501	--	--	--	--	--	--	--	--	--	0.434924	0.785118	normal
Os01g0734600	0.0677592	-1.08415	normal	0.000963367	-2.38181	down	0.114492	-0.722702	normal	0.66649	-0.286404	normal
Os01g0734800	0.133203	-0.953365	normal	8.31966e-05	1.17162	normal	1.25237e-13	2.24716	up	0.0709472	2.73308	normal
Os01g0735500	6.10298e-06	-2.6372	down	3.78491e-05	-2.1492	down	0.0975343	1.4395	normal	0.154904	1.29374	normal
Os01g0736000	0.570406	-0.399631	normal	0.00114408	-2.17442	down	0.972785	-0.0886051	normal	0.719583	-0.42023	normal
Os01g0736551	0.00114931	1.578	normal	9.97975e-09	2.31164	up	0.697487	-0.267505	normal	0.261703	0.716068	normal
Os01g0736600	1.89498e-06	2.30909	up	3.49094e-14	3.05892	up	0.0960731	-0.776719	normal	0.957509	0.0503809	normal
Os01g0738300	3.73087e-55	6.28016	up	1.33352e-39	5.62779	up	0.000370102	-1.21247	normal	0.594657	-0.298695	normal
Os01g0738800	0.124622	0.911839	normal	0.57443	0.354594	normal	0.000235424	-1.7991	down	7.61183e-05	-2.23272	down
Os01g0739400	9.30152e-17	-2.49596	down	0.000274999	-0.976684	normal	0.935563	-0.0573912	normal	0.86504	0.292478	normal
Os01g0739500	7.06554e-06	-2.61967	down	2.30421e-06	-2.78984	down	1.99552e-11	2.62325	up	0.176503	0.972474	normal
Os01g0739700	1.54727e-26	4.13366	up	1.99687e-10	2.97575	up	8.30905e-07	-2.26304	down	0.482482	-0.410372	normal
Os01g0740300	0.000140942	-1.545	normal	0.00787315	0.801503	normal	1.49354e-05	2.27776	up	0.514092	1.57627	normal
Os01g0740350	0.186045	-0.687677	normal	0.000639349	-1.70915	down	2.45269e-07	-3.05976	down	0.0122642	-1.58643	normal
Os01g0740400	0.07065	-1.21129	normal	0.290094	-0.72502	normal	0.00698439	-2.64102	down	0.0627135	-1.62461	normal
Os01g0740500	1.62709e-07	-2.01034	down	5.56601e-07	-1.79367	down	5.42215e-05	-1.83141	down	7.2404e-05	-2.02674	down
Os01g0740600	1.0303e-12	-2.75823	down	1.09324e-05	-1.45111	normal	0.932059	0.0435348	normal	0.949169	-0.0463782	normal
Os01g0740800	0.251666	0.580394	normal	1.24501e-06	1.83188	up	1.22519e-08	3.07773	up	0.000188427	2.41243	up
Os01g0741200	3.33399e-36	5.08546	up	6.17393e-11	3.25413	up	0.0208788	-2.68978	normal	0.216488	-1.17348	normal
Os01g0741900	0.00374681	-1.30466	normal	0.000895422	-1.56915	normal	5.26827e-09	2.74215	up	0.661624	0.36697	normal
Os01g0742100	0.0217041	-1.53786	normal	0.00539874	-1.94246	down	0.762367	0.213331	normal	0.616254	0.422612	normal
Os01g0742350	3.36266e-09	-1.72519	down	2.79873e-09	-1.67765	down	0.93984	-0.0488799	normal	0.597794	0.318526	normal
Os01g0742400	0.0595678	-3.6968	normal	0.180638	-2.35496	normal	1.57696e-11	3.7401	up	0.135083	1.32387	normal
Os01g0742766	1.98539e-05	2.57403	up	--	--	--	--	--	--	0.948756	0.106892	normal
Os01g0743150	0.633244	0.497327	normal	0.000802002	1.86919	up	0.913966	0.0958962	normal	0.963085	0.075138	normal
Os01g0743200	3.72151e-11	6.09918	up	3.2104e-15	6.6746	up	0.0188812	-1.48813	normal	0.0930831	-1.22888	normal
Os01g0744000	4.57297e-60	4.25998	up	3.31587e-37	3.4375	up	4.24781e-10	-2.03391	down	0.023773	-1.05156	normal
Os01g0744200	6.96134e-17	5.85028	up	4.92977e-09	4.0519	up	0.00229372	-2.00222	down	0.663393	-0.509057	normal
Os01g0744400	3.51853e-12	1.84408	up	0.000250324	1.04485	normal	0.0487636	-0.698524	normal	0.235637	-0.589997	normal
Os01g0744550	1.06711e-07	2.14731	up	0.0747036	0.831822	normal	0.138277	-0.747171	normal	0.40984	-0.540212	normal
Os01g0745400	6.81499e-19	Inf	up	4.86247e-16	Inf	up	0.00269241	-2.03533	down	0.212836	-0.983577	normal
Os01g0745700	2.00661e-38	6.94924	up	1.26834e-15	5.068	up	1.91851e-12	-3.48117	down	0.327328	-0.766723	normal
Os01g0745850	1.8443e-55	6.52094	up	2.76961e-21	4.84414	up	1.10396e-18	-3.49742	down	0.350236	-0.724286	normal
Os01g0746700	3.24285e-43	5.38709	up	9.76407e-74	6.11032	up	1.43935e-05	-1.41445	normal	0.892811	-0.112825	normal
Os01g0747300	2.47436e-06	-2.55581	down	6.636e-06	-2.44754	down	0.721185	-0.332907	normal	0.00574468	-1.65725	down
Os01g0747400	4.21308e-30	-4.47695	down	1.87635e-20	-3.3564	down	4.28598e-07	1.89323	up	0.340122	0.711426	normal
Os01g0747600	0.280741	0.679351	normal	0.000368173	1.90056	up	0.573925	0.499435	normal	0.211306	1.08139	normal
Os01g0747700	2.82344e-13	-2.98937	down	2.02239e-08	-2.01749	down	0.306138	-0.660094	normal	0.642538	-0.395025	normal
Os01g0748150	--	--	--	0.000188722	6.68065	up	0.000260675	Inf	up	--	--	--
Os01g0748600	2.20082e-09	-1.78026	down	1.51195e-18	-2.42184	down	0.0047796	0.994087	normal	0.410492	-0.491398	normal
Os01g0748900	3.97439e-15	-1.99768	down	2.7349e-15	-2.02315	down	0.000243507	1.15533	normal	0.986074	0.0170362	normal
Os01g0749100	7.91378e-08	1.74864	up	3.01181e-13	2.14027	up	0.376912	-0.379599	normal	0.849271	0.131476	normal
Os01g0749200	2.58002e-21	-2.46531	down	2.17822e-13	-1.89658	down	0.239416	0.645697	normal	0.662782	0.251525	normal
Os01g0750100	1.64892e-49	-4.6834	down	4.7209e-20	-2.79839	down	2.15428e-08	3.68175	up	0.0125538	2.04547	normal
Os01g0750300	0.00642545	3.01637	up	4.47627e-54	6.3756	up	0.00357197	1.64381	up	0.310965	1.65956	normal
Os01g0750600	1.95567e-39	-4.2458	down	4.41257e-32	-3.53081	down	0.552922	0.418126	normal	0.727107	0.334307	normal
Os01g0750666	5.38858e-29	-4.9467	down	1.42955e-21	-3.6244	down	0.634535	0.440753	normal	0.921358	-0.146982	normal
Os01g0751600	8.6338e-05	1.77235	up	4.45646e-05	1.7181	up	0.664784	0.25941	normal	0.291478	0.678653	normal
Os01g0752100	8.46177e-10	-1.75329	down	1.99275e-12	-1.98367	down	0.912527	0.0674435	normal	0.953677	0.0591856	normal
Os01g0752500	0.62792	-0.199992	normal	0.0428773	0.891461	normal	2.65969e-27	4.31521	up	0.000430626	3.39823	up
Os01g0753800	1.46561e-148	8.15656	up	4.58141e-05	6.6588	up	2.77961e-10	-3.81776	down	0.133947	-1.28374	normal
Os01g0754300	0.0049336	1.68985	up	--	--	--	1	-0.010511	normal	0.57038	0.568959	normal
Os01g0755500	8.67615e-43	5.53695	up	2.59444e-09	3.16597	up	0.894919	0.0997076	normal	0.851103	0.383347	normal
Os01g0755550	1.46129e-68	4.62706	up	3.26457e-19	2.78304	up	0.703657	0.323737	normal	0.823432	0.441961	normal
Os01g0755600	5.12053e-16	Inf	up	--	--	--	0.0877627	2.11031	normal	0.123283	1.95615	normal
Os01g0756000	2.24694e-32	7.59706	up	8.05389e-20	6.42801	up	0.00927985	-1.34442	normal	0.266621	-0.727371	normal
Os01g0756200	0.0116041	1.50888	normal	--	--	--	6.59009e-10	-4.24253	down	1.04432e-06	-2.83824	down
Os01g0756300	1.16508e-17	7.28892	up	1.83385e-12	5.93668	up	0.032276	-1.41055	normal	0.311216	-0.808241	normal
Os01g0756600	8.63158e-107	6.12656	up	3.59876e-06	4.0109	up	1.22748e-24	-4.39313	down	0.000183404	-2.01697	down
Os01g0756900	1.72594e-06	6.52103	up	3.68238e-11	5.17867	up	0.000430131	-3.6577	down	0.00678956	-2.37778	down
Os01g0757200	9.61995e-06	-1.32335	normal	8.59049e-11	-1.99009	down	0.000220533	1.25542	normal	0.771303	0.28063	normal
Os01g0757400	3.09031e-24	4.29372	up	1.2949e-14	3.46077	up	4.46373e-07	-1.87341	down	0.0237648	-1.05125	normal
Os01g0757600	4.31984e-56	4.44082	up	6.39101e-45	4.01461	up	0.0381644	-0.691532	normal	0.936283	-0.0607801	normal
Os01g0757700	1.95186e-24	-2.79006	down	4.55118e-17	-2.18184	down	0.200035	-0.55847	normal	0.232325	-0.657626	normal
Os01g0758200	0.11383	0.973124	normal	1.41647e-10	3.04586	up	0.003465	1.57646	normal	0.0827654	1.22482	normal
Os01g0758350	2.33668e-22	7.93521	up	1.36375e-13	7.48327	up	0.30946	-0.573238	normal	0.250359	-0.697736	normal
Os01g0758500	5.78599e-38	5.30424	up	3.31587e-37	4.90043	up	0.271309	0.958696	normal	1	0.000797253	normal
Os01g0759000	1.46972e-07	2.95169	up	3.95266e-09	3.05571	up	0.366966	-0.61864	normal	0.559969	0.451972	normal
Os01g0759400	2.04973e-07	-2.44654	down	3.11502e-09	-2.96991	down	0.199883	-0.984497	normal	0.897692	-0.154294	normal
Os01g0759550	0.0234926	-1.70965	normal	0.000102488	-3.60499	down	0.161521	-1.15577	normal	0.873785	-0.195103	normal
Os01g0760000	3.32902e-18	-4.99485	down	8.77002e-12	-3.11113	down	0.0706728	3.18913	normal	--	--	--
Os01g0760400	0.0135783	0.983516	normal	0.922394	-0.0620763	normal	3.3263e-07	-2.20966	down	0.177306	-0.734331	normal
Os01g0760600	9.00555e-18	2.0217	up	0.000430884	0.876824	normal	0.740821	0.160046	normal	0.674658	0.246618	normal
Os01g0760701	2.6787e-06	1.52454	normal	2.06498e-14	2.16366	up	0.196622	0.511589	normal	0.328066	0.525357	normal
Os01g0760900	0.773209	-0.170219	normal	0.00499602	-1.92148	down	0.0450871	-1.35356	normal	0.194649	-1.0243	normal
Os01g0761000	3.12247e-23	-4.82398	down	7.89298e-22	-4.70512	down	2.16893e-05	-1.63483	down	0.000577759	-1.58281	normal
Os01g0761400	0.0104052	3.57071	normal	--	--	--	1.83605e-09	-4.04925	down	9.53629e-09	-3.36149	down
Os01g0761500	3.12694e-05	-2.80303	down	0.235505	-0.687524	normal	0.803698	0.264317	normal	0.919299	0.15646	normal
Os01g0761600	5.55231e-08	-2.24901	down	0.0365463	-0.746306	normal	0.905634	0.0893111	normal	0.858985	0.172678	normal
Os01g0762900	2.34212e-44	4.63191	up	4.15448e-13	2.98821	up	2.92572e-08	-2.3258	down	0.268722	-0.668002	normal
Os01g0763100	7.7556e-06	1.67674	up	3.35277e-06	1.64686	up	0.496671	-0.335975	normal	0.493549	0.398651	normal
Os01g0763200	2.4281e-07	-1.58805	down	0.00011481	-1.15655	normal	0.00605923	-1.00761	normal	0.979719	-0.0225067	normal
Os01g0763750	1.01999e-09	-2.1606	down	4.85438e-06	-1.47749	normal	0.000927135	1.57159	normal	0.328066	0.728469	normal
Os01g0763900	1.50684e-14	4.97152	up	2.97379e-11	4.26904	up	1.17739e-05	-3.02466	down	0.391241	-0.532493	normal
Os01g0764300	0.344062	-0.333662	normal	0.186615	-0.445005	normal	6.47218e-05	1.74553	up	0.0879378	1.06882	normal
Os01g0764900	6.4967e-32	-3.35399	down	9.53572e-27	-2.91705	down	0.0940099	0.858246	normal	0.210171	0.822901	normal
Os01g0765000	0.000223446	-1.75765	down	4.48079e-08	-2.56856	down	0.777694	-0.303895	normal	1	0.00605102	normal
Os01g0765600	--	--	--	--	--	--	0.00109732	-3.29898	down	0.0704125	-1.59133	normal
Os01g0765900	9.22913e-16	Inf	up	--	--	--	2.73859e-05	-5.96415	down	0.16072	-1.37343	normal
Os01g0766200	4.14983e-18	-2.38366	down	2.97314e-12	-1.81398	down	0.284003	0.514653	normal	0.298644	0.79873	normal
Os01g0766900	0.0821079	1.02585	normal	0.000435514	1.78629	up	0.472088	-0.555695	normal	0.582215	-0.507239	normal
Os01g0767966	6.87096e-05	-1.06392	normal	7.71482e-10	-1.88248	down	0.00038254	1.19827	normal	0.115268	0.778916	normal
Os01g0768100	6.15694e-19	-2.41606	down	1.25546e-13	-1.92167	down	0.0118429	1.11994	normal	0.144249	0.876559	normal
Os01g0768300	1.4686e-10	4.3878	up	--	--	--	9.88128e-08	-5.26428	down	0.0172635	-1.90823	normal
Os01g0769000	3.18437e-09	-1.48651	normal	1.2181e-11	-1.74547	down	0.698485	0.151756	normal	0.92515	-0.0676531	normal
Os01g0769200	5.1112e-07	2.43364	up	0.147755	0.812822	normal	0.050866	-2.4737	normal	0.598297	-0.598248	normal
Os01g0769366	6.58125e-12	3.06979	up	0.000894	1.6612	up	0.0210015	-2.5121	normal	0.68161	-0.434125	normal
Os01g0769700	0.362276	0.248408	normal	1.49395e-05	-1.38531	normal	3.47394e-09	-1.90014	down	0.00285151	-1.29859	normal
Os01g0769900	3.64734e-10	-1.9178	down	5.3219e-05	-1.06935	normal	0.908674	0.0570335	normal	0.25864	0.582612	normal
Os01g0770000	8.99401e-10	-3.7839	down	4.09189e-13	-4.86147	down	0.190915	-1.2724	normal	0.568474	-0.501737	normal
Os01g0770100	3.29768e-12	-4.21559	down	6.28228e-09	-3.20339	down	0.264849	-1.20062	normal	0.360779	-0.84891	normal
Os01g0770200	2.42108e-13	-4.43971	down	6.19858e-19	-6.72487	down	--	--	--	--	--	--
Os01g0770700	0.00112009	-1.40652	normal	2.12033e-07	-2.7414	down	3.77241e-08	-3.23365	down	1.26062e-06	-2.46075	down
Os01g0771900	0.540391	-0.190797	normal	0.0132245	-0.711204	normal	1.24449e-06	-1.69773	down	0.00865785	-1.16436	normal
Os01g0772400	0.00016801	1.05199	normal	1.12375e-07	1.37934	normal	4.20768e-10	2.04722	up	0.000183404	1.63232	up
Os01g0772500	--	--	--	2.79791e-14	Inf	up	0.0023595	3.06637	up	--	--	--
Os01g0773700	5.38891e-24	-3.54967	down	7.50592e-14	-2.75429	down	0.487757	0.354226	normal	0.831798	-0.158647	normal
Os01g0774200	8.17353e-11	-4.81644	down	2.8667e-06	-2.68642	down	0.448653	-0.912921	normal	--	--	--
Os01g0775400	0.0877554	0.840784	normal	1.50358e-16	2.75939	up	0.0789962	1.19583	normal	0.823561	0.30893	normal
Os01g0776400	1.10536e-09	1.90475	up	1.4225e-10	1.91975	up	0.902462	0.0573295	normal	0.888223	0.101257	normal
Os01g0776700	1.59859e-20	-2.41827	down	1.3233e-21	-2.55251	down	0.0287378	0.903627	normal	0.435059	0.432331	normal
Os01g0776800	5.77772e-05	-1.59123	down	0.000470237	-1.28088	normal	0.1064	-0.829652	normal	0.498501	-0.463921	normal
Os01g0777800	2.03306e-05	-2.57882	down	0.000826343	-1.78019	down	0.758564	-0.345177	normal	0.492489	-0.691826	normal
Os01g0778100	0.00575966	-1.84665	down	0.052745	-1.21952	normal	--	--	--	--	--	--
Os01g0778400	--	--	--	--	--	--	0.00162791	-2.75083	down	0.000298067	-3.02251	down
Os01g0778500	--	--	--	1.52005e-11	3.89966	up	0.899945	-0.346532	normal	0.706442	0.731223	normal
Os01g0778900	4.61643e-05	-2.50016	down	4.08469e-05	-2.31269	down	0.341547	0.897462	normal	0.833401	0.281185	normal
Os01g0779201	--	--	--	--	--	--	0.117384	-1.64818	normal	--	--	--
Os01g0779800	2.03523e-35	8.04811	up	5.6856e-31	7.53924	up	6.31609e-08	-2.49834	down	0.0436168	-0.967851	normal
Os01g0781100	7.55454e-08	-2.5342	down	0.000441579	-1.42172	normal	0.417675	0.618776	normal	0.505162	0.621364	normal
Os01g0782200	1.08185e-31	-5.56285	down	1.18852e-16	-3.39377	down	0.303327	-1.15018	normal	0.337911	-0.973777	normal
Os01g0782300	6.88515e-28	-4.12705	down	2.45178e-25	-3.64666	down	0.245395	-0.782935	normal	0.0162776	-1.75073	normal
Os01g0782500	5.28457e-08	-1.51934	normal	6.25802e-09	-1.58599	down	0.291861	-0.443799	normal	0.0523545	-0.957554	normal
Os01g0782800	2.27492e-16	Inf	up	7.81236e-20	Inf	up	0.00976107	-1.626	down	0.0222824	-1.61539	normal
Os01g0783100	1.67031e-10	-2.37374	down	1.23227e-07	-1.79603	down	0.842133	0.133816	normal	0.853263	-0.178528	normal
Os01g0783200	1.99398e-19	2.09821	up	1.98642e-28	2.64345	up	1.31578e-33	3.84036	up	0.00178388	2.52215	up
Os01g0783400	2.6356e-12	3.392	up	7.44984e-07	2.48609	up	0.781721	-0.221346	normal	0.781739	0.254259	normal
Os01g0783500	8.62976e-26	2.45556	up	6.86393e-25	2.42062	up	7.51605e-14	2.22712	up	0.00460371	1.78363	up
Os01g0783700	2.60199e-07	-4.33514	down	0.000155156	-2.71275	down	5.27526e-05	4.40027	up	--	--	--
Os01g0784500	1.38152e-25	-3.0933	down	1.34077e-21	-2.68159	down	0.805074	0.135851	normal	0.873552	0.129851	normal
Os01g0784700	9.64724e-39	-9.24309	down	2.97414e-34	-7.62612	down	--	--	--	--	--	--
Os01g0784800	7.12962e-09	-2.05798	down	0.0186538	-0.744175	normal	0.393361	-0.514539	normal	0.311351	-0.732081	normal
Os01g0784833	1.72156e-10	-1.84671	down	0.503181	-0.186086	normal	0.613803	-0.41545	normal	0.370129	-0.797936	normal
Os01g0785300	7.13114e-07	-1.7183	down	8.57478e-15	-3.21779	down	3.11603e-07	2.86035	up	0.220527	1.58284	normal
Os01g0785400	2.5265e-80	9.87155	up	1.43499e-35	8.18364	up	0.199908	0.554717	normal	0.563801	-0.387712	normal
Os01g0785500	1.7969e-34	9.82396	up	2.27979e-23	8.69958	up	0.119349	0.96504	normal	1	-0.00106464	normal
Os01g0785900	6.99118e-55	7.51748	up	5.29702e-22	5.82438	up	7.08464e-06	-3.09077	down	0.0925942	-1.13596	normal
Os01g0786000	1.63608e-40	6.74935	up	1.61047e-23	5.60349	up	4.38376e-06	-3.12043	down	0.171257	-0.966511	normal
Os01g0786500	3.3354e-09	3.91406	up	--	--	--	5.92274e-12	-5.8507	down	5.80682e-08	-3.99566	down
Os01g0786700	0.000209364	-2.65105	down	4.77245e-06	-3.61411	down	--	--	--	--	--	--
Os01g0786800	3.28084e-11	-3.02132	down	2.11267e-16	-3.73056	down	0.0277303	-1.91089	normal	0.800877	-0.292568	normal
Os01g0787000	6.73086e-15	-3.10551	down	0.00674835	-0.882866	normal	2.52236e-07	3.54794	up	0.00144679	3.14367	up
Os01g0787101	6.87004e-06	-2.81222	down	0.213483	-0.654764	normal	2.46838e-05	3.40749	up	0.00656637	3.13951	up
Os01g0787300	8.35468e-05	4.45447	up	3.94468e-08	3.7321	up	0.359569	-0.924402	normal	0.546125	0.603177	normal
Os01g0787400	8.95224e-15	-2.03662	down	0.0271803	-0.559936	normal	0.788954	0.146204	normal	0.953873	0.0497484	normal
Os01g0787600	2.03635e-15	3.92678	up	3.60347e-11	3.2849	up	0.0087589	0.933107	normal	0.185751	-0.742808	normal
Os01g0788001	1	0.00686652	normal	--	--	--	0.0979015	-1.49382	normal	0.030741	-1.85374	normal
Os01g0788400	0.000329956	2.54483	up	2.56522e-05	2.32723	up	0.932368	0.0617262	normal	0.747637	-0.292367	normal
Os01g0788451	4.60262e-08	2.08998	up	0.0164298	1.02727	normal	0.860728	-0.115186	normal	0.92515	0.0852737	normal
Os01g0788700	4.248e-19	6.73692	up	0.00135231	5.25024	up	1.10256e-09	-2.76185	down	8.342e-06	-2.06776	down
Os01g0788800	8.04357e-19	3.90391	up	1.70123e-08	2.71928	up	0.0213641	-1.05596	normal	0.497987	-0.429841	normal
Os01g0789000	3.55031e-15	7.39135	up	2.00072e-09	7.60853	up	0.825206	0.198918	normal	0.99774	-0.01866	normal
Os01g0791033	0.00558115	-3.70278	down	0.0851996	-1.9577	normal	0.155128	2.07704	normal	0.150582	1.3449	normal
Os01g0793800	--	--	--	0.0820362	1.2942	normal	6.79378e-08	6.07457	up	--	--	--
Os01g0793900	3.83925e-30	-6.2234	down	3.03005e-07	-1.82963	down	0.540684	0.603077	normal	0.796833	0.376953	normal
Os01g0794400	2.71533e-53	-5.72211	down	0.944466	-0.0345216	normal	0.0316936	3.61013	normal	0.0597344	3.28255	normal
Os01g0794500	0.27219	-0.287358	normal	0.0352637	-0.534826	normal	2.65288e-10	1.86656	up	0.0302444	1.14599	normal
Os01g0794600	4.74313e-15	-2.87503	down	1.94505e-09	-1.97168	down	1.94633e-06	2.60407	up	0.118023	1.27144	normal
Os01g0794900	0.00025814	-2.59721	down	0.937745	-0.0571149	normal	0.540292	0.535359	normal	0.410365	0.774373	normal
Os01g0795600	--	--	--	--	--	--	1.45487e-08	7.08803	up	--	--	--
Os01g0796000	3.93727e-11	-7.10941	down	2.15314e-08	-5.31735	down	6.12146e-05	6.80627	up	--	--	--
Os01g0796400	4.51766e-17	-2.73797	down	1.20107e-05	-1.25007	normal	0.0035433	1.34145	normal	0.225538	0.813433	normal
Os01g0797600	5.02167e-25	-2.71612	down	0.000986229	-0.846362	normal	7.21444e-08	1.58616	up	0.262702	0.557883	normal
Os01g0798500	3.42071e-21	-2.50822	down	5.76979e-10	-1.55555	normal	0.355265	0.547484	normal	0.201756	0.658028	normal
Os01g0799100	5.9549e-06	-1.66096	down	0.00105118	-1.10708	normal	0.291503	0.596594	normal	0.661285	0.362611	normal
Os01g0799500	1.8437e-68	8.41303	up	1.22968e-10	5.86047	up	3.59084e-12	-2.36815	down	0.00846609	-1.2727	normal
Os01g0799900	1.91246e-15	1.95463	up	8.12924e-16	1.94007	up	0.703599	0.163901	normal	0.550554	0.333412	normal
Os01g0800300	0.889406	-0.0471171	normal	0.025452	0.572764	normal	5.31208e-08	1.71553	up	0.00404495	1.26149	normal
Os01g0800500	7.44049e-48	-6.77061	down	4.0459e-37	-5.41611	down	0.27052	-1.12938	normal	0.475744	-0.820827	normal
Os01g0800800	5.14697e-14	6.21002	up	--	--	--	--	--	--	0.51821	0.675421	normal
Os01g0801500	8.41003e-19	8.31218	up	2.78427e-47	10.2286	up	0.000183382	1.7196	up	0.573695	0.682871	normal
Os01g0801600	9.49147e-42	3.43625	up	2.36517e-21	2.52763	up	0.271938	-0.39563	normal	0.400258	-0.432111	normal
Os01g0801800	1.46729e-07	-2.62313	down	8.14021e-05	-1.70436	down	0.600547	0.431759	normal	0.70016	0.401319	normal
Os01g0802000	8.73748e-06	1.84752	up	0.219156	0.591409	normal	0.638009	-0.289898	normal	0.955679	0.0579843	normal
Os01g0802100	4.34329e-13	-2.506	down	1.43837e-13	-2.45125	down	0.264957	0.595144	normal	0.407123	-0.644481	normal
Os01g0802600	8.83552e-08	3.36042	up	0.000652584	3.85675	up	--	--	--	--	--	--
Os01g0803200	3.97556e-42	-4.25382	down	1.48412e-21	-2.96894	down	1.64652e-10	1.86953	up	0.39563	0.570713	normal
Os01g0803300	0.396234	0.930354	normal	1.06374e-09	3.96539	up	0.336617	-0.636701	normal	0.246382	-0.70407	normal
Os01g0804900	--	--	--	0.808536	-0.204174	normal	0.50179	0.675415	normal	0.765741	0.366754	normal
Os01g0805000	3.6892e-30	-3.10596	down	1.74755e-18	-2.26268	down	0.358287	0.61662	normal	0.81588	-0.154732	normal
Os01g0805100	8.21446e-05	2.21464	up	6.2331e-07	2.54005	up	0.429737	-0.544835	normal	0.775627	0.254968	normal
Os01g0805200	1.06238e-44	-4.07645	down	9.4813e-41	-4.01072	down	0.950997	-0.0369983	normal	0.897177	-0.0956495	normal
Os01g0805300	9.9335e-16	-3.81688	down	1.06159e-13	-3.48713	down	0.732582	0.206157	normal	0.45392	-0.422209	normal
Os01g0805400	4.45524e-15	2.73465	up	0.935063	0.032946	normal	9.85599e-13	2.47288	up	0.585184	0.704847	normal
Os01g0805600	4.41127e-15	4.34788	up	0.000846086	2.19987	up	9.3731e-06	-3.67779	down	0.0012772	-2.12834	down
Os01g0805800	3.09457e-07	-1.59565	down	1.10487e-07	-1.60168	down	0.916948	0.0625512	normal	0.844125	-0.164151	normal
Os01g0805900	1.21479e-85	5.00859	up	8.28e-77	4.70721	up	8.34675e-05	-1.57617	normal	0.220238	-0.800824	normal
Os01g0806000	1.83348e-06	2.37916	up	9.60652e-10	2.70469	up	0.413925	-0.428455	normal	0.967591	0.0367505	normal
Os01g0806300	0.0018192	-1.71958	down	0.662423	-0.220363	normal	0.223858	0.851674	normal	0.231757	0.975738	normal
Os01g0810100	5.11289e-29	-2.97802	down	4.17822e-35	-3.4019	down	0.0540319	-0.729524	normal	0.0800783	-0.847485	normal
Os01g0810200	2.36254e-31	-3.16463	down	2.9555e-13	-1.93443	down	0.00954785	0.835814	normal	0.150023	0.845618	normal
Os01g0810600	0.0700795	1.02476	normal	3.04927e-05	1.94217	up	0.381935	0.704487	normal	0.0183701	1.72442	normal
Os01g0810700	0.0102051	1.42096	normal	0.000198675	1.82577	up	0.548352	0.494298	normal	0.0491929	1.46229	normal
Os01g0812000	3.44813e-17	2.26886	up	0.0199712	0.757392	normal	0.864692	0.131215	normal	0.759222	0.19789	normal
Os01g0812050	4.55143e-11	1.90805	up	3.20011e-05	1.27553	normal	0.306461	-0.395653	normal	0.625521	-0.28194	normal
Os01g0812100	--	--	--	6.70394e-10	6.76079	up	--	--	--	--	--	--
Os01g0813100	0.00107023	1.39394	normal	0.0307383	0.929268	normal	0.000191147	-1.67684	down	0.349043	-0.55534	normal
Os01g0813350	--	--	--	5.05416e-13	6.783	up	--	--	--	--	--	--
Os01g0814100	3.59142e-92	10.1356	up	1.67316e-34	8.12027	up	3.46843e-44	-5.28921	down	3.01115e-10	-2.63983	down
Os01g0814200	0.000337958	2.0591	up	0.00883205	1.91534	up	0.263403	-0.779129	normal	0.646527	-0.417729	normal
Os01g0815100	0.00761484	-0.843109	normal	0.800924	-0.0868586	normal	0.000742196	1.58383	normal	0.00102485	1.76671	up
Os01g0815400	3.55268e-07	-1.80769	down	0.556441	-0.174769	normal	2.38575e-07	2.02605	up	0.048173	1.93456	normal
Os01g0816100	0.000328787	1.73976	up	0.249156	0.751935	normal	2.31271e-15	4.16777	up	0.00147017	2.49079	up
Os01g0817000	8.06116e-49	-4.20782	down	1.64324e-31	-3.15989	down	0.119455	0.807041	normal	0.0929135	1.02043	normal
Os01g0817100	4.14283e-33	-4.91078	down	1.36193e-11	-2.14417	down	0.0301553	1.35917	normal	0.179428	1.14264	normal
Os01g0817700	3.17471e-15	-2.09584	down	2.58037e-10	-1.73557	down	0.565414	-0.228615	normal	0.783179	-0.1768	normal
Os01g0817800	4.19813e-10	1.6379	up	1.03917e-06	1.29451	normal	0.102741	-0.600301	normal	0.937765	-0.059675	normal
Os01g0818000	1.28917e-12	-1.80912	down	1.31716e-12	-1.7944	down	0.527146	0.261061	normal	0.923048	0.0742772	normal
Os01g0818300	2.58538e-07	1.62205	up	9.29579e-07	1.50786	normal	0.472468	0.325077	normal	0.58387	0.336898	normal
Os01g0818600	6.56121e-43	-4.6854	down	8.6314e-10	-1.54983	normal	3.38936e-08	1.98372	up	0.256776	1.52096	normal
Os01g0819000	3.45783e-19	-2.47725	down	2.69826e-05	-1.06367	normal	1.927e-07	1.89655	up	0.00890999	1.28745	normal
Os01g0819100	3.76568e-26	3.86036	up	1.37523e-15	3.11769	up	5.00057e-05	-4.01596	down	0.023758	-1.95493	normal
Os01g0819700	3.28164e-15	-3.48694	down	1.67766e-06	-1.56811	normal	6.61823e-19	3.08101	up	2.13617e-10	2.77744	up
Os01g0819800	0.246396	-0.769269	normal	0.136222	0.792235	normal	1.32883e-06	3.35917	up	0.000726167	2.71762	up
Os01g0820050	2.61653e-06	-5.07872	down	3.04012e-05	-4.03053	down	--	--	--	--	--	--
Os01g0821300	1.40554e-13	-6.86567	down	2.8763e-07	-3.18776	down	--	--	--	--	--	--
Os01g0821600	0.00136473	-4.43301	down	0.026059	-2.69921	normal	0.0309121	1.13769	normal	0.234487	0.854223	normal
Os01g0821900	9.53479e-62	5.82729	up	4.81623e-06	4.32067	up	2.74952e-06	-3.68321	down	0.28215	-0.949607	normal
Os01g0822001	--	--	--	--	--	--	0.0269243	-1.75228	normal	0.00254008	-2.43965	down
Os01g0822800	1.02089e-43	-6.11836	down	1.51779e-23	-3.79087	down	0.00529994	-1.26096	normal	0.263985	-0.651266	normal
Os01g0822900	5.72884e-160	9.29059	up	3.79954e-07	6.2835	up	5.34807e-07	-3.70524	down	0.0619614	-1.31528	normal
Os01g0823100	--	--	--	4.66162e-06	4.7756	up	0.108459	-1.14248	normal	0.0310602	-1.59848	normal
Os01g0823150	--	--	--	2.64577e-08	6.65635	up	0.111537	-1.05052	normal	0.0797401	-1.23984	normal
Os01g0823500	0.0221483	3.19755	normal	5.70085e-29	4.29863	up	5.98591e-08	2.01048	up	0.00315877	2.0202	up
Os01g0823600	4.0729e-12	-9.32313	down	9.84611e-08	-5.99442	down	--	--	--	--	--	--
Os01g0823951	--	--	--	0.00087369	2.0404	up	--	--	--	--	--	--
Os01g0824500	1.63797e-18	5.02471	up	0.00540953	3.72191	up	9.29128e-11	-3.15546	down	0.536084	-0.586259	normal
Os01g0824800	6.31223e-06	-5.7794	down	0.0470916	-1.7472	normal	0.0002683	3.90954	up	--	--	--
Os01g0824900	1.88312e-15	5.17133	up	1.08648e-21	5.61002	up	0.880222	-0.121793	normal	0.496624	0.570095	normal
Os01g0825000	0.00135173	7.74795	up	8.4403e-11	7.5097	up	0.878138	-0.151579	normal	0.335951	-0.827518	normal
Os01g0825800	2.06081e-09	2.02616	up	2.19944e-16	2.47044	up	3.26696e-06	2.4253	up	0.0730792	1.03347	normal
Os01g0825900	0.0130769	-1.05502	normal	0.304825	0.366714	normal	6.29672e-06	1.7863	up	0.0964561	0.975137	normal
Os01g0826400	0.0635771	-2.40735	normal	0.258613	-1.26321	normal	1.30908e-44	7.73729	up	0.00490003	3.0959	up
Os01g0826800	0.370004	-0.599596	normal	0.877422	-0.122186	normal	0.169994	-1.00713	normal	0.00899911	-2.01951	down
Os01g0826900	7.15425e-08	-2.12401	down	1.14961e-09	-2.57302	down	0.0037408	1.01395	normal	0.449202	0.433249	normal
Os01g0827300	0.0710636	6.14398	normal	1.90613e-08	4.96424	up	0.350405	-1.70141	normal	0.672037	-0.81751	normal
Os01g0827400	0.997679	-0.014301	normal	0.459398	-0.346386	normal	2.87421e-08	-2.29651	down	0.018815	-1.149	normal
Os01g0827600	0.0680832	-1.14518	normal	0.0232519	1.06266	normal	4.99098e-05	1.98952	up	0.311857	1.15157	normal
Os01g0827700	0.00464023	1.70168	up	0.297577	0.771192	normal	0.0220263	-1.54443	normal	0.04593	-1.50591	normal
Os01g0827800	--	--	--	3.44457e-12	Inf	up	--	--	--	--	--	--
Os01g0828100	1.56528e-08	-2.12044	down	3.20523e-17	-3.61004	down	0.941972	-0.0873855	normal	0.954389	0.0790135	normal
Os01g0828300	3.74965e-08	3.4615	up	0.00869813	2.23608	up	0.00783158	-2.04741	down	0.497287	-0.629116	normal
Os01g0828400	4.52334e-11	3.70251	up	0.000179596	2.21505	up	0.0195717	-1.52062	normal	0.365209	-0.726919	normal
Os01g0829000	3.15337e-07	-2.11955	down	0.000950183	-1.18169	normal	0.108792	0.914454	normal	0.0222824	1.39248	normal
Os01g0829100	1.90956e-72	4.7494	up	1.11259e-33	3.45056	up	6.76191e-06	-2.30847	down	0.275202	-0.756465	normal
Os01g0829400	1.63314e-05	1.37194	normal	5.60882e-08	1.59949	up	0.0814258	-0.654187	normal	0.900322	0.0902873	normal
Os01g0829600	--	--	--	2.44187e-08	3.7811	up	--	--	--	0.64156	0.520513	normal
Os01g0829700	0.000136813	2.31016	up	4.20697e-10	3.44127	up	0.441729	-0.495844	normal	0.589589	0.406148	normal
Os01g0830000	1.50002e-16	-2.13228	down	8.82695e-18	-2.28694	down	1.73474e-08	1.67376	up	0.015119	1.05774	normal
Os01g0830500	2.07262e-05	-1.59038	down	0.753473	0.108554	normal	0.000524512	1.2956	normal	0.254977	0.623504	normal
Os01g0830700	1.80661e-05	-1.47878	normal	0.00222462	0.822292	normal	6.39082e-22	3.03898	up	0.0125078	2.27081	normal
Os01g0831200	0.0207886	0.573026	normal	6.22009e-12	1.60498	up	1.12867e-08	1.67079	up	0.196875	1.0981	normal
Os01g0832000	3.97097e-20	-2.79919	down	3.59738e-13	-2.04471	down	0.0152249	-1.0416	normal	0.203645	-0.705001	normal
Os01g0832100	2.23886e-15	5.92923	up	1.61629e-11	4.9679	up	3.11276e-11	-3.41557	down	0.0101079	-1.39366	normal
Os01g0832300	3.42072e-12	2.01956	up	5.71401e-13	2.0192	up	0.00878049	-0.886257	normal	0.752859	-0.192568	normal
Os01g0832450	2.71345e-07	2.45665	up	0.583922	0.938546	normal	0.434936	-1.66865	normal	0.447589	-1.64285	normal
Os01g0832600	7.25579e-14	5.6112	up	4.89584e-26	6.91805	up	2.11599e-10	2.18831	up	0.758541	0.311287	normal
Os01g0833000	7.33511e-12	-2.15746	down	1.22576e-21	-3.1329	down	0.607208	-0.358951	normal	0.906889	-0.122046	normal
Os01g0833600	1.48529e-08	-4.93036	down	5.67919e-06	-3.54227	down	--	--	--	0.00427445	2.44601	up
Os01g0834100	0.220025	0.748606	normal	5.89542e-16	3.31999	up	0.5835	0.596584	normal	0.103264	1.15323	normal
Os01g0834125	0.728962	0.477725	normal	3.61794e-12	-7.11565	down	0.0041314	-9.04378	down	--	--	--
Os01g0835000	1.6792e-09	1.66797	up	7.21463e-05	1.14417	normal	2.26268e-06	-1.53372	normal	0.0155773	-1.04949	normal
Os01g0835083	1.39638e-05	1.80621	up	0.282709	0.524166	normal	2.95486e-06	-1.83764	down	0.0158642	-1.15454	normal
Os01g0835500	5.94833e-34	-3.28739	down	1.97608e-15	-2.05861	down	0.0271607	-1.43466	normal	0.638763	-0.389748	normal
Os01g0835600	1.81058e-06	1.11939	normal	2.28439e-11	1.58694	up	0.705713	0.14777	normal	0.117188	0.766881	normal
Os01g0835800	8.13603e-05	1.59657	up	1.26569e-08	2.00952	up	0.277888	0.540256	normal	0.155688	0.818846	normal
Os01g0835900	0.00437706	0.686554	normal	0.000125373	-0.968974	normal	1.74227e-08	-1.82962	down	0.00624472	-1.16416	normal
Os01g0836600	5.50674e-06	6.00503	up	2.68003e-08	3.15749	up	1.21807e-06	-3.49401	down	0.0105522	-1.64039	normal
Os01g0837000	1.10134e-06	-1.88461	down	7.40268e-07	-1.83247	down	2.66558e-23	3.54576	up	0.00191257	2.3745	up
Os01g0837200	--	--	--	4.84104e-07	3.23488	up	0.894917	0.150473	normal	0.716796	0.549066	normal
Os01g0837600	3.82233e-17	-2.78011	down	8.79627e-21	-3.24323	down	0.429019	-0.669949	normal	0.0365735	-1.44632	normal
Os01g0837800	1.89035e-10	-1.63055	down	1.00265e-05	-1.16518	normal	0.014863	0.763662	normal	0.809354	0.154393	normal
Os01g0838300	--	--	--	0.154319	0.909236	normal	--	--	--	--	--	--
Os01g0838600	7.62904e-09	-5.48844	down	0.16467	1.04155	normal	--	--	--	--	--	--
Os01g0839100	0.446593	-0.539959	normal	0.221999	0.80103	normal	--	--	--	0.021696	1.98067	normal
Os01g0839200	0.0538115	0.838932	normal	2.10331e-13	2.42247	up	0.0847752	1.01258	normal	0.246633	1.20949	normal
Os01g0839900	4.88159e-96	8.71081	up	1.12027e-27	5.73864	up	0.0123632	-2.37683	normal	0.454423	-0.811371	normal
Os01g0840100	9.73406e-07	1.14963	normal	1.89984e-11	1.60405	up	0.272621	0.390117	normal	0.239266	1.00677	normal
Os01g0840900	0.000233196	1.88404	up	8.51377e-05	1.86912	up	0.996978	-0.0343002	normal	0.198419	1.00134	normal
Os01g0841100	7.75222e-06	1.73285	up	0.000662495	1.32211	normal	0.000802163	-1.26124	normal	0.571065	-0.328483	normal
Os01g0841600	2.19228e-09	1.61498	up	0.00213008	0.889596	normal	0.0060022	-0.93153	normal	0.47438	-0.380693	normal
Os01g0841700	0.00187144	-3.01366	down	0.00245555	-2.84617	down	0.586611	0.633492	normal	0.89627	0.265327	normal
Os01g0841800	1.79584e-28	-2.95876	down	2.54178e-15	-2.0221	down	0.747104	0.145854	normal	0.92515	0.0721231	normal
Os01g0842200	0.00065156	-1.50993	normal	3.50074e-05	-1.98332	down	0.00329344	0.902644	normal	0.152135	0.846619	normal
Os01g0842400	0.0095985	5.07273	up	7.59289e-28	9.00581	up	0.812487	0.284246	normal	0.722543	0.550168	normal
Os01g0842500	0.337802	1.63116	normal	3.49584e-24	3.41467	up	0.802432	-0.430354	normal	0.826872	-0.356102	normal
Os01g0843500	0.0280848	0.735242	normal	0.667837	-0.177993	normal	0.000976737	1.60031	up	0.0575756	1.22142	normal
Os01g0843700	4.24813e-11	4.18104	up	3.22014e-07	3.25458	up	0.344055	-0.901056	normal	0.441701	-0.762459	normal
Os01g0844300	2.31785e-07	2.96206	up	7.49452e-09	3.07308	up	7.12272e-05	3.81272	up	0.200523	1.50075	normal
Os01g0844500	1.26704e-69	4.69816	up	8.96881e-06	2.85345	up	0.0373425	-1.34795	normal	0.911072	0.226999	normal
Os01g0844700	--	--	--	--	--	--	0.0430786	-2.38203	normal	--	--	--
Os01g0845000	0.0860851	-1.0655	normal	0.520116	-0.265195	normal	5.52977e-18	3.95643	up	0.0137133	1.84403	normal
Os01g0845100	0.000815362	-2.16497	down	0.923664	-0.079162	normal	8.5004e-07	4.01353	up	--	--	--
Os01g0846150	2.93117e-05	1.0413	normal	1.03945e-11	1.59891	up	1.77041e-05	1.58834	up	0.491497	0.823621	normal
Os01g0846400	0.00272171	-1.3252	normal	0.156828	-0.533595	normal	5.18096e-10	2.76697	up	0.0688015	1.82188	normal
Os01g0846500	7.12929e-06	1.61622	up	3.8647e-12	2.16336	up	0.185053	0.524963	normal	0.959033	0.0414115	normal
Os01g0847300	0.0131082	1.74832	normal	5.47719e-07	2.46604	up	0.235972	0.783969	normal	1	0.00339612	normal
Os01g0847600	2.24394e-05	2.00088	up	0.0006654	1.57582	normal	1.06505e-09	-2.51945	down	0.0010333	-1.54555	normal
Os01g0847700	4.22821e-06	-1.83464	down	1.47519e-08	-2.4522	down	0.000933702	-1.24976	normal	6.10104e-06	-2.03482	down
Os01g0847800	8.4594e-17	-4.35545	down	0.000188457	-1.4505	normal	5.53659e-18	4.56302	up	0.212749	3.13389	normal
Os01g0848300	2.21856e-06	-1.91859	down	6.8396e-07	-1.89365	down	0.475013	0.530307	normal	0.540357	0.559026	normal
Os01g0848400	0.000115329	1.84441	up	0.0109495	1.08662	normal	0.318577	0.506206	normal	0.391518	0.554097	normal
Os01g0848475	1.53658e-15	1.93931	up	3.02929e-11	1.61502	up	0.0133559	0.786817	normal	0.237906	0.576103	normal
Os01g0848550	--	--	--	--	--	--	0.000692347	3.49131	up	--	--	--
Os01g0848900	2.02334e-09	-2.78214	down	0.287895	-0.408791	normal	3.05461e-08	5.18384	up	0.191642	2.75284	normal
Os01g0849100	1.36035e-11	4.67478	up	2.08893e-07	4.77084	up	0.0465063	-2.39057	normal	0.492032	-0.947213	normal
Os01g0849950	0.000697631	-1.76343	down	0.000127771	-2.16396	down	0.122734	-0.965962	normal	0.317791	-0.763429	normal
Os01g0850000	3.13556e-12	-2.0539	down	2.27867e-08	-1.52855	normal	0.0118409	-0.822604	normal	0.0854386	-0.785955	normal
Os01g0850100	6.4357e-10	-2.02544	down	4.45413e-06	-1.35465	normal	5.14729e-10	2.08802	up	0.0744238	1.37431	normal
Os01g0850200	7.60255e-06	-1.35988	normal	3.55345e-09	-1.78351	down	0.0418236	0.929907	normal	0.673156	0.324441	normal
Os01g0850400	1.81397e-05	2.53234	up	3.0037e-07	2.81888	up	0.492085	0.454226	normal	0.523068	0.527731	normal
Os01g0850700	2.32944e-08	-4.32131	down	1.31185e-07	-3.95852	down	0.721185	0.306587	normal	0.345621	-0.885381	normal
Os01g0850800	--	--	--	3.02238e-14	7.19758	up	--	--	--	--	--	--
Os01g0851100	1.80706e-21	-4.72452	down	2.9285e-14	-3.38067	down	2.28026e-05	2.39279	up	0.148187	1.20961	normal
Os01g0851300	8.94669e-16	2.21702	up	2.66637e-15	2.1332	up	0.22207	0.444286	normal	0.0986718	0.767087	normal
Os01g0851600	6.67166e-05	-2.0846	down	0.000607481	-1.6074	down	0.0679737	-1.19116	normal	0.552216	-0.502158	normal
Os01g0851700	1.73239e-32	-3.26717	down	7.47035e-23	-2.72413	down	0.541191	0.23132	normal	0.631559	0.374138	normal
Os01g0852000	1.3779e-06	-2.79767	down	0.182057	-0.641611	normal	0.00846696	1.86178	up	0.146651	1.27682	normal
Os01g0852400	5.07978e-32	5.78487	up	2.14795e-08	3.85996	up	0.00466768	-2.87173	down	0.410365	-0.809222	normal
Os01g0853000	1.72492e-23	-3.82295	down	1.17546e-24	-4.09446	down	0.565252	0.350734	normal	0.880694	-0.153427	normal
Os01g0853400	1.27572e-21	2.27233	up	1.84518e-11	1.60063	up	0.0214508	-0.836808	normal	0.327271	-0.573133	normal
Os01g0854400	--	--	--	--	--	--	8.58056e-05	-3.15156	down	0.0383732	-1.65116	normal
Os01g0855000	4.90655e-47	4.2043	up	1.86748e-65	4.65309	up	1.53943e-12	-2.3086	down	0.659381	-0.295698	normal
Os01g0855200	9.95552e-29	-2.9597	down	1.30267e-16	-2.13773	down	6.781e-06	-1.49046	normal	0.0700534	-0.871925	normal
Os01g0855600	3.82466e-11	-3.34057	down	1.4752e-13	-3.5525	down	0.00636443	3.67567	up	--	--	--
Os01g0855700	3.54378e-27	-2.85724	down	2.74792e-52	-4.43107	down	4.84896e-15	3.15284	up	0.913554	0.13263	normal
Os01g0855900	1.39638e-05	-1.92837	down	0.000208992	-1.57434	normal	0.0423971	-0.926781	normal	0.408539	-0.505419	normal
Os01g0856900	2.59524e-08	-1.6245	down	9.07271e-10	-1.74876	down	0.426385	0.413363	normal	0.998643	0.00777415	normal
Os01g0857200	0.157508	-0.586739	normal	3.51929e-06	-1.92701	down	0.040946	-1.49673	normal	0.612714	-0.430452	normal
Os01g0857250	0.842115	0.157865	normal	--	--	--	0.0105844	-2.45858	normal	0.618509	-0.533645	normal
Os01g0857500	0.695641	0.130452	normal	1.17785e-06	-1.66042	down	0.000106823	-2.57692	down	0.0142068	-1.36427	normal
Os01g0857600	3.21802e-08	2.97947	up	0.000311288	2.00138	up	0.11575	-0.977301	normal	0.372099	-0.690627	normal
Os01g0857650	2.96198e-10	3.03533	up	5.62756e-06	2.23774	up	0.231263	-0.645348	normal	0.473943	-0.50115	normal
Os01g0858200	9.95061e-07	-3.60898	down	0.355528	-0.458726	normal	0.00592055	2.01107	up	0.281755	1.06752	normal
Os01g0858900	4.40281e-07	-1.88132	down	0.196943	-0.429015	normal	0.281849	0.511874	normal	0.895053	0.116103	normal
Os01g0859200	5.67009e-11	-1.76126	down	3.64989e-19	-2.45066	down	1.1204e-05	-2.19763	down	6.69081e-05	-1.71016	down
Os01g0859500	0.000109872	1.96167	up	8.56258e-08	2.38341	up	0.193823	0.998405	normal	0.655143	0.376502	normal
Os01g0860400	0.644899	-0.451627	normal	0.191951	-1.38919	normal	6.62572e-05	3.19235	up	0.695429	-0.411167	normal
Os01g0860500	0.24946	1.38921	normal	0.643829	0.276459	normal	5.01046e-12	5.13347	up	0.0067829	1.46298	normal
Os01g0860601	--	--	--	--	--	--	2.20307e-07	4.33566	up	0.000371838	3.093	up
Os01g0861400	--	--	--	4.54938e-13	Inf	up	0.836492	0.248334	normal	0.957881	0.101398	normal
Os01g0861700	1.58751e-26	4.83406	up	3.87641e-31	4.88769	up	0.615251	-0.204305	normal	0.0938053	-0.774802	normal
Os01g0862200	4.1122e-80	-6.47328	down	4.69707e-45	-4.01345	down	0.00919027	1.83731	up	0.304855	0.834441	normal
Os01g0862400	0.0110018	1.51384	normal	8.27197e-06	2.34818	up	0.103086	1.244	normal	0.0190621	1.80661	normal
Os01g0862500	1.40377e-05	1.83638	up	3.65214e-07	1.95936	up	0.0887803	0.813657	normal	0.0837922	0.984799	normal
Os01g0862800	1.61964e-09	-4.41829	down	2.18153e-05	-2.65336	down	--	--	--	--	--	--
Os01g0862850	2.65921e-12	-5.33502	down	4.19777e-07	-2.88947	down	--	--	--	--	--	--
Os01g0863300	1.56713e-28	-3.70106	down	7.78276e-18	-2.61805	down	1.50862e-06	3.80088	up	0.0191361	2.43798	normal
Os01g0863500	5.80168e-78	11.3313	up	3.56069e-24	8.9335	up	0.067243	-1.11746	normal	0.420551	-0.776531	normal
Os01g0863800	--	--	--	1.81324e-17	6.61699	up	0.732264	0.335233	normal	0.898065	-0.200945	normal
Os01g0864100	8.28717e-22	Inf	up	3.4255e-16	Inf	up	8.763e-05	-3.87742	down	0.0318212	-1.68828	normal
Os01g0864200	1.69653e-23	#NAME?	down	2.27911e-19	-7.59371	down	--	--	--	--	--	--
Os01g0864500	2.78361e-05	-5.39575	down	0.000292771	-4.41817	down	4.13958e-20	6.62232	up	0.000130671	5.25871	up
Os01g0864700	1.14091e-06	3.01753	up	1.05602e-20	4.83423	up	0.668039	0.849796	normal	0.66018	0.45447	normal
Os01g0865100	1.81067e-48	3.53229	up	4.24079e-06	1.24379	normal	0.145926	0.60092	normal	0.438196	0.529715	normal
Os01g0865400	1.58788e-15	-4.13085	down	0.000185954	-1.46713	normal	4.53347e-34	7.40291	up	0.0192251	4.74599	normal
Os01g0865800	--	--	--	8.43773e-21	7.52842	up	0.758764	0.270748	normal	0.258391	0.909245	normal
Os01g0865900	--	--	--	0.000134936	2.3676	up	0.00810012	3.25174	up	--	--	--
Os01g0866100	0.000964914	-1.4459	normal	2.65444e-08	-2.44268	down	0.00189312	1.75325	up	0.334747	0.775545	normal
Os01g0866133	4.64758e-06	-1.18694	normal	1.3292e-06	-1.23272	normal	8.36279e-13	2.18967	up	0.045668	0.994127	normal
Os01g0866200	0.00457677	0.975076	normal	5.39551e-06	-1.6961	down	0.0278381	-2.26444	normal	0.00309403	-3.00953	down
Os01g0866400	2.63556e-33	-6.45309	down	3.39443e-22	-4.7661	down	0.0137058	1.04335	normal	0.586125	0.572405	normal
Os01g0866500	0.882365	0.074925	normal	0.0874963	0.68339	normal	0.00254259	3.15482	up	0.23517	3.17355	normal
Os01g0868000	0.485773	-0.484216	normal	0.000770131	-1.74891	down	9.2565e-24	5.72556	up	2.55208e-06	3.21919	up
Os01g0868900	8.27335e-17	7.03046	up	0.000115627	4.70626	up	5.86163e-11	-3.70618	down	7.44867e-07	-2.69418	down
Os01g0869200	9.45574e-15	-2.86523	down	1.23864e-09	-2.01587	down	0.957319	-0.0592714	normal	0.539644	-0.522899	normal
Os01g0869300	1.64825e-13	4.27116	up	1.83057e-10	3.65777	up	0.164295	-1.03788	normal	0.229196	-0.860008	normal
Os01g0869800	4.43981e-32	-7.33855	down	6.83868e-19	-4.89773	down	0.0208966	1.37411	normal	0.711095	0.468606	normal
Os01g0870350	4.77492e-12	-3.66337	down	3.32802e-07	-2.36203	down	0.000109947	2.24865	up	0.448773	0.715473	normal
Os01g0871100	6.64391e-07	-1.78207	down	0.000144082	-1.29262	normal	0.310432	-0.524909	normal	0.420759	-0.523809	normal
Os01g0871150	0.00353004	-1.73856	down	0.264887	-0.605157	normal	0.926822	-0.133978	normal	0.877763	0.198824	normal
Os01g0871200	1.52988e-44	-4.33649	down	6.23075e-37	-4.08868	down	0.225587	0.430343	normal	0.90435	0.0867024	normal
Os01g0871300	2.42205e-05	1.81421	up	7.48421e-07	1.34596	normal	0.00511929	1.06796	normal	0.740767	0.202182	normal
Os01g0871600	--	--	--	1.10005e-15	4.48126	up	0.286653	-0.553595	normal	0.361522	-0.584288	normal
Os01g0871800	1.93859e-07	-3.71582	down	0.416327	-0.467148	normal	0.0854963	-1.61825	normal	0.0869758	-1.50682	normal
Os01g0872100	5.62524e-07	-3.3866	down	0.0482343	-1.04344	normal	0.300956	-0.904182	normal	0.350035	-0.877271	normal
Os01g0872201	5.92695e-08	-4.00916	down	0.42678	-0.410191	normal	0.468517	-0.537557	normal	0.70627	-0.356751	normal
Os01g0872600	--	--	--	0.000164325	1.98716	up	0.680107	0.317486	normal	0.981708	-0.0348129	normal
Os01g0872900	1.23639e-11	-6.37673	down	1.69019e-06	-3.08034	down	--	--	--	--	--	--
Os01g0873100	9.08454e-10	#NAME?	down	0.00166999	-2.78634	down	--	--	--	--	--	--
Os01g0873200	1.98173e-16	-5.44574	down	1.34626e-10	-3.82905	down	0.357317	-0.503947	normal	0.144526	-0.923835	normal
Os01g0873300	0.00276513	-1.79219	down	0.0192224	-1.31595	normal	0.424074	0.771652	normal	0.145532	1.3032	normal
Os01g0874300	1.46509e-09	-2.79182	down	6.70152e-07	-1.9169	down	0.00272566	1.67578	up	0.988825	0.0251213	normal
Os01g0874800	1.97445e-09	-1.75284	down	0.000484245	-0.953387	normal	0.338422	0.431151	normal	0.307832	0.573023	normal
Os01g0875150	--	--	--	0.0594899	1.15834	normal	0.00298627	-2.02126	down	0.0247277	-1.66714	normal
Os01g0875300	4.21417e-52	5.898	up	7.72946e-07	3.65099	up	2.2562e-24	-3.7413	down	0.000204957	-1.67057	down
Os01g0875500	3.94763e-45	4.95255	up	2.14253e-31	4.33535	up	0.0132048	-0.889798	normal	0.348296	-0.485761	normal
Os01g0875700	2.19948e-11	2.20569	up	2.01449e-22	2.81003	up	0.0631188	-0.636267	normal	0.678907	-0.236775	normal
Os01g0876300	0.196614	-0.898438	normal	0.00212951	0.89006	normal	3.67993e-05	2.02162	up	0.433046	1.48942	normal
Os01g0876400	1.12781e-08	1.36617	normal	3.86414e-16	1.89534	up	2.81067e-05	1.2474	normal	0.0493197	0.882143	normal
Os01g0876650	3.05633e-05	#NAME?	down	0.0370545	-2.60167	normal	--	--	--	--	--	--
Os01g0876800	1.72575e-70	4.52976	up	7.62236e-75	4.62435	up	5.52688e-07	-1.74035	down	0.0170643	-1.19063	normal
Os01g0877400	6.73048e-47	5.4865	up	0.0236248	1.64379	normal	0.180297	-2.91932	normal	0.327418	-1.83978	normal
Os01g0877500	4.59798e-13	2.05334	up	0.000376808	1.11976	normal	0.541869	0.279292	normal	0.592087	0.327622	normal
Os01g0877900	--	--	--	--	--	--	0.00329914	2.14175	up	0.346238	0.909104	normal
Os01g0878000	0.269485	-0.556565	normal	0.0055547	-1.70253	down	1.08473e-13	-5.01365	down	0.00102148	-2.09756	down
Os01g0878300	0.0060656	-1.86433	down	0.213699	-0.72286	normal	0.00033498	1.28302	normal	0.807092	0.185796	normal
Os01g0878550	0.0193854	1.75834	normal	--	--	--	0.84448	0.216849	normal	0.174497	-1.25304	normal
Os01g0878700	--	--	--	0.289983	0.674691	normal	0.829428	-0.300072	normal	0.830418	0.27874	normal
Os01g0878800	1.84314e-07	-1.99123	down	2.00833e-11	2.40108	up	0.00399531	1.98845	up	0.270165	1.80246	normal
Os01g0878900	0.00592034	7.62258	up	3.42072e-32	7.97456	up	0.122924	1.05141	normal	0.66018	0.775694	normal
Os01g0879200	0.00138419	2.3745	up	1.73962e-09	2.95792	up	0.000110505	1.8415	up	0.246685	0.928647	normal
Os01g0879300	--	--	--	5.92922e-05	2.90676	up	0.0025615	2.88924	up	--	--	--
Os01g0880200	0.587874	0.145335	normal	3.09517e-06	1.16946	normal	6.40853e-11	2.02096	up	0.00751142	1.22783	normal
Os01g0880300	3.81852e-09	2.89748	up	1.89555e-07	2.49465	up	1.94023e-12	-2.39959	down	4.37512e-05	-1.68641	down
Os01g0880350	4.17672e-06	2.64498	up	5.44795e-09	3.03442	up	1.96573e-08	-2.16051	down	6.70761e-05	-1.78973	down
Os01g0881100	--	--	--	0.00124726	Inf	up	0.000451099	Inf	up	--	--	--
Os01g0882400	5.03876e-06	-2.36096	down	0.0970165	-0.728323	normal	0.417493	0.654003	normal	0.327355	0.868357	normal
Os01g0882500	8.63665e-19	-3.978	down	2.78254e-08	-2.15	down	0.0613287	2.2282	normal	0.000115683	1.73611	up
Os01g0882900	0.00113187	-2.15418	down	0.0303753	-1.29961	normal	0.000817045	-2.4706	down	0.00673993	-2.06402	down
Os01g0883100	6.16818e-106	7.1121	up	1.41618e-89	6.6437	up	0.653406	0.313151	normal	0.157059	0.682002	normal
Os01g0883800	0.0847315	0.862233	normal	0.0394009	0.945485	normal	0.000117216	-1.65648	down	0.286494	-0.611696	normal
Os01g0883850	0.0763827	1.08096	normal	0.286789	0.882034	normal	0.00155318	-1.9841	down	0.287586	-0.804293	normal
Os01g0883900	3.57205e-12	1.71075	up	0.00270228	0.793633	normal	2.78691e-10	-2.01471	down	0.00747802	-1.16505	normal
Os01g0884300	2.36877e-12	-1.90409	down	0.321669	-0.305573	normal	1.86508e-09	4.95283	up	2.45179e-07	3.48039	up
Os01g0884350	8.53368e-09	-1.65362	down	0.00528421	-0.754683	normal	8.62179e-28	4.59739	up	1.0437e-06	3.3354	up
Os01g0884800	2.0489e-10	-2.85043	down	0.00107539	-1.22085	normal	0.120805	1.03516	normal	0.318552	0.846466	normal
Os01g0884850	5.17773e-23	-2.61531	down	2.91679e-17	-2.1704	down	0.842102	0.0985597	normal	0.976976	-0.024856	normal
Os01g0885300	8.06688e-23	5.48788	up	8.25688e-63	4.90542	up	0.610809	0.19526	normal	0.527884	-0.34533	normal
Os01g0886000	2.22542e-10	-2.14604	down	1.81699e-10	-2.06437	down	0.740492	0.190531	normal	0.403834	-0.589587	normal
Os01g0886200	3.47863e-13	5.83613	up	4.0273e-34	8.62209	up	0.879327	0.126166	normal	0.21335	1.37057	normal
Os01g0886350	2.30851e-20	-2.46958	down	5.73768e-12	-1.7468	down	0.327391	0.427801	normal	0.595858	0.331965	normal
Os01g0886700	--	--	--	0.878544	0.136251	normal	--	--	--	--	--	--
Os01g0887100	1.98195e-13	-2.28787	down	1.11756e-14	-2.5301	down	0.604619	-0.341808	normal	0.591251	-0.428066	normal
Os01g0887400	5.98775e-08	-2.03979	down	0.0997216	-0.547879	normal	0.217285	0.718345	normal	0.0123985	1.4434	normal
Os01g0887700	3.94454e-12	1.70961	up	8.59455e-05	1.01033	normal	0.565285	0.226808	normal	0.552762	0.325029	normal
Os01g0888800	0.365238	-0.729842	normal	0.486694	-0.438101	normal	0.00017014	4.01304	up	0.922881	-0.148643	normal
Os01g0889400	9.67627e-27	4.0295	up	1.57432e-14	3.82548	up	0.967398	0.028218	normal	0.943968	-0.0968033	normal
Os01g0889800	1.39956e-05	-1.13414	normal	0.275464	-0.291792	normal	2.9355e-10	2.95555	up	0.00455438	1.23395	normal
Os01g0890900	6.67836e-69	9.58726	up	--	--	--	6.99096e-05	-7.69386	down	0.119534	-2.08051	normal
Os01g0890950	3.10496e-108	8.10392	up	--	--	--	0.000254656	-6.5434	down	0.0982155	-2.24103	normal
Os01g0891300	1.70917e-05	2.56938	up	0.0103641	1.55717	normal	0.0856841	-1.16258	normal	0.40984	-0.683976	normal
Os01g0891350	3.93824e-07	3.19007	up	2.53373e-08	3.46112	up	0.242342	-0.839653	normal	0.995468	0.0141218	normal
Os01g0892300	1.68949e-06	-5.42765	down	0.000447248	-3.25631	down	--	--	--	--	--	--
Os01g0892800	1.7961e-34	-4.98974	down	1.19171e-44	-6.09945	down	5.45886e-05	3.87149	up	--	--	--
Os01g0893400	2.08782e-37	-4.32816	down	2.09755e-20	-2.79769	down	0.000197677	1.955	up	0.0974478	1.43132	normal
Os01g0894600	9.75295e-08	2.22648	up	4.31222e-18	2.35583	up	0.0513054	1.0341	normal	0.445582	0.406347	normal
Os01g0894700	1.88481e-58	-6.72149	down	1.9788e-58	-6.34126	down	0.000513171	-2.6786	down	6.44676e-07	-4.10411	down
Os01g0895100	2.75345e-32	-3.18712	down	1.98552e-21	-2.51053	down	0.141605	0.531954	normal	0.96051	0.0418693	normal
Os01g0895200	1.26017e-06	2.98286	up	0.00104615	2.0045	up	1.3523e-20	5.03158	up	0.0110105	2.12972	normal
Os01g0895500	0.0837218	-1.3127	normal	0.00185657	-2.9873	down	0.236178	-0.933582	normal	0.258102	-0.983011	normal
Os01g0895600	2.2564e-21	-2.46439	down	7.61699e-14	-1.91205	down	1.02028e-07	1.6362	up	0.192541	0.654969	normal
Os01g0896200	0.000136713	3.38175	up	2.27048e-17	6.3813	up	0.294461	0.757202	normal	0.461093	0.705648	normal
Os01g0896400	7.5234e-14	5.97595	up	--	--	--	7.92597e-05	-5.41042	down	0.0114776	-2.66193	normal
Os01g0896500	4.28998e-33	-3.69084	down	5.81106e-21	-2.96843	down	0.773839	0.115701	normal	0.92515	-0.0678769	normal
Os01g0897200	9.02825e-14	-1.97584	down	0.000132726	-0.960569	normal	0.804548	-0.112099	normal	0.624709	-0.277867	normal
Os01g0897300	0.0145993	1.46925	normal	0.0502811	1.17772	normal	9.75137e-10	-3.10187	down	3.33972e-05	-2.25909	down
Os01g0897700	--	--	--	1.45211e-18	4.80761	up	--	--	--	--	--	--
Os01g0898400	4.85949e-07	2.0546	up	0.00457495	1.22959	normal	0.000555081	-1.70408	down	0.388355	-0.557263	normal
Os01g0898900	2.95573e-12	1.98271	up	2.12073e-07	1.51821	normal	0.755608	0.13479	normal	0.851574	-0.13085	normal
Os01g0899200	3.68209e-38	-4.34683	down	0.0352106	-0.558439	normal	0.175395	0.968432	normal	0.296038	1.30381	normal
Os01g0900200	3.19274e-23	3.28092	up	3.10552e-22	3.13812	up	0.00696524	0.975328	normal	0.492962	0.404496	normal
Os01g0900400	5.93055e-08	-5.86025	down	0.000121867	-3.00481	down	--	--	--	--	--	--
Os01g0900800	4.23764e-09	-1.53752	normal	1.21998e-08	-1.50243	normal	1.14282e-05	2.31823	up	0.463634	0.468134	normal
Os01g0900900	4.87101e-08	-2.68333	down	0.000120875	-1.62337	down	0.884096	-0.143297	normal	0.898596	-0.147115	normal
Os01g0901000	8.48531e-47	3.92686	up	4.28413e-12	2.2722	up	1.0438e-05	-1.43573	normal	0.00280239	-1.25878	normal
Os01g0901300	2.43357e-06	2.62944	up	0.000488162	1.94916	up	2.67902e-06	-2.29982	down	0.00716582	-1.49409	normal
Os01g0901600	1.98404e-13	-6.69647	down	8.84951e-11	-5.26568	down	0.944849	-0.159913	normal	--	--	--
Os01g0901700	4.57718e-20	3.36366	up	4.59581e-13	2.7638	up	0.457349	0.460827	normal	0.280745	0.670398	normal
Os01g0902000	0.000281537	1.45839	normal	8.64163e-09	1.97933	up	0.480651	-0.383538	normal	0.404432	0.496687	normal
Os01g0902300	6.50202e-06	-1.82426	down	2.48094e-06	-1.91724	down	0.634071	-0.21023	normal	0.803433	-0.163184	normal
Os01g0902700	0.00326466	1.76767	up	0.004044	1.96604	up	0.0231991	-1.45205	normal	0.247778	-0.890933	normal
Os01g0904300	1.54115e-05	-1.48639	normal	1.23966e-08	-1.93656	down	0.0147585	-1.27286	normal	0.167518	-0.893977	normal
Os01g0904700	6.43793e-07	-1.70321	down	0.00219875	-0.962264	normal	0.60715	0.291152	normal	0.83373	0.183385	normal
Os01g0905200	1.21032e-89	-6.97889	down	1.03428e-46	-4.57547	down	8.99608e-06	4.18205	up	0.0166892	4.21255	normal
Os01g0905300	5.00328e-15	-5.92491	down	7.22692e-10	-3.45846	down	--	--	--	--	--	--
Os01g0905500	--	--	--	0.00907623	1.50506	normal	0.98926	-0.0501196	normal	0.850794	-0.238647	normal
Os01g0906000	0.000397125	1.62775	up	0.586506	0.298612	normal	0.000189541	-2.44845	down	0.00175381	-1.77538	down
Os01g0907200	0.569795	-0.774601	normal	--	--	--	0.258262	-0.976471	normal	0.013861	-2.25676	normal
Os01g0908200	6.95212e-08	-3.48557	down	3.18387e-11	-4.78242	down	0.00601841	-0.896216	normal	1.7127e-06	-1.9051	down
Os01g0908700	7.85457e-18	-2.21096	down	3.82139e-18	-2.28013	down	0.000238261	1.13989	normal	0.995651	0.00809208	normal
Os01g0909100	0.00110915	1.16891	normal	7.62803e-08	1.67686	up	0.781196	0.150317	normal	0.604809	0.337797	normal
Os01g0909400	0.000514325	1.54234	normal	0.0179631	-1.35018	normal	0.000515271	-1.67073	down	0.00308405	-1.65349	down
Os01g0910300	4.137e-05	2.00001	up	5.5518e-05	1.85514	up	0.742894	0.255346	normal	0.327632	0.773778	normal
Os01g0910500	6.03958e-29	-12.6303	down	5.84314e-14	-5.51383	down	0.0204747	1.76721	normal	0.314073	1.46979	normal
Os01g0910800	--	--	--	--	--	--	0.0452028	3.99442	normal	--	--	--
Os01g0910900	2.5209e-131	-10.6651	down	5.47925e-113	-8.87414	down	--	--	--	--	--	--
Os01g0911300	1.82877e-10	-2.37701	down	9.5501e-08	-1.92416	down	0.00061431	1.12936	normal	0.366187	0.485445	normal
Os01g0912600	0.170938	0.484678	normal	0.00249488	0.933869	normal	0.000222834	1.57071	normal	0.00120302	1.6338	up
Os01g0912700	3.8269e-28	-4.72856	down	6.94194e-29	-4.95683	down	0.0783284	-0.851532	normal	0.0868287	-0.952547	normal
Os01g0913000	2.65763e-17	-4.17072	down	3.94446e-19	-4.61877	down	0.168554	-0.49032	normal	0.0517666	-0.873436	normal
Os01g0913100	1.461e-54	3.85257	up	1.66606e-16	2.21821	up	7.96313e-05	-1.35901	normal	0.406664	-0.495021	normal
Os01g0913400	0.154426	0.707637	normal	2.08267e-06	1.81382	up	0.106412	0.862868	normal	0.0341862	1.24714	normal
Os01g0913600	0.000727069	7.27408	up	7.75781e-12	6.1841	up	5.00057e-05	-3.10144	down	0.0365735	-1.65313	normal
Os01g0914000	3.53333e-52	7.4387	up	1.22242e-16	6.01315	up	0.00102603	-1.32399	normal	0.928004	0.0973447	normal
Os01g0914300	4.61294e-119	9.76233	up	--	--	--	4.9819e-24	-5.80614	down	7.88835e-11	-3.09522	down
Os01g0914400	3.43479e-09	Inf	up	--	--	--	0.0365876	-2.15124	normal	0.0207085	-2.23191	normal
Os01g0914800	3.18433e-16	-2.15552	down	1.34084e-13	-1.89886	down	0.264678	0.434163	normal	0.96316	-0.0381153	normal
Os01g0915000	0.000297191	1.29206	normal	1.27821e-13	2.1806	up	0.263519	0.826594	normal	0.901319	0.181553	normal
Os01g0915350	2.69463e-08	-2.68247	down	0.0411916	-0.785395	normal	0.044039	1.18869	normal	0.667955	0.377148	normal
Os01g0915400	7.50126e-08	-1.61426	down	6.14915e-11	-1.9435	down	0.00334134	-1.09097	normal	0.0110994	-1.17404	normal
Os01g0915600	4.14748e-05	0.967254	normal	0.070843	0.448737	normal	2.0254e-07	-1.71436	down	0.357299	-0.515641	normal
Os01g0915666	0.00986984	1.09132	normal	0.755559	0.15501	normal	1.91003e-06	-2.03354	down	0.30764	-0.571445	normal
Os01g0917100	3.43693e-29	-3.00058	down	4.33619e-22	-2.58537	down	0.771047	-0.130344	normal	0.843913	-0.131343	normal
Os01g0917200	1.55681e-56	4.88018	up	7.01309e-37	4.16685	up	0.0562564	-0.74078	normal	0.784316	0.176591	normal
Os01g0917300	2.61932e-05	1.81927	up	2.58133e-05	1.71552	up	0.00129771	-1.37509	normal	0.12711	-0.825774	normal
Os01g0917500	2.07109e-08	2.44543	up	1.51813e-10	2.54784	up	0.0176407	-1.17563	normal	0.765361	-0.237817	normal
Os01g0917700	8.05423e-23	7.14481	up	3.15597e-17	6.27101	up	0.000670799	-1.8424	down	0.176874	-0.908031	normal
Os01g0917801	2.80402e-48	6.60494	up	3.93288e-30	6.02469	up	0.00419104	-1.11653	normal	0.509482	-0.465603	normal
Os01g0918100	5.00776e-08	1.89929	up	8.85997e-10	1.99331	up	7.372e-06	-1.54748	normal	0.160318	-0.680185	normal
Os01g0918200	9.46116e-24	2.54869	up	6.61493e-13	1.88554	up	0.527834	-0.25277	normal	0.770055	0.179898	normal
Os01g0918400	7.02126e-12	3.09992	up	6.95911e-16	3.22061	up	8.09584e-14	4.25159	up	3.63395e-08	4.27881	up
Os01g0919200	--	--	--	6.26525e-07	Inf	up	--	--	--	--	--	--
Os01g0919400	2.78516e-06	-1.97349	down	0.000264631	-1.44188	normal	0.294512	0.96578	normal	0.779177	0.211475	normal
Os01g0919600	1.73494e-78	-6.02583	down	6.88065e-20	-2.52341	down	5.09007e-25	3.12326	up	0.202563	1.6149	normal
Os01g0919700	3.86935e-52	-4.4101	down	2.16842e-33	-3.27623	down	0.406304	-0.408394	normal	0.14244	-0.835331	normal
Os01g0919800	1.19722e-13	-7.38763	down	1.17634e-06	-3.89244	down	0.0457509	1.34773	normal	0.278588	0.949437	normal
Os01g0919950	2.65101e-05	-1.07467	normal	4.18533e-17	-2.22259	down	0.0997534	-0.608613	normal	0.159864	-0.690605	normal
Os01g0920100	7.62916e-23	-2.63123	down	1.00263e-05	-1.10664	normal	3.96898e-06	1.45353	normal	0.109205	1.45901	normal
Os01g0921000	--	--	--	0.000494417	2.14491	up	0.00185948	3.2562	up	--	--	--
Os01g0921100	0.00126863	-2.14823	down	0.924033	-0.0821779	normal	0.277016	0.91017	normal	0.317088	1.0899	normal
Os01g0921500	3.8759e-06	2.81756	up	0.00386496	1.76535	up	0.456504	-0.779303	normal	0.646547	0.489552	normal
Os01g0921800	1.03773e-05	-2.00845	down	0.00634903	-1.14193	normal	0.978765	0.013615	normal	0.533381	-0.350879	normal
Os01g0922000	1.08924e-24	-5.73936	down	2.73994e-08	-2.1578	down	0.770362	-0.249495	normal	0.712209	-0.355034	normal
Os01g0922350	7.30523e-69	7.51562	up	2.84949e-20	5.26714	up	1.97716e-08	-3.81699	down	0.00404495	-1.69775	down
Os01g0922600	1.2929e-05	1.40431	normal	1.22123e-25	2.56162	up	9.34812e-05	2.01217	up	0.512098	0.356516	normal
Os01g0922700	2.05011e-10	-6.2843	down	1.84586e-06	-3.54076	down	--	--	--	--	--	--
Os01g0922800	2.99428e-23	2.32488	up	9.51341e-18	2.02102	up	1.93127e-07	1.53819	normal	0.00541835	1.20725	normal
Os01g0923000	2.05996e-13	2.59949	up	1.38803e-08	2.07086	up	5.14531e-07	2.6324	up	0.168605	0.926148	normal
Os01g0924000	5.99215e-23	-2.60842	down	7.47143e-17	-2.22974	down	0.60803	0.229295	normal	0.82793	-0.138839	normal
Os01g0924200	1.06278e-06	2.56155	up	0.00359813	1.58747	up	0.000250684	-1.56824	normal	0.000135172	-1.90535	down
Os01g0924933	1.84729e-06	2.98739	up	0.00120607	1.8074	up	1.17351e-05	-3.46872	down	0.0623273	-1.69499	normal
Os01g0924966	--	--	--	0.000190682	2.29954	up	--	--	--	--	--	--
Os01g0925100	2.88369e-05	-1.51997	normal	0.0119963	-0.772257	normal	4.48711e-17	3.27658	up	0.000715173	1.94811	up
Os01g0925300	5.93348e-32	5.04708	up	1.67921e-12	3.5278	up	3.29907e-13	-2.83448	down	0.00955783	-1.18567	normal
Os01g0925400	6.6571e-38	3.16606	up	7.08303e-06	2.84904	up	1.13086e-05	1.87842	up	0.114095	0.731547	normal
Os01g0925700	2.77319e-05	-2.247	down	0.204621	-0.459579	normal	2.48491e-24	3.20048	up	0.0777725	1.64193	normal
Os01g0926400	4.41799e-09	4.3575	up	2.85072e-18	4.23817	up	0.00058597	-1.40124	normal	0.204417	-0.68187	normal
Os01g0926450	6.14549e-10	4.16804	up	9.43324e-42	4.19547	up	0.000162833	-1.22239	normal	0.227105	-0.587285	normal
Os01g0926700	0.0537532	1.68037	normal	5.28158e-61	4.05621	up	0.0270729	1.19408	normal	0.396105	0.902188	normal
Os01g0926800	4.3243e-52	-4.37337	down	3.61358e-31	-3.1785	down	1.079e-08	1.97534	up	0.356023	1.20698	normal
Os01g0927300	--	--	--	2.42054e-08	3.21692	up	0.000731861	1.82857	up	0.721805	0.573282	normal
Os01g0928000	1.90302e-07	-1.52023	normal	3.68453e-18	-2.65582	down	0.000539907	-1.59345	down	0.458364	-0.464621	normal
Os01g0928200	--	--	--	--	--	--	1.56257e-22	-7.22993	down	2.63562e-09	-3.48681	down
Os01g0929000	2.65703e-34	-3.37097	down	6.27186e-25	-2.85904	down	0.607903	-0.210299	normal	0.533975	-0.339513	normal
Os01g0929200	9.91513e-20	3.4579	up	1.76399e-07	2.25234	up	0.571918	-0.483155	normal	0.313649	-0.799863	normal
Os01g0929600	0.577386	-0.409689	normal	3.07436e-16	9.84423	up	1.09547e-06	10.9709	up	--	--	--
Os01g0930000	3.99341e-23	-3.18695	down	9.00032e-16	-2.36562	down	0.209619	-0.666826	normal	0.472693	-0.49533	normal
Os01g0930200	3.30517e-12	-1.91131	down	1.76378e-07	-1.50158	normal	0.00482827	0.883411	normal	0.539013	0.344251	normal
Os01g0930300	0.00617442	1.55062	normal	0.000449626	1.81126	up	0.634535	0.382272	normal	0.547745	0.556747	normal
Os01g0930400	4.59786e-11	-4.11261	down	1.26823e-12	-4.14818	down	--	--	--	--	--	--
Os01g0930500	0.085446	2.29932	normal	5.25662e-18	4.4227	up	0.136109	1.595	normal	0.0466122	1.37234	normal
Os01g0930800	9.69152e-42	-3.77178	down	1.78972e-35	-3.41279	down	2.28747e-10	-2.14917	down	6.77612e-08	-2.18921	down
Os01g0930900	5.01748e-08	-2.10573	down	9.45296e-07	-1.96409	down	0.811446	-0.46614	normal	0.906046	-0.233016	normal
Os01g0931100	2.50542e-06	-1.66112	down	1.22238e-06	-1.74927	down	0.514581	0.618189	normal	0.163304	-0.701613	normal
Os01g0931200	1.5893e-08	3.61299	up	--	--	--	0.00119199	-4.55662	down	0.0266395	-2.46144	normal
Os01g0933200	2.26578e-19	-2.95641	down	0.000105442	-1.09058	normal	0.220106	0.575895	normal	0.463227	0.74409	normal
Os01g0933900	2.04932e-22	2.59368	up	0.288087	0.516031	normal	5.1543e-06	-1.49204	normal	0.0547833	-0.862914	normal
Os01g0933950	3.54028e-21	2.53624	up	0.194307	0.603112	normal	8.59785e-05	-1.31044	normal	0.0927719	-0.778172	normal
Os01g0934100	1.98105e-38	-3.95611	down	2.32769e-39	-4.30043	down	0.0138296	0.836609	normal	0.311351	0.528071	normal
Os01g0934600	--	--	--	3.32937e-11	5.42836	up	0.2074	0.89282	normal	0.61266	0.503431	normal
Os01g0934900	0.000315576	1.89854	up	0.0219515	1.70549	normal	1.90432e-11	-3.25628	down	0.0018292	-1.61125	down
Os01g0935000	0.000290479	2.06366	up	5.8923e-11	4.29576	up	0.37788	-0.567435	normal	0.553641	-0.475689	normal
Os01g0935400	0.000455429	-1.65321	down	0.474999	-0.308883	normal	0.152652	-0.770343	normal	0.768488	0.22841	normal
Os01g0935800	8.52681e-07	3.07578	up	3.8371e-07	3.15548	up	0.000603684	-4.27698	down	0.00122691	-3.62982	down
Os01g0935900	5.16367e-12	1.60458	up	3.19874e-05	0.982778	normal	0.729017	0.135384	normal	0.313398	0.513466	normal
Os01g0936100	6.5873e-11	1.61644	up	3.98432e-05	1.04927	normal	0.159476	-0.500936	normal	0.713842	-0.216922	normal
Os01g0936200	0.0902978	0.870634	normal	1.41521e-12	1.66746	up	0.908298	0.0586407	normal	0.7543	-0.203376	normal
Os01g0937100	0.0159306	1.38963	normal	1.12146e-10	3.69008	up	0.00231977	1.74037	up	0.32292	1.35245	normal
Os01g0937366	--	--	--	--	--	--	0.309835	-1.07754	normal	0.334189	-0.937141	normal
Os01g0937900	6.63101e-18	8.15711	up	--	--	--	3.24667e-39	-10.1242	down	2.22859e-12	-3.36316	down
Os01g0938100	2.84529e-06	-3.15155	down	5.90043e-06	-3.05178	down	0.0462004	-0.743629	normal	0.0194184	-1.07977	normal
Os01g0938200	0.503521	0.302931	normal	0.21621	-0.573678	normal	2.2083e-08	-3.19554	down	5.11597e-05	-1.97763	down
Os01g0938400	4.4978e-09	3.84524	up	1.50402e-06	4.51028	up	0.00255242	-1.67159	down	0.629808	-0.369093	normal
Os01g0938600	3.55262e-20	2.73266	up	1.56584e-21	2.73191	up	0.0642895	-0.628323	normal	0.464599	-0.38537	normal
Os01g0939200	0.311098	0.567585	normal	0.781971	-0.1926	normal	1.02925e-06	-2.74226	down	0.0413667	-1.27207	normal
Os01g0939600	1.04201e-30	4.45274	up	6.01571e-10	2.33576	up	0.000115839	-1.24741	normal	0.00228852	-1.31391	normal
Os01g0940000	1.90603e-38	-7.2017	down	6.12272e-18	-3.43528	down	7.28091e-09	3.93045	up	--	--	--
Os01g0940100	4.43538e-12	1.81814	up	0.165109	0.558443	normal	0.00120534	-1.0857	normal	0.0769455	-0.805215	normal
Os01g0940600	1.9142e-24	-4.08313	down	8.87803e-11	-2.13356	down	0.713083	0.272669	normal	0.676609	0.383382	normal
Os01g0940700	0.366255	-4.77696	normal	0.90828	-0.540721	normal	8.94159e-14	4.0203	up	0.0768548	5.03892	normal
Os01g0940800	--	--	--	0.92585	-0.448587	normal	5.47599e-05	2.8716	up	0.164721	2.78274	normal
Os01g0941800	0.242829	0.608911	normal	1.93876e-08	2.11182	up	0.318357	-0.679141	normal	0.893579	0.140407	normal
Os01g0942300	--	--	--	1.15635e-12	Inf	up	0.937773	0.12675	normal	--	--	--
Os01g0942900	0.000639169	-1.38406	normal	6.07637e-06	-1.76945	down	0.473017	-0.964808	normal	0.263774	-1.28304	normal
Os01g0943950	1.24808e-12	-1.83042	down	1.68284e-11	-1.70433	down	0.951096	0.0269096	normal	0.626479	-0.291189	normal
Os01g0944100	3.03954e-12	-4.19005	down	0.0867207	-0.754587	normal	0.000489622	2.93698	up	0.0587617	1.73744	normal
Os01g0944700	0.801398	-0.128805	normal	1.8931e-67	4.33095	up	2.89778e-36	3.73265	up	0.0388282	4.62835	normal
Os01g0945250	6.70632e-13	-5.44751	down	6.47466e-19	#NAME?	down	--	--	--	--	--	--
Os01g0945300	1.61515e-54	#NAME?	down	4.85905e-55	#NAME?	down	--	--	--	--	--	--
Os01g0945400	2.78024e-40	-9.47403	down	3.1468e-41	-10.0147	down	--	--	--	--	--	--
Os01g0945666	0.000106238	-2.05331	down	0.000343317	-1.71926	down	0.300789	0.689172	normal	0.748284	0.32481	normal
Os01g0946200	1.38481e-10	-2.45731	down	9.85861e-10	-2.18126	down	0.125848	0.875825	normal	0.852139	0.198979	normal
Os01g0946500	0.479601	0.478476	normal	0.538769	-0.48073	normal	0.0260881	-1.80802	normal	0.0067541	-2.03318	down
Os01g0946600	1.8337e-15	Inf	up	--	--	--	0.206542	-1.74933	normal	0.428216	-0.978371	normal
Os01g0947700	6.69004e-08	-2.3079	down	0.00187606	-1.15149	normal	0.791762	-0.20465	normal	0.687078	-0.352981	normal
Os01g0947767	2.2771e-05	-1.78761	down	0.0260186	-0.835246	normal	0.148582	-0.878634	normal	0.107096	-1.12883	normal
Os01g0948200	0.642053	-0.136433	normal	5.95194e-24	2.38784	up	1.45777e-08	1.65555	up	0.0016083	1.37559	normal
Os01g0948500	3.1871e-12	-2.17711	down	1.16404e-06	-1.39984	normal	0.0014998	1.45494	normal	0.137355	0.961048	normal
Os01g0948600	0.280083	-0.676545	normal	0.0433386	0.955926	normal	0.000177824	1.81863	up	0.718348	-0.362333	normal
Os01g0948900	2.21521e-34	4.68347	up	4.65774e-29	4.83405	up	0.408948	0.376358	normal	0.162846	0.732416	normal
Os01g0949300	5.17578e-19	-2.44272	down	2.77322e-12	-1.97472	down	0.0185385	0.741038	normal	0.236019	0.657585	normal
Os01g0949400	4.35739e-09	-3.82761	down	1.59714e-06	-2.92906	down	3.40932e-16	-2.65892	down	4.3401e-06	-1.83636	down
Os01g0949700	3.96175e-07	-6.36204	down	0.000191137	-3.73661	down	0.327896	-1.06517	normal	0.459847	-0.761345	normal
Os01g0950300	3.26519e-13	-2.88138	down	0.51486	0.2079	normal	1.03575e-20	4.66985	up	0.0571828	4.83571	normal
Os01g0950700	9.37341e-12	4.95089	up	1.25463e-11	5.20216	up	0.775724	-0.35153	normal	0.950491	-0.104372	normal
Os01g0950866	1.30269e-39	-5.12246	down	2.21575e-31	-4.02011	down	0.302698	0.756669	normal	0.672479	-0.446989	normal
Os01g0951100	8.92916e-24	5.45124	up	1.35031e-29	5.59601	up	0.852102	-0.108421	normal	0.851072	-0.143164	normal
Os01g0951500	6.64411e-21	-3.61508	down	3.21342e-08	-1.77251	down	0.000113868	2.20216	up	0.204689	1.4217	normal
Os01g0952000	0.000521976	7.00816	up	3.53259e-13	5.55134	up	0.0406164	-1.63821	normal	0.0190621	-1.7642	normal
Os01g0952700	0.000207052	-1.6039	down	0.000884495	-1.32347	normal	0.94739	0.0509095	normal	0.92515	0.113338	normal
Os01g0952900	3.80223e-05	-8.10417	down	0.00068362	-6.0021	down	1.35574e-08	7.57177	up	--	--	--
Os01g0953100	4.22329e-08	-1.7233	down	0.00482722	-0.819489	normal	0.000416251	1.32207	normal	0.193386	0.726853	normal
Os01g0953500	1.31377e-16	-2.66615	down	0.562666	0.164429	normal	0.110122	0.795651	normal	0.588191	0.596298	normal
Os01g0954000	1.74008e-07	-3.29414	down	0.000200413	-1.9724	down	0.0375582	1.38814	normal	0.880694	-0.193303	normal
Os01g0954400	9.33366e-22	2.23439	up	1.3939e-09	1.41374	normal	0.0491693	0.631865	normal	0.335637	0.483918	normal
Os01g0954500	1.67063e-10	1.62107	up	9.22445e-17	2.4879	up	0.0921907	1.33124	normal	0.474399	0.375251	normal
Os01g0954900	--	--	--	--	--	--	0.00673195	-4.1443	down	0.0196441	-3.07884	normal
Os01g0955000	0.144745	0.752575	normal	0.0632533	0.494449	normal	2.70627e-25	3.14533	up	0.0421516	2.0165	normal
Os01g0955100	0.000429286	-2.97806	down	0.0749937	-1.19335	normal	3.65788e-15	6.45295	up	--	--	--
Os01g0955600	0.00367093	1.74479	up	0.00214371	1.8554	up	0.368433	0.559531	normal	0.0103195	-1.93922	normal
Os01g0955700	0.132156	0.586422	normal	0.000103694	1.25543	normal	0.000380066	1.78004	up	0.251025	0.589064	normal
Os01g0956075	0.212283	-0.748683	normal	0.0301821	0.805382	normal	7.41178e-12	3.02308	up	0.0104877	1.70095	normal
Os01g0956200	1.15184e-05	-5.65441	down	0.00488054	-2.96584	down	2.17821e-06	Inf	up	--	--	--
Os01g0956300	4.31273e-11	-5.94821	down	4.56314e-07	-4.09114	down	1.29826e-10	8.20322	up	0.0025628	4.82442	up
Os01g0956600	2.23697e-10	3.22124	up	2.93214e-05	2.21044	up	0.104138	-0.830364	normal	0.357366	-0.603876	normal
Os01g0957000	0.00467889	0.680221	normal	0.223643	-0.319421	normal	0.0003527	-1.50069	normal	0.000276021	-1.58606	down
Os01g0958100	2.147e-18	-2.28011	down	5.53569e-10	-1.55601	normal	0.511198	0.299477	normal	0.684263	0.247248	normal
Os01g0958800	8.21125e-08	-2.0353	down	2.43531e-09	-2.17272	down	0.00238138	-1.67754	down	0.183392	-0.898165	normal
Os01g0959050	--	--	--	--	--	--	0.85087	0.232111	normal	0.775627	0.352314	normal
Os01g0959100	0.305081	-1.40269	normal	0.945165	0.05309	normal	9.49861e-12	5.94403	up	--	--	--
Os01g0959200	0.790759	-0.358663	normal	0.024551	1.59998	normal	1.31729e-15	7.59394	up	0.00492135	8.45346	up
Os01g0959750	1.4056e-14	-3.42909	down	8.41936e-06	-1.58768	down	8.89167e-13	5.91814	up	0.0272387	5.68602	normal
Os01g0959800	4.1543e-24	-3.18185	down	6.2332e-25	-3.15087	down	0.654517	0.24058	normal	0.690543	-0.300827	normal
Os01g0959900	7.29503e-45	-5.26368	down	2.38989e-27	-3.6603	down	0.129408	1.00747	normal	0.561184	0.424077	normal
Os01g0960300	7.14262e-18	-2.36308	down	7.53305e-13	-1.87174	down	0.340268	0.427003	normal	0.42826	0.467181	normal
Os01g0960900	4.24719e-07	3.17317	up	0.0180799	3.05446	normal	0.00851072	-1.96298	down	0.123214	-1.23295	normal
Os01g0961000	0.0719572	1.07323	normal	0.00103257	1.61964	up	0.486606	0.37158	normal	0.202684	-0.872079	normal
Os01g0962100	1.86881e-26	5.3721	up	1.26647e-54	4.4234	up	0.000253391	1.20455	normal	0.645943	1.07413	normal
Os01g0962300	--	--	--	--	--	--	0.11757	-3.66157	normal	--	--	--
Os01g0962700	0.0431866	-1.09554	normal	2.61944e-13	1.71067	up	1.42517e-22	3.10742	up	0.234542	2.74525	normal
Os01g0963000	0.849751	-0.307473	normal	0.882431	-0.23117	normal	3.36378e-14	4.10619	up	0.45117	1.02253	normal
Os01g0963400	2.56312e-11	-2.34805	down	4.40729e-07	-1.69813	down	0.204475	0.603919	normal	0.94738	0.0663903	normal
Os01g0963600	3.06248e-48	-10.7959	down	9.7055e-48	-10.5808	down	--	--	--	--	--	--
Os01g0964000	4.93097e-05	-1.72335	down	0.388398	-0.334481	normal	4.9826e-05	1.75634	up	0.0344469	1.24419	normal
Os01g0964133	2.49663e-10	1.62706	up	0.0457355	0.579169	normal	2.10062e-06	-1.57307	normal	0.246154	-0.571474	normal
Os01g0964266	1.5715e-07	1.29806	normal	0.421642	-0.249234	normal	5.24413e-07	-1.63426	down	0.162385	-0.663483	normal
Os01g0965400	8.7061e-27	-2.93418	down	2.853e-27	-3.0914	down	0.0031616	-1.07376	normal	0.666385	-0.28203	normal
Os01g0965900	1.37872e-12	-6.59767	down	6.15954e-07	-3.75712	down	0.533947	0.682219	normal	0.8076	0.505296	normal
Os01g0966100	0.00380287	-0.727301	normal	0.00146836	-0.79501	normal	2.38887e-13	2.15839	up	0.247934	0.590185	normal
Os01g0966200	1.36338e-16	-3.17692	down	3.50106e-06	-1.50132	normal	0.438563	0.637291	normal	0.994316	-0.0127758	normal
Os01g0966700	7.09004e-14	-2.35628	down	7.47035e-23	-3.19413	down	0.144617	-1.03287	normal	0.150634	-1.14972	normal
Os01g0966801	4.81942e-08	-2.83026	down	4.75219e-10	-3.05245	down	0.718026	-0.436859	normal	0.724494	-0.413824	normal
Os01g0967200	1.15942e-05	2.61603	up	--	--	--	0.00788665	-1.95029	down	0.0720987	-1.43711	normal
Os01g0967900	1.1841e-11	-2.05064	down	8.96114e-07	-1.38293	normal	0.561327	0.310452	normal	0.709008	0.276373	normal
Os01g0969000	6.60179e-06	1.57696	normal	2.58999e-10	1.96968	up	0.584785	0.254614	normal	0.274284	0.588102	normal
Os01g0969100	4.85752e-41	3.4373	up	2.00297e-13	2.09363	up	0.000214056	-1.18328	normal	0.102665	-0.759506	normal
Os01g0969700	6.37909e-12	3.75063	up	2.20642e-22	4.50308	up	0.688806	-0.229024	normal	0.742928	-0.244006	normal
Os01g0970700	5.96249e-62	-5.6551	down	1.38427e-47	-4.71521	down	0.654851	0.304668	normal	0.855354	-0.195709	normal
Os01g0971000	8.02939e-31	-3.0965	down	8.64285e-13	-1.96944	down	0.00140598	1.1697	normal	0.871591	-0.114663	normal
Os01g0971100	1.70917e-05	1.04805	normal	9.89814e-15	1.80211	up	1.65067e-05	1.28711	normal	0.0709145	1.23492	normal
Os01g0971200	1.4688e-12	-1.78374	down	4.69267e-10	-1.57493	normal	0.000386231	1.11371	normal	0.289259	0.535361	normal
Os01g0971400	0.00499595	4.35116	up	1.59218e-07	2.6421	up	0.290406	-1.38293	normal	0.179928	-1.88405	normal
Os01g0971500	2.90687e-21	2.49525	up	9.09441e-08	1.53137	normal	0.0690123	-0.622196	normal	0.587539	-0.297795	normal
Os01g0972000	1.15507e-09	-3.27857	down	1.41418e-06	-2.27774	down	0.00462463	1.78	up	0.136674	1.22091	normal
Os01g0972200	--	--	--	0.000301392	2.21674	up	0.577927	-0.660788	normal	0.104712	-1.45442	normal
Os01g0972300	6.96194e-13	5.347	up	--	--	--	0.0163953	-1.75007	normal	0.20932	-1.04924	normal
Os01g0972800	0.0021137	6.42643	up	2.27556e-17	4.33953	up	0.703575	0.336339	normal	0.985491	0.0295574	normal
Os01g0973100	3.49143e-10	-10.7627	down	9.57397e-11	#NAME?	down	--	--	--	--	--	--
Os01g0973150	7.65122e-07	-9.55932	down	2.46968e-07	#NAME?	down	--	--	--	--	--	--
Os01g0973400	1.97119e-21	-2.48703	down	7.78283e-09	-1.44547	normal	0.00645893	1.12012	normal	0.0745619	0.827594	normal
Os01g0973500	0.00611343	3.02018	up	0.00292686	1.796	up	0.218192	0.738019	normal	0.825502	-0.234681	normal
Os01g0974400	6.54425e-30	-4.25731	down	1.28837e-12	-2.19132	down	0.436035	0.80674	normal	0.77986	0.468636	normal
Os01g0974500	0.115253	0.682234	normal	0.24616	0.49219	normal	0.000132125	-1.78478	down	0.168378	-0.799972	normal
Os01g0974600	0.175313	-0.863474	normal	0.105864	-0.976923	normal	0.000862174	-2.58046	down	0.0560311	-1.5304	normal
Os01g0975300	1.05006e-05	-2.04096	down	0.195122	-0.770943	normal	0.212382	2.08167	normal	0.000428888	2.19032	up
Os01g0975900	5.10527e-113	-9.64805	down	1.03186e-42	-4.91972	down	0.0567421	3.86536	normal	0.360568	3.61296	normal
Os01g0976200	1.21005e-07	3.32663	up	3.03207e-08	8.9134	up	0.0158952	4.5791	normal	0.418605	3.74514	normal
Os01g0976300	1.76644e-13	3.06178	up	8.16105e-06	2.01389	up	5.51616e-05	2.58973	up	0.284822	1.1797	normal
Os01g0976750	0.00556161	-0.986271	normal	5.39136e-06	-1.60254	down	0.743574	-0.195132	normal	0.537669	-0.420391	normal
Os01g0976950	8.32452e-08	3.39725	up	--	--	--	0.0519617	-1.74676	normal	0.197969	-1.14563	normal
Os01g0977100	4.63338e-12	5.12503	up	8.71532e-11	4.87643	up	0.393226	-0.711506	normal	0.592132	-0.527465	normal
Os01g0977200	0.598678	0.271059	normal	0.16282	-0.72542	normal	0.00215809	-1.66011	down	0.0186743	-1.47811	normal
Os01g0977250	0.973892	-0.0395369	normal	0.145883	-0.819271	normal	0.00184328	-2.0998	down	0.0595123	-1.40776	normal
Os01g0978000	0.00137414	0.961439	normal	0.319798	0.332536	normal	2.9928e-07	-2.60818	down	0.00271861	-1.44951	normal
Os01g0978100	5.33678e-20	-2.72139	down	7.4823e-21	-2.88281	down	0.420149	-0.302057	normal	0.00326302	-1.24285	normal
Os01g0978400	0.0541046	-0.544826	normal	3.77018e-10	-1.79797	down	0.0887866	-0.724106	normal	0.518755	-0.38803	normal
Os02g0100600	0.530983	0.338755	normal	0.000750467	2.28812	up	0.338284	0.817922	normal	0.130124	1.10786	normal
Os02g0101000	3.28984e-15	1.88464	up	2.55364e-09	1.43519	normal	1.54816e-08	1.66218	up	0.686325	0.317522	normal
Os02g0101500	4.75183e-55	-5.71534	down	2.6505e-46	-5.55908	down	0.335716	-0.455599	normal	0.29042	-0.525628	normal
Os02g0101900	2.85179e-77	9.14698	up	0.0504201	7.49831	normal	2.04138e-12	-7.49076	down	0.24691	-1.11446	normal
Os02g0102200	4.31747e-10	-7.89611	down	7.4787e-09	-6.53502	down	--	--	--	--	--	--
Os02g0102250	4.28343e-11	-7.61135	down	9.59765e-09	-5.99452	down	--	--	--	--	--	--
Os02g0102300	0.0116984	-2.19951	normal	0.573732	-0.377586	normal	0.000889662	3.16091	up	--	--	--
Os02g0102850	3.11351e-05	-1.73708	down	0.0216145	-0.857132	normal	0.196236	-0.736523	normal	0.936569	-0.0800673	normal
Os02g0102900	9.78041e-06	-1.43364	normal	3.02489e-06	-1.46223	normal	2.66974e-07	-1.92107	down	0.0186333	-1.08925	normal
Os02g0103200	8.32021e-32	5.8659	up	7.89449e-11	4.86504	up	0.0101905	-1.24608	normal	0.841399	-0.161115	normal
Os02g0103600	--	--	--	2.05157e-06	2.6325	up	0.309718	1.00284	normal	0.906889	-0.19097	normal
Os02g0103700	3.60739e-12	-2.53429	down	1.7655e-10	-2.31003	down	0.270569	0.380251	normal	0.259748	0.557386	normal
Os02g0103850	2.10549e-34	-5.0857	down	4.22807e-34	-5.19043	down	0.0660932	0.619745	normal	0.862191	-0.11741	normal
Os02g0104500	1.2794e-15	3.88749	up	6.28212e-24	2.59733	up	0.000548411	-1.44434	normal	0.0782081	-0.807204	normal
Os02g0105500	1.16305e-08	1.44745	normal	0.113449	-0.505384	normal	1.78309e-05	-1.6584	down	0.00212395	-1.36522	normal
Os02g0106600	2.11041e-40	5.35074	up	2.93889e-35	5.01082	up	0.000405999	-1.16171	normal	0.00259641	-1.26989	normal
Os02g0106900	0.000579197	1.24039	normal	2.50653e-15	2.95397	up	0.312103	0.509912	normal	0.530468	0.391449	normal
Os02g0106966	1.24314e-06	1.45731	normal	6.17504e-14	1.74901	up	0.0347158	1.72851	normal	0.000149486	1.55538	normal
Os02g0107200	8.41924e-09	4.01207	up	--	--	--	0.00158897	-2.56585	down	0.0801401	-1.45703	normal
Os02g0107600	0.13122	0.493246	normal	0.0405063	-0.741471	normal	1.94026e-06	-1.79311	down	0.029631	-1.02558	normal
Os02g0108100	8.70273e-10	3.25688	up	2.37973e-07	2.71196	up	0.526201	0.442105	normal	0.270418	0.831349	normal
Os02g0109100	3.67477e-08	-1.45816	normal	3.97662e-12	-1.83214	down	0.000329026	-1.25305	normal	0.0367127	-0.954452	normal
Os02g0109400	7.75194e-05	1.70757	up	0.00134346	1.35834	normal	0.754888	-0.217847	normal	0.983916	-0.0273839	normal
Os02g0110000	5.01062e-32	3.33612	up	0.037847	1.87639	normal	4.58207e-24	-5.32695	down	1.25255e-07	-2.39958	down
Os02g0110200	4.59692e-115	-11.4149	down	9.2806e-58	-4.77299	down	0.0129297	3.00027	normal	--	--	--
Os02g0110600	5.26789e-22	3.44035	up	4.00154e-17	5.29501	up	3.40393e-07	1.93301	up	0.173266	1.1545	normal
Os02g0110900	--	--	--	--	--	--	0.0372226	-2.13819	normal	0.195081	-1.19948	normal
Os02g0111500	0.00064042	1.66805	up	1.70593e-09	2.43996	up	0.0944267	-0.787339	normal	0.719849	-0.251323	normal
Os02g0111600	0.507223	0.759605	normal	0.00408037	1.25263	normal	2.03904e-06	1.69581	up	0.531689	0.414628	normal
Os02g0114200	0.0614655	1.82719	normal	8.78022e-54	3.97991	up	0.291525	0.516832	normal	0.573695	1.02212	normal
Os02g0114300	0.00363328	-1.75287	down	0.000946863	-1.49449	normal	0.605641	-0.712548	normal	0.389493	-1.16954	normal
Os02g0115600	1.57858e-15	-2.13688	down	2.34452e-18	-2.32161	down	0.997	-0.0126662	normal	0.989287	0.0159117	normal
Os02g0115650	6.68047e-14	-2.30674	down	7.13898e-21	-3.15983	down	0.468453	-0.448444	normal	0.747094	-0.271543	normal
Os02g0115700	1.05152e-08	-2.55467	down	0.000506031	-1.38592	normal	0.569397	0.460308	normal	0.861255	-0.215498	normal
Os02g0115801	9.05086e-06	-2.72283	down	0.113346	-0.869678	normal	0.27674	0.771361	normal	0.827435	0.265532	normal
Os02g0115900	0.679042	-0.128953	normal	0.0130582	-0.876178	normal	4.14824e-07	-2.28578	down	0.00291554	-1.29426	normal
Os02g0115950	0.930223	-0.0400277	normal	0.0473961	-0.71405	normal	5.9601e-07	-2.40987	down	0.00128614	-1.39076	normal
Os02g0116300	6.02317e-11	4.57918	up	2.53058e-09	4.14623	up	6.77266e-08	-3.51889	down	0.000430626	-2.34216	down
Os02g0116400	2.34078e-07	-4.36045	down	8.79635e-07	-4.00691	down	0.00918755	-2.87641	down	0.0200763	-2.00798	normal
Os02g0116500	1.54236e-22	-3.5557	down	7.5294e-26	-3.74974	down	0.00279056	-1.91249	down	0.168474	-1.03234	normal
Os02g0116600	1.23145e-05	-1.1049	normal	1.96603e-13	-1.88637	down	0.279158	-0.407374	normal	0.163304	-0.674031	normal
Os02g0116750	--	--	--	--	--	--	0.0930827	-1.73891	normal	0.899694	-0.182165	normal
Os02g0116800	2.21726e-52	5.19851	up	3.50399e-24	4.01591	up	5.92513e-07	-2.07814	down	0.125887	-0.736033	normal
Os02g0117100	1.94553e-17	-2.18474	down	6.53307e-20	-2.36989	down	0.861769	-0.0930892	normal	0.646527	-0.284179	normal
Os02g0117200	0.143416	-0.856039	normal	0.000209114	-2.13653	down	0.00484499	-1.95858	down	0.0222808	-1.72329	normal
Os02g0117500	1.58e-34	3.77201	up	1.32975e-13	2.61753	up	1	-0.00607382	normal	0.914165	0.0789938	normal
Os02g0117550	1.34805e-10	3.10333	up	3.51652e-11	3.00247	up	0.759706	0.201293	normal	0.822421	0.208366	normal
Os02g0117600	3.98865e-25	-5.25936	down	1.98317e-17	-3.85005	down	0.851554	0.163964	normal	0.705248	-0.395738	normal
Os02g0117900	2.86975e-07	2.31682	up	0.000621988	1.58532	up	0.0191016	-1.22922	normal	0.552762	-0.426007	normal
Os02g0118000	5.41874e-19	-3.01319	down	2.93173e-07	-1.50556	normal	0.34442	0.507551	normal	0.630728	0.367036	normal
Os02g0118200	0.00169787	-0.967855	normal	8.66905e-05	-1.18366	normal	8.59292e-07	1.87671	up	0.31103	0.656241	normal
Os02g0118400	0.0601969	0.78642	normal	0.389713	-0.421691	normal	9.65387e-09	-2.40799	down	0.00041448	-1.68371	down
Os02g0119200	2.39085e-05	1.92104	up	0.119948	0.783223	normal	0.0241151	1.14494	normal	0.674894	0.365775	normal
Os02g0119250	1.57101e-15	2.61771	up	2.78276e-05	1.55869	normal	0.00307284	1.10701	normal	0.705822	0.260508	normal
Os02g0119800	2.07556e-10	-1.63471	down	1.46033e-14	-1.98269	down	0.000159987	-1.24675	normal	0.000284184	-1.50868	normal
Os02g0120300	--	--	--	0.466688	0.479792	normal	0.879156	0.166573	normal	0.942047	0.115397	normal
Os02g0120500	9.60952e-47	6.23676	up	0.0133062	3.26712	normal	1.28744e-05	-3.436	down	0.172538	-1.00197	normal
Os02g0120600	1.30938e-10	-6.69338	down	6.95589e-07	-4.4312	down	0.0988018	1.53514	normal	0.719583	-0.582913	normal
Os02g0120800	1.35096e-71	4.63423	up	5.96719e-54	4.02021	up	1.1581e-05	-1.41836	normal	0.100916	-0.799214	normal
Os02g0121000	1.95888e-05	-1.09812	normal	1.66339e-12	-1.83799	down	0.271309	0.457412	normal	0.723911	-0.238788	normal
Os02g0121400	3.44832e-08	-1.69886	down	7.03564e-05	-1.14678	normal	0.409763	0.422269	normal	0.745852	0.251144	normal
Os02g0121500	7.47183e-05	-1.42944	normal	2.64916e-06	-1.84206	down	0.00236328	-0.995866	normal	0.270616	-0.541891	normal
Os02g0122100	6.65853e-09	3.51994	up	3.83854e-06	2.77911	up	0.000110232	2.30029	up	0.0899072	1.37197	normal
Os02g0122400	5.71827e-26	2.73797	up	4.88103e-14	2.04225	up	0.0207702	-0.800941	normal	0.9317	0.0606078	normal
Os02g0122500	1.0515e-13	-3.70709	down	7.75563e-09	-2.64358	down	0.0160299	0.928182	normal	0.0975915	0.784925	normal
Os02g0122600	0.0160546	0.683557	normal	0.0353925	0.592136	normal	1.21228e-10	2.35257	up	9.02705e-05	1.85349	up
Os02g0122900	1.11361e-11	-1.94399	down	1.67698e-09	-1.64896	down	0.350998	-0.461809	normal	0.775627	-0.208821	normal
Os02g0123100	5.07086e-07	2.006	up	0.0565706	0.860471	normal	0.00203691	-2.10552	down	0.00849539	-1.66622	down
Os02g0125000	1.60278e-17	-2.40008	down	2.38921e-14	-2.08149	down	0.790088	0.156017	normal	0.656401	0.320262	normal
Os02g0125200	1.53321e-05	4.66387	up	6.95522e-15	4.4691	up	0.50351	-0.461008	normal	0.483756	0.51658	normal
Os02g0125300	3.40112e-19	-2.57203	down	2.34415e-14	-2.29453	down	0.0165712	0.757464	normal	0.21797	0.614633	normal
Os02g0125350	1.10418e-12	-2.98126	down	1.70093e-09	-2.25436	down	0.168358	1.00099	normal	0.418834	0.746722	normal
Os02g0125400	1.04153e-07	3.31391	up	6.08357e-09	5.42493	up	0.0847189	-1.23192	normal	0.358832	-0.617395	normal
Os02g0125566	0.000228514	1.75732	up	0.00407771	1.34424	normal	0.648768	0.318363	normal	0.635982	0.413303	normal
Os02g0125600	2.06737e-07	2.79032	up	1.21126e-05	2.30668	up	0.913093	0.0983974	normal	0.67809	0.411702	normal
Os02g0126000	2.66024e-40	-5.26067	down	1.87421e-20	-2.9605	down	0.604536	-0.545793	normal	0.721805	0.392551	normal
Os02g0126400	1.91457e-27	-3.19503	down	3.34647e-30	-3.62045	down	0.387966	0.312967	normal	0.822546	-0.145561	normal
Os02g0128800	7.99316e-24	2.68651	up	5.84674e-17	2.26717	up	0.00740851	-0.914231	normal	0.98239	0.0176441	normal
Os02g0129300	1.2117e-81	-6.24598	down	1.74737e-63	-5.11323	down	1.30849e-07	-2.55445	down	2.66363e-05	-2.26036	down
Os02g0129600	3.25458e-08	1.61062	up	0.000655737	1.04657	normal	0.954206	-0.0388721	normal	0.995469	-0.011022	normal
Os02g0129900	1.66696e-10	-3.55043	down	3.82937e-06	-2.2762	down	0.67987	0.249867	normal	0.971161	0.0410374	normal
Os02g0130100	0.0023086	-1.41769	normal	0.00914601	-1.18142	normal	5.05346e-07	1.69385	up	0.411856	0.486227	normal
Os02g0130200	1.50467e-06	2.99111	up	--	--	--	2.13999e-08	-3.44421	down	0.00322942	-1.87324	down
Os02g0130600	7.1078e-27	4.15682	up	1.24418e-13	5.75506	up	0.368983	0.448219	normal	0.96309	0.051587	normal
Os02g0131000	0.294407	0.708054	normal	0.0627856	1.10134	normal	8.76139e-06	-2.1514	down	0.000177533	-2.06436	down
Os02g0131050	0.233214	0.527377	normal	0.049927	-1.47834	normal	0.486809	-0.387785	normal	8.75055e-07	-2.01405	down
Os02g0132500	2.96867e-30	2.72587	up	6.0195e-24	2.42914	up	0.0250464	-0.917466	normal	0.0391551	-1.17482	normal
Os02g0133900	9.68238e-08	3.39819	up	9.46451e-05	3.02649	up	0.0161366	-1.73446	normal	0.131952	-1.14117	normal
Os02g0134200	0.00536495	-1.62054	down	0.47337	-0.295549	normal	8.36043e-31	5.25021	up	1.06233e-07	3.55695	up
Os02g0134300	3.59594e-14	-2.82086	down	0.197918	-0.37475	normal	1.78329e-14	5.07558	up	0.00572116	4.34674	up
Os02g0134700	--	--	--	0.000526379	Inf	up	--	--	--	--	--	--
Os02g0135000	--	--	--	2.06378e-05	8.97715	up	0.00131202	Inf	up	--	--	--
Os02g0135300	1.47412e-15	5.26039	up	6.87956e-14	4.82986	up	0.752426	-0.303569	normal	0.894767	0.159308	normal
Os02g0135850	2.87096e-07	1.82502	up	5.66898e-07	1.7129	up	0.646175	0.215386	normal	0.975965	0.0273194	normal
Os02g0135900	5.05172e-15	-2.57154	down	4.55251e-15	-2.47094	down	0.297196	-0.567743	normal	0.258102	-0.741748	normal
Os02g0136000	0.0737527	1.09133	normal	0.00984271	1.5511	normal	1.306e-06	2.58444	up	0.371131	0.808512	normal
Os02g0136150	1.57734e-05	-2.46879	down	4.38681e-06	-2.42409	down	0.46534	-0.791279	normal	0.81651	-0.293857	normal
Os02g0136800	4.25648e-22	-2.91868	down	4.03639e-06	-1.22192	normal	0.294445	0.460469	normal	0.888776	0.112415	normal
Os02g0136900	0.300914	1.74303	normal	2.73099e-08	2.54429	up	0.925043	0.140596	normal	0.857218	0.427215	normal
Os02g0137200	8.75093e-19	-2.32822	down	8.2413e-08	-1.42275	normal	0.0427939	1.10862	normal	0.185206	0.644246	normal
Os02g0137600	2.83928e-05	-2.25318	down	0.0513602	-0.900764	normal	0.1262	1.04225	normal	0.28145	0.910131	normal
Os02g0137700	0.00014327	-3.42259	down	1.41954e-06	-4.90458	down	0.0924169	-1.10806	normal	0.0377183	-1.52785	normal
Os02g0138000	1.43621e-76	5.96975	up	1.57429e-08	4.30758	up	9.61556e-22	-3.19244	down	0.00277351	-1.28652	normal
Os02g0139000	1.28352e-13	-2.24118	down	5.94266e-13	-2.09133	down	0.442303	0.493585	normal	0.93125	0.105682	normal
Os02g0139100	8.26612e-12	-1.95503	down	5.85983e-08	-1.46787	normal	0.0411493	0.879194	normal	0.310251	0.614878	normal
Os02g0139300	1.50057e-57	5.05535	up	6.3893e-41	4.45269	up	0.0881697	-0.595261	normal	0.271643	-0.544468	normal
Os02g0140800	0.690938	0.273087	normal	0.00893839	1.6832	up	--	--	--	--	--	--
Os02g0142060	0.0840336	3.221	normal	0.00894946	2.89218	up	0.830062	-0.319545	normal	0.954764	0.0896199	normal
Os02g0144200	--	--	--	5.14824e-13	Inf	up	0.0369912	-1.82114	normal	0.98457	-0.0387807	normal
Os02g0146500	9.06642e-09	-2.03355	down	2.3591e-08	-1.99718	down	0.831952	0.10277	normal	0.853491	0.134515	normal
Os02g0147200	4.98711e-12	-2.30204	down	4.57937e-08	-1.72342	down	0.970859	0.022751	normal	0.931834	-0.0929335	normal
Os02g0148000	7.24321e-12	-2.35675	down	0.000868154	-1.15618	normal	0.0690729	0.686658	normal	0.781739	-0.170843	normal
Os02g0148600	8.6017e-12	4.66934	up	2.8958e-12	4.6394	up	0.10873	-1.14684	normal	0.905699	-0.139512	normal
Os02g0149500	0.0293952	1.3201	normal	2.25519e-05	2.37074	up	0.518017	0.512097	normal	0.576176	0.537116	normal
Os02g0149600	0.00113089	2.10733	up	1.07589e-13	3.32889	up	0.0629032	1.19117	normal	0.00401737	1.87304	up
Os02g0149750	3.16211e-08	2.74209	up	4.11302e-07	2.42	up	0.00271134	-1.4335	normal	0.625471	-0.336723	normal
Os02g0150000	--	--	--	7.39515e-14	Inf	up	0.989127	-0.0573978	normal	0.859447	0.234217	normal
Os02g0150900	0.137859	-0.42634	normal	0.103475	0.424124	normal	7.40943e-07	1.6049	up	0.0127433	1.16468	normal
Os02g0151300	0.894327	-0.190779	normal	1.44697e-16	3.0808	up	0.00679036	2.00657	up	0.514092	1.20751	normal
Os02g0151350	0.692584	-0.413329	normal	5.81118e-32	3.52182	up	1.39681e-09	2.39947	up	0.211425	1.58465	normal
Os02g0152900	2.32759e-29	-5.44239	down	1.51081e-11	-2.45239	down	0.818416	-0.257	normal	0.635959	-0.446678	normal
Os02g0153000	3.99e-08	2.47229	up	0.00262056	1.44607	normal	1.52433e-06	-2.16818	down	0.0193865	-1.22615	normal
Os02g0154100	0.00240132	1.61407	up	0.0143991	1.2698	normal	0.0574221	1.15375	normal	0.373735	0.742581	normal
Os02g0156100	0.229217	-0.377826	normal	0.00289112	-0.904256	normal	6.22027e-07	-1.83064	down	0.0194945	-1.07543	normal
Os02g0157600	4.48133e-08	-5.10445	down	4.21481e-07	-4.46426	down	--	--	--	--	--	--
Os02g0158100	4.73533e-14	5.39136	up	--	--	--	0.00296809	-3.43379	down	0.0589594	-1.70993	normal
Os02g0158300	3.09553e-06	2.60202	up	0.033734	1.26194	normal	0.00180544	-2.13885	down	0.862648	-0.185251	normal
Os02g0158350	6.95839e-15	2.7187	up	0.0306753	0.956475	normal	1.54826e-05	-1.78249	down	0.665497	-0.270873	normal
Os02g0158550	0.00840258	-1.58165	normal	6.41001e-07	2.4875	up	0.675037	0.583651	normal	0.49973	1.12062	normal
Os02g0158701	8.5792e-51	5.42924	up	1.04947e-78	5.60792	up	0.749864	0.134547	normal	0.0938053	0.771286	normal
Os02g0159200	0.101482	0.493026	normal	2.02381e-10	1.58634	up	0.0503836	0.904162	normal	0.410547	0.521616	normal
Os02g0159700	2.25286e-44	3.55191	up	9.70796e-15	3.51113	up	3.27563e-22	2.86975	up	0.000264741	2.51143	up
Os02g0159800	1.77763e-26	3.97145	up	5.70285e-27	5.16385	up	1.01327e-33	4.49814	up	2.83833e-05	4.80739	up
Os02g0160000	0.717043	0.243315	normal	0.0718549	1.01281	normal	--	--	--	0.268163	1.0426	normal
Os02g0160200	0.12688	-0.39128	normal	0.000430387	-0.87872	normal	1.33272e-10	1.90309	up	0.0106964	1.10676	normal
Os02g0160500	1.69355e-40	-3.78532	down	5.28085e-11	-1.77751	down	0.0366183	1.30871	normal	0.530061	0.673056	normal
Os02g0160900	1.04574e-10	-4.68791	down	0.00036986	-1.91585	down	--	--	--	--	--	--
Os02g0161800	4.10125e-05	5.84711	up	2.57614e-05	5.24659	up	0.000166119	-2.92274	down	0.0408046	-1.5128	normal
Os02g0162200	4.015e-10	4.20087	up	--	--	--	0.00116837	-4.13935	down	0.0158293	-2.55249	normal
Os02g0162600	9.50285e-20	-6.96124	down	1.1636e-17	-6.36679	down	--	--	--	--	--	--
Os02g0163300	3.40955e-25	4.49155	up	4.68822e-33	4.9323	up	0.762347	-0.182979	normal	0.641653	0.313758	normal
Os02g0163400	2.83052e-68	6.52761	up	4.96499e-51	5.79149	up	6.41382e-05	-1.48191	normal	0.0595503	-0.944471	normal
Os02g0163500	0.00309555	1.42739	normal	7.43425e-06	1.87204	up	0.685691	0.25125	normal	0.788473	-0.241955	normal
Os02g0163533	2.84879e-16	3.91657	up	8.18403e-16	3.62722	up	0.055676	-1.22141	normal	0.693802	-0.324373	normal
Os02g0163600	1.03233e-07	-1.63737	down	2.3536e-06	-1.38361	normal	0.367935	-0.522454	normal	0.894379	-0.124537	normal
Os02g0164000	5.16524e-24	4.5177	up	7.01187e-13	3.46667	up	6.34927e-12	-2.68935	down	3.39881e-07	-2.2507	down
Os02g0164800	0.000464616	-1.77016	down	1.75526e-05	-2.04939	down	0.219226	-0.694992	normal	0.0140046	-1.5748	normal
Os02g0164900	5.11632e-49	3.56486	up	5.10002e-30	2.68604	up	0.456676	0.278933	normal	0.465122	0.415244	normal
Os02g0165100	2.46571e-14	-2.65082	down	2.4902e-25	-3.82786	down	0.000911637	1.84246	up	0.977743	0.0511771	normal
Os02g0165500	3.2255e-27	Inf	up	8.1601e-19	Inf	up	1.01694e-05	-3.05416	down	0.101947	-0.983867	normal
Os02g0166600	0.58552	-0.408172	normal	0.693407	0.191689	normal	2.21793e-07	2.53135	up	0.218809	0.993941	normal
Os02g0166800	1.36099e-14	5.28739	up	0.00068424	3.8011	up	0.346697	-0.621329	normal	0.464755	-0.588346	normal
Os02g0166875	1.1791e-17	Inf	up	1.01791e-13	Inf	up	0.316505	-0.863386	normal	0.974014	-0.0525929	normal
Os02g0167100	1.38301e-13	-2.85758	down	4.34841e-16	-3.04068	down	0.569826	-0.435286	normal	0.549677	-0.52762	normal
Os02g0167300	5.46455e-36	3.00396	up	6.00021e-32	2.79345	up	0.000149636	-1.30315	normal	0.183739	-0.723796	normal
Os02g0168000	1.04621e-09	-2.19669	down	0.00012783	-1.23569	normal	0.00361567	1.36114	normal	0.274347	0.761584	normal
Os02g0168100	1.37366e-06	-1.20049	normal	1.27431e-08	-1.42629	normal	5.92274e-12	2.04991	up	0.0260812	1.00391	normal
Os02g0168300	1.47901e-11	4.66766	up	2.75271e-07	4.07459	up	0.22347	-1.09459	normal	0.366985	-0.85885	normal
Os02g0168400	9.00873e-05	1.59558	up	0.258696	0.525675	normal	0.021259	-3.17134	normal	0.0935663	-1.94348	normal
Os02g0168700	1.01933e-10	-2.57374	down	7.67781e-10	-2.26878	down	0.673347	0.302815	normal	0.882736	0.165553	normal
Os02g0168800	8.93855e-13	-1.84953	down	3.80742e-11	-1.67765	down	0.370086	-0.338215	normal	0.102665	-0.756853	normal
Os02g0168850	--	--	--	--	--	--	0.98399	-0.0755109	normal	--	--	--
Os02g0169000	6.26296e-07	-1.59651	down	3.15721e-05	-1.26028	normal	0.952176	0.0357012	normal	0.684751	0.292055	normal
Os02g0169800	1.098e-18	-2.39849	down	8.10427e-13	-1.85073	down	0.176199	-0.617676	normal	0.337715	-0.561504	normal
Os02g0169900	2.74243e-31	-3.7927	down	7.88986e-22	-2.95744	down	0.792532	-0.149737	normal	0.940208	-0.0636209	normal
Os02g0170000	1.72721e-55	-5.6774	down	1.24519e-28	-3.47701	down	0.330955	-0.45474	normal	0.207029	-0.7094	normal
Os02g0170100	3.92352e-10	1.68939	up	7.01858e-11	1.70458	up	0.829308	-0.1279	normal	0.586083	-0.348465	normal
Os02g0170300	--	--	--	0.000175709	8.11372	up	0.895522	0.164318	normal	0.146965	1.4291	normal
Os02g0170500	1.80011e-17	2.12037	up	5.41523e-12	1.72982	up	0.00505899	0.901455	normal	0.0505512	0.878196	normal
Os02g0170701	7.31239e-13	5.56745	up	--	--	--	0.00333131	-2.15311	down	0.0587099	-1.49288	normal
Os02g0172800	1.54395e-15	Inf	up	5.19243e-13	Inf	up	0.0629291	1.51918	normal	--	--	--
Os02g0173000	0.0174531	1.37541	normal	1.89778e-06	2.32813	up	0.00970801	1.52107	normal	0.218873	0.986711	normal
Os02g0173200	5.08149e-10	-2.15239	down	0.0645813	0.510858	normal	2.43616e-19	4.67018	up	0.0315638	3.62259	normal
Os02g0174300	5.0201e-15	2.77107	up	2.17641e-08	2.09323	up	0.0530385	-0.954067	normal	0.458987	0.451231	normal
Os02g0174800	0.935965	-0.0500077	normal	4.86214e-38	3.24943	up	0.0551041	1.67679	normal	0.37967	1.76067	normal
Os02g0175000	0.00371451	-1.76951	down	9.42872e-09	-3.99628	down	0.76711	-0.350895	normal	0.304493	-0.981716	normal
Os02g0175400	9.60898e-12	2.40185	up	0.000461942	1.38156	normal	1.1165e-11	-2.22419	down	5.22389e-06	-1.82883	down
Os02g0176300	0.000154542	1.69022	up	6.64312e-20	3.04825	up	1.35902e-17	3.00561	up	9.53629e-09	2.54537	up
Os02g0177300	1.19318e-26	Inf	up	--	--	--	1.86246e-15	-4.8469	down	3.96455e-09	-3.01198	down
Os02g0177600	0.00624329	-1.23306	normal	2.44742e-14	2.22705	up	0.00846696	1.63613	up	0.467549	1.10059	normal
Os02g0177666	--	--	--	0.000144439	2.32067	up	0.0847189	1.61574	normal	0.454456	1.12204	normal
Os02g0177700	5.4078e-09	-2.80898	down	0.00235278	-1.21574	normal	0.0734164	0.965387	normal	0.721108	-0.419727	normal
Os02g0178000	4.16007e-20	-3.83876	down	6.16895e-23	-3.98027	down	0.949716	0.0672571	normal	0.924046	0.142231	normal
Os02g0178100	1.14558e-47	-7.84586	down	5.08219e-38	-6.58144	down	0.00852564	1.99135	up	0.0806718	2.5307	normal
Os02g0178700	1.4997e-19	Inf	up	2.81288e-12	Inf	up	8.07347e-06	-2.33364	down	0.0133034	-1.45883	normal
Os02g0179500	0.401233	-0.414357	normal	0.000951754	1.13575	normal	0.000281963	1.7318	up	0.0423685	1.18531	normal
Os02g0179600	9.89102e-06	3.8577	up	8.66926e-06	4.50326	up	2.19769e-22	4.88498	up	0.00518117	1.87496	up
Os02g0180500	0.00131093	1.3278	normal	0.72426	0.175337	normal	3.42703e-07	-2.23278	down	0.0360461	-1.08056	normal
Os02g0181200	0.000656762	-4.86237	down	0.0140649	-2.95977	normal	--	--	--	--	--	--
Os02g0181300	8.68947e-29	-5.49131	down	6.63434e-11	-2.39498	down	1.60195e-05	5.55818	up	--	--	--
Os02g0181700	1.10324e-15	Inf	up	--	--	--	0.370717	1.23734	normal	--	--	--
Os02g0182100	0.593257	-0.203109	normal	3.23934e-07	-1.88622	down	0.915802	0.0660425	normal	0.861482	-0.15919	normal
[truncated: 11,208 more rows]

## Sheet: Sheet2
Table S3-2 DEGs in LJ25 under chilling stress
Gene ID	11-0-2_FDR	11-0-2_log2FC	11-0-2_regulated	11-0-4_FDR	11-0-4_log2FC	11-0-4_regulated	25-0-2_FDR	25-0-2_log2FC	25-0-2_regulated	25-0-4_FDR	25-0-4_log2FC	25-0-4_regulated
Os01g0100466	0.312915	-0.619244	normal	0.498272	-0.396892	normal	4.48478e-05	-2.4887	down	0.294108	-0.761555	normal
Os01g0102300	3.98148e-45	-4.309	down	9.53684e-33	-3.3479	down	0.000663235	1.89629	up	0.0421177	1.46043	normal
Os01g0103000	7.43519e-06	2.04372	up	0.00624984	1.28769	normal	0.000319874	-2.32674	down	0.0429971	-1.13639	normal
Os01g0108600	3.30845e-05	-1.11885	normal	0.490388	0.185158	normal	0.000108951	1.94463	up	0.0836038	1.1036	normal
Os01g0108800	0.420277	0.51192	normal	0.224092	-1.33565	normal	0.00944241	-2.49092	down	0.0143176	-2.09229	normal
Os01g0110400	2.16037e-09	1.48693	normal	0.000438691	0.907362	normal	4.50978e-28	3.36125	up	0.00958653	1.94604	up
Os01g0110700	4.98207e-10	3.11517	up	6.4825e-05	2.09291	up	0.0207896	-1.9186	normal	0.00677026	-2.00226	down
Os01g0111700	--	--	--	0.773807	0.428897	normal	8.66116e-05	6.22202	up	--	--	--
Os01g0112000	--	--	--	2.84878e-15	6.68886	up	0.000377632	1.98825	up	0.134782	1.41349	normal
Os01g0113200	0.0712689	1.06256	normal	0.293681	0.894953	normal	3.13e-08	2.54075	up	0.712283	-0.389314	normal
Os01g0113300	--	--	--	--	--	--	1.47e-05	3.50346	up	--	--	--
Os01g0113800	0.13391	1.25596	normal	0.00125822	2.06046	up	2.04e-07	2.53776	up	0.46719	0.658734	normal
Os01g0118300	8.39359e-32	6.53057	up	4.00154e-17	5.1652	up	7.89326e-12	-2.81631	down	0.000241895	-1.69082	down
Os01g0118400	0.588083	-0.698899	normal	0.0257101	1.07957	normal	1.03924e-05	4.03816	up	0.202277	1.41028	normal
Os01g0118700	8.04871e-07	-1.61697	down	0.209093	-0.387097	normal	4.26962e-07	4.27755	up	0.0750598	1.88709	normal
Os01g0119000	0.0280368	3.25577	normal	9.48333e-15	4.10877	up	2.47167e-09	2.99809	up	0.278588	2.90171	normal
Os01g0120600	0.784171	-0.11735	normal	0.274131	0.368327	normal	1.26732e-05	1.76695	up	0.187271	0.834673	normal
Os01g0121200	5.55919e-05	4.53864	up	9.73867e-10	2.88644	up	1.15047e-06	-2.13441	down	0.176579	-0.745897	normal
Os01g0121500	0.000579917	-2.00199	down	6.87343e-09	-3.0678	down	2.56229e-07	5.90044	up	--	--	--
Os01g0121950	2.83684e-05	2.44987	up	1.4317e-06	3.05851	up	1.92624e-05	-2.99152	down	0.00219826	-2.20222	down
Os01g0122200	1.52591e-13	5.86532	up	1.30035e-18	6.77424	up	0.00866439	-1.73018	down	0.454917	-0.617378	normal
Os01g0123800	--	--	--	0.922104	-0.132985	normal	0.191254	1.22837	normal	--	--	--
Os01g0124100	0.000212204	2.65919	up	0.000176594	1.70612	up	0.000297802	4.99119	up	0.199417	1.63324	normal
Os01g0124200	4.23719e-12	2.23649	up	0.00310269	1.32796	normal	1.2935e-05	4.55612	up	0.286251	1.88756	normal
Os01g0124700	0.0881998	-1.05902	normal	0.00212833	2.32949	up	3.80249e-08	7.10399	up	0.00669359	4.88373	up
Os01g0125600	1.85236e-112	6.13807	up	5.78228e-65	4.7096	up	1.33263e-07	-1.69146	down	0.511672	-0.376293	normal
Os01g0125800	0.423394	0.362473	normal	0.7618	-0.158547	normal	8.78108e-06	-1.95559	down	0.00885296	-1.34409	normal
Os01g0125850	0.0633678	0.695836	normal	0.104201	-0.727363	normal	1.66791e-11	-2.52051	down	0.000858122	-1.47248	normal
Os01g0126100	--	--	--	--	--	--	5.73e-05	3.20578	up	--	--	--
Os01g0126200	8.41648e-19	-3.68608	down	4.18947e-18	-3.66736	down	7.8872e-05	-2.17354	down	0.138689	-0.965263	normal
Os01g0127500	9.37281e-19	9.37035	up	--	--	--	1.53828e-82	-9.79362	down	3.88635e-12	-2.7141	down
Os01g0128200	0.007821	-1.17571	normal	0.430858	0.369718	normal	0.0029055	2.24395	up	0.782088	-0.297968	normal
Os01g0129200	1.45561e-17	8.08749	up	1.73528e-15	7.52748	up	2.7435e-15	-3.89871	down	0.00270338	-1.65988	down
Os01g0130000	4.10158e-10	-2.05368	down	0.0232513	-0.67174	normal	3.12784e-16	2.87154	up	0.184049	1.13856	normal
Os01g0130100	1.69648e-05	-1.97414	down	0.151369	-0.576392	normal	1.56826e-10	3.19487	up	0.10774	1.58873	normal
Os01g0130400	4.01541e-27	3.46474	up	0.0813052	0.788494	normal	9.49861e-12	-2.20955	down	3.1713e-12	-2.72795	down
Os01g0132000	0.503613	-1.50739	normal	0.534305	-1.34909	normal	2.49657e-08	6.81621	up	0.205625	2.36421	normal
Os01g0133200	2.32698e-25	Inf	up	5.14824e-13	Inf	up	0.000362402	-4.55118	down	0.092669	-1.79792	normal
Os01g0133500	0.780579	-0.0983455	normal	0.0892348	-0.522755	normal	5.32866e-08	-1.87038	down	0.0106551	-1.11986	normal
Os01g0133832	0.0049015	4.81317	up	--	--	--	2.49785e-09	-3.54162	down	0.00173704	-1.9243	down
Os01g0133900	8.30082e-24	7.57915	up	1.89144e-05	6.58341	up	2.36951e-13	-3.12212	down	0.000362648	-1.71193	down
Os01g0134500	1.37582e-24	3.01043	up	1.07252e-09	2.00373	up	2.31684e-05	-1.84285	down	0.270415	-0.554963	normal
Os01g0134700	0.0224404	-1.43821	normal	0.00518949	-1.4758	normal	5.5662e-23	5.53286	up	0.00188933	4.47047	up
Os01g0134850	9.17352e-16	Inf	up	--	--	--	2.94429e-05	-5.39409	down	0.050611	-1.96842	normal
Os01g0135700	6.21762e-47	-4.64009	down	3.25353e-54	-5.54515	down	3.96438e-10	2.55075	up	0.0365761	1.55825	normal
Os01g0135900	0.876187	0.0869084	normal	2.18657e-12	1.63567	up	6.1879e-13	2.64231	up	0.216602	1.58397	normal
Os01g0136100	--	--	--	8.34267e-08	4.09953	up	1.53592e-05	2.63242	up	0.0113338	4.35684	normal
Os01g0136200	0.0011142	2.87585	up	4.28721e-65	5.55727	up	5.35811e-19	3.21424	up	7.5116e-05	4.36718	up
Os01g0136400	7.36954e-44	-4.0685	down	2.06899e-27	-2.91542	down	4.62731e-06	1.80574	up	0.240517	0.752965	normal
Os01g0138400	--	--	--	--	--	--	9.75e-09	Inf	up	--	--	--
Os01g0139000	1.99599e-05	2.42331	up	0.0285205	2.0521	normal	2.62812e-05	-1.93889	down	0.000116586	-2.04251	down
Os01g0139700	5.60906e-05	-2.6686	down	0.00011538	-2.51797	down	0.238966	1.05716	normal	--	--	--
Os01g0139900	--	--	--	--	--	--	--	--	--	1	0.0311083	normal
Os01g0140100	1.54423e-14	6.70451	up	1.19988e-14	4.46554	up	6.03816e-18	-3.27125	down	0.0103072	-1.43138	normal
Os01g0140400	4.78217e-64	4.79576	up	5.3306e-25	3.3884	up	3.45659e-07	-1.64423	down	0.156235	-0.751441	normal
Os01g0142300	0.127701	0.52018	normal	0.00123341	-1.65026	down	0.000923038	-2.83129	down	0.0030568	-2.2341	down
Os01g0143900	0.686635	0.451989	normal	0.0603084	1.04006	normal	3.3777e-11	2.67453	up	0.458103	0.812926	normal
Os01g0144500	--	--	--	--	--	--	0.868234	0.194655	normal	--	--	--
Os01g0147800	3.07589e-15	4.6418	up	0.00414136	2.27982	up	1.47218e-13	-4.18933	down	1.85166e-05	-2.40161	down
Os01g0147850	1.42834e-09	6.47422	up	--	--	--	1.57002e-05	-4.12191	down	0.0132696	-2.04451	normal
Os01g0149200	2.17145e-47	-4.26987	down	2.14312e-22	-2.78152	down	0.000331145	2.26788	up	0.109757	2.03259	normal
Os01g0150100	0.00559345	-0.791757	normal	0.000402772	-0.988149	normal	8.61411e-09	-1.93462	down	0.00203921	-1.30781	normal
Os01g0150400	--	--	--	--	--	--	0.000129314	-3.24861	down	0.00145799	-2.55691	down
Os01g0151600	0.019524	0.758387	normal	0.0445688	0.642795	normal	1.11983e-05	1.6742	up	0.59841	0.378529	normal
Os01g0151700	0.0330391	0.724054	normal	0.0931236	-0.865759	normal	3.97581e-29	-4.08527	down	3.3764e-07	-2.04596	down
Os01g0151750	--	--	--	--	--	--	6.89605e-07	-5.03962	down	0.0215015	-1.88651	normal
Os01g0152850	0.0244824	-1.2671	normal	0.000893344	-1.77832	down	0.000346964	2.30016	up	0.545665	0.621388	normal
Os01g0153300	0.413051	-0.216949	normal	2.08998e-14	-1.94568	down	0.00162059	-1.76837	down	0.00790059	-1.29552	normal
Os01g0155000	--	--	--	0.0181792	2.17971	normal	1.91693e-05	5.07228	up	--	--	--
Os01g0155500	1.21845e-121	-9.34526	down	1.23901e-94	-7.24296	down	0.00125865	3.09992	up	0.0178004	3.45136	normal
Os01g0158400	2.0967e-10	-5.36162	down	2.56847e-06	-3.00492	down	0.664195	0.471636	normal	--	--	--
Os01g0158500	0.0842783	-0.761796	normal	0.626597	-0.212448	normal	0.000218053	1.76618	up	0.619531	0.439992	normal
Os01g0158566	--	--	--	--	--	--	0.732552	-0.461006	normal	--	--	--
Os01g0159000	2.55969e-48	8.30323	up	9.99348e-24	6.72549	up	1.20046e-05	5.51127	up	0.394729	3.01836	normal
Os01g0159300	5.08679e-09	-1.46695	normal	1.94111e-14	-1.94837	down	6.68582e-12	2.09654	up	0.437008	0.445256	normal
Os01g0159400	0.000136887	0.93408	normal	0.0022096	0.751652	normal	4.98282e-09	2.09466	up	0.129042	0.884127	normal
Os01g0159800	8.0579e-42	5.41931	up	4.16677e-18	4.67068	up	2.95654e-07	2.1944	up	0.248642	0.715205	normal
Os01g0160100	0.0266644	0.990551	normal	3.434e-09	2.05059	up	2.25911e-11	3.04663	up	0.000569809	3.0696	up
Os01g0160150	0.00418546	1.46723	normal	0.000557365	1.60846	up	0.000352695	2.83583	up	0.00246475	2.94368	up
Os01g0160800	--	--	--	0.864525	0.174081	normal	8.33202e-15	4.15821	up	0.37741	1.99474	normal
Os01g0165100	0.014336	1.33312	normal	1.43364e-05	2.4768	up	0.00219378	1.658	up	0.448072	0.654363	normal
Os01g0165200	2.24946e-13	2.83091	up	4.44326e-05	1.74849	up	1.78102e-06	-1.99257	down	0.0125538	-1.23178	normal
Os01g0166500	5.44779e-107	6.57288	up	2.51936e-18	4.86585	up	3.24393e-13	-2.40697	down	0.140296	-0.692387	normal
Os01g0167100	2.11023e-08	-3.6702	down	1.37789e-12	-4.87466	down	0.00222493	-2.69332	down	0.00531992	-2.30812	down
Os01g0167400	4.23471e-06	-2.35669	down	1.17056e-06	-2.29885	down	2.41386e-08	3.95095	up	0.0289843	1.78127	normal
Os01g0167900	2.36547e-12	3.37206	up	0.00176177	2.59272	up	1.33538e-15	-3.1721	down	0.000365934	-1.74186	down
Os01g0170000	0.00107932	-3.90253	down	0.0132577	-2.65239	normal	8.5593e-12	6.50911	up	--	--	--
Os01g0170051	2.48383e-08	-3.71425	down	4.76834e-09	-3.97487	down	4.06069e-06	5.47389	up	0.0577182	2.6806	normal
Os01g0170300	2.86403e-14	4.84765	up	4.32358e-18	3.73401	up	1.47938e-11	-2.21446	down	0.000465711	-1.44488	normal
Os01g0170500	4.16734e-13	5.96756	up	6.96547e-35	5.09629	up	9.9057e-08	-2.22426	down	0.562329	-0.652092	normal
Os01g0171100	3.68611e-19	6.72821	up	--	--	--	0.000739623	-3.11156	down	0.032616	-1.80934	normal
Os01g0172100	5.73992e-24	-3.10893	down	4.03617e-13	-2.01617	down	1.30849e-05	2.86955	up	0.213589	0.887916	normal
Os01g0173900	0.0136222	-0.624378	normal	0.301801	0.266908	normal	4.79044e-16	2.90731	up	0.00406831	1.79913	up
Os01g0174700	4.36894e-10	2.15318	up	8.86766e-05	1.44203	normal	6.31006e-07	-2.07429	down	0.349043	-0.578041	normal
Os01g0175100	6.12121e-14	-1.91127	down	7.51441e-16	-2.11166	down	4.46607e-21	3.19747	up	0.00988916	1.18806	normal
Os01g0176100	0.263201	-0.699293	normal	0.811435	-0.16176	normal	0.00104645	2.06647	up	0.344264	1.11267	normal
Os01g0176400	0.300002	-0.394791	normal	3.69907e-07	-2.04049	down	2.21491e-10	-2.54895	down	2.11479e-06	-2.14909	down
Os01g0176500	4.76e-13	Inf	up	--	--	--	0.000482405	-4.00389	down	0.00892539	-2.47241	down
Os01g0177100	6.65803e-44	6.28264	up	9.87913e-25	5.09062	up	7.89315e-10	-2.31139	down	0.00877302	-1.19433	normal
Os01g0177900	1.79324e-122	6.50728	up	8.27057e-37	5.154	up	1.13249e-11	-2.3119	down	0.0410642	-1.02367	normal
Os01g0179000	0.0878083	2.60182	normal	1.1941e-11	3.40188	up	4.2778e-08	2.69016	up	0.469385	0.562633	normal
Os01g0182700	9.83558e-13	3.93993	up	2.02559e-17	4.22582	up	1.09587e-05	-1.87249	down	0.211979	-0.686502	normal
Os01g0183500	--	--	--	6.9726e-07	6.66433	up	0.0167871	6.31051	normal	--	--	--
Os01g0185400	0.177228	0.352489	normal	2.12046e-06	1.11816	normal	1.45112e-09	1.7973	up	0.000260802	1.49969	normal
Os01g0186000	2.09129e-05	2.59443	up	5.55173e-16	4.51396	up	0.00217266	3.17795	up	0.0288051	2.12305	normal
Os01g0186950	7.05939e-09	-5.29029	down	9.51094e-06	-3.57875	down	7.41981e-13	4.59608	up	0.00142519	3.87143	up
Os01g0188100	1.42609e-15	2.30453	up	1.13049e-12	1.84888	up	2.04138e-12	2.0813	up	0.00522616	1.20133	normal
Os01g0190500	--	--	--	1.59034e-12	6.56269	up	8.70065e-08	-3.60883	down	0.001358	-2.04029	down
Os01g0191700	7.52507e-22	-2.50571	down	6.44007e-17	-2.19613	down	2.49702e-19	2.69422	up	0.0992423	1.59424	normal
Os01g0191800	1.04903e-11	4.70759	up	--	--	--	1.20293e-07	-4.27951	down	0.00355069	-1.9442	down
Os01g0192300	6.23503e-10	-2.4753	down	4.85649e-06	-1.36551	normal	0.00724253	2.58026	up	0.489897	0.520652	normal
Os01g0194300	0.179716	-0.408401	normal	0.714692	0.1103	normal	7.44371e-12	2.25505	up	0.00201605	1.43069	normal
Os01g0195200	2.44541e-101	5.79752	up	6.82117e-51	4.3205	up	4.8499e-10	-2.92918	down	0.00367258	-1.50286	normal
Os01g0196300	--	--	--	0.00351603	3.65465	up	0.00831308	4.15787	up	--	--	--
Os01g0197100	0.379432	-0.493671	normal	0.63689	0.231477	normal	0.00146977	1.78365	up	0.131267	1.1584	normal
Os01g0197150	0.302701	-0.43974	normal	0.114378	0.486689	normal	1.83483e-09	2.30553	up	0.00899911	1.41856	normal
Os01g0197900	2.78493e-11	3.22547	up	5.47531e-12	2.77522	up	7.83141e-05	1.79971	up	0.0463388	1.24306	normal
Os01g0200300	6.18207e-06	-3.81681	down	0.139489	0.98193	normal	2.51005e-20	4.29123	up	0.0655417	2.98799	normal
Os01g0200350	1e-05	-3.29808	down	0.24025	0.816276	normal	1.21e-07	5.24261	up	--	--	--
Os01g0200400	0.850635	-0.105601	normal	0.755227	-0.15509	normal	0.000368639	-2.56396	down	0.00353545	-1.73611	down
Os01g0200600	1.1112e-06	2.96755	up	--	--	--	0.00213	-2.70333	down	0.103346	-1.39966	normal
Os01g0201100	2.90043e-44	-5.34602	down	2.63888e-05	-1.15687	normal	3.83066e-12	3.41355	up	0.0930831	2.70544	normal
Os01g0201250	0.167716	0.854303	normal	0.123133	0.964203	normal	0.00767646	-2.17546	down	0.266011	-0.991763	normal
Os01g0201275	0.0832562	1.06214	normal	0.152714	0.886732	normal	0.00291411	-2.16581	down	0.116024	-1.25602	normal
Os01g0201600	5.06015e-178	9.37691	up	2.70801e-12	6.9451	up	1.70326e-12	-3.37012	down	0.00142519	-1.42608	normal
Os01g0202800	0.00515611	-1.68684	down	0.413254	-0.457564	normal	0.004598	-1.74567	down	0.0441823	-1.41529	normal
Os01g0205900	1.51472e-66	10.0852	up	3.99661e-14	6.42535	up	4.8357e-07	-4.20275	down	0.000918546	-2.53473	down
Os01g0206300	--	--	--	--	--	--	5.50196e-05	6.02269	up	--	--	--
Os01g0207900	--	--	--	1.00728e-08	3.83485	up	0.00131639	3.27101	up	--	--	--
Os01g0209800	1.55888e-11	-3.86784	down	1.02668e-11	-3.92613	down	0.0412615	1.70367	normal	--	--	--
Os01g0209901	1.36854e-07	-4.48885	down	2.54651e-08	-4.93679	down	0.000451628	1.63544	up	0.846523	0.226114	normal
Os01g0210300	2.27065e-18	8.24635	up	--	--	--	1.46968e-05	-3.86129	down	0.00167734	-2.30434	down
Os01g0211800	9.1494e-17	3.85419	up	--	--	--	1.0412e-07	-6.07623	down	0.00592765	-2.40846	down
Os01g0212000	3.33972e-22	8.80325	up	1.59034e-12	6.56322	up	0.00027836	-2.68983	down	0.372413	-0.758334	normal
Os01g0212900	--	--	--	--	--	--	0.0819649	-3.03647	normal	--	--	--
Os01g0213400	1.67962e-42	-6.881	down	5.75698e-39	-5.71386	down	3.73095e-07	Inf	up	--	--	--
Os01g0213800	1.36708e-10	3.96874	up	1.22674e-07	3.23738	up	0.00211578	-2.53232	down	0.526796	-0.551456	normal
Os01g0214001	8.11117e-78	5.05745	up	3.63713e-45	4.03615	up	0.0010493	-2.36189	down	0.66337	-0.317685	normal
Os01g0214400	2.54324e-25	-2.84385	down	5.07438e-09	-1.46891	normal	0.000111897	1.70077	up	0.502619	0.420478	normal
Os01g0214600	0.398834	1.30391	normal	6.37616e-82	4.89529	up	1.5781e-07	3.49526	up	0.198255	2.90517	normal
Os01g0214800	6.5441e-47	-4.72752	down	0.161093	-0.368694	normal	1.57964e-44	5.37609	up	0.0374709	4.01106	normal
Os01g0215500	--	--	--	2.38322e-35	7.80826	up	0.00662125	2.19675	up	0.252541	2.59743	normal
Os01g0215700	7.18192e-93	9.76257	up	2.24263e-21	8.44127	up	3.8356e-14	-3.86294	down	0.000153743	-1.55101	normal
Os01g0215725	1.89121e-58	8.92698	up	4.68192e-23	6.92711	up	1.47298e-09	-3.88762	down	0.000722942	-1.65433	down
Os01g0217500	--	--	--	--	--	--	0.000165315	2.45735	up	0.919406	-0.154185	normal
Os01g0218100	0.000845536	-3.42411	down	0.154429	0.668829	normal	0.000226283	4.86376	up	0.0729994	3.94713	normal
Os01g0218350	1.31262e-10	3.08265	up	0.0942921	0.967712	normal	3.55896e-07	-3.0034	down	0.00560512	-1.54062	normal
Os01g0219300	--	--	--	5.27984e-05	2.39965	up	0.0689516	-1.08149	normal	0.0065447	-1.83794	down
Os01g0219500	3.81237e-22	9.59227	up	--	--	--	0.00279927	-7.76722	down	0.25148	-2.15087	normal
Os01g0220400	7.1513e-13	-3.79933	down	0.0303371	-0.780377	normal	0.00227322	2.09833	up	0.0541498	2.43041	normal
Os01g0222500	0.455856	-0.477897	normal	0.851642	0.107249	normal	3.50971e-06	-2.12272	down	2.66363e-05	-2.1869	down
Os01g0223000	0.000350179	1.52605	normal	2.12152e-05	1.65185	up	0.000174125	2.04331	up	0.0397273	1.47247	normal
Os01g0223500	0.0254917	-0.562179	normal	9.22512e-12	-1.72345	down	2.31271e-15	-2.59317	down	0.000497403	-1.49579	normal
Os01g0224200	--	--	--	--	--	--	0.198524	1.26245	normal	--	--	--
Os01g0224400	0.939335	0.028643	normal	0.194531	0.418452	normal	7.64637e-07	2.11253	up	0.0332682	1.30086	normal
Os01g0225550	0.105661	0.911848	normal	5.52203e-10	2.39209	up	7.6365e-24	4.20093	up	0.0504997	3.43865	normal
Os01g0226200	1.1896e-11	5.49876	up	1.07435e-27	5.35315	up	2.24745e-07	-2.49371	down	0.0862694	-0.850554	normal
Os01g0226300	7.73286e-37	3.38671	up	2.61541e-24	2.80249	up	5.45654e-08	-1.80144	down	0.0018292	-1.41185	normal
Os01g0230800	0.0952334	1.02166	normal	3.93601e-11	3.12053	up	0.000253711	2.28523	up	0.00251497	2.173	up
Os01g0231000	0.0965185	0.41072	normal	0.0465149	0.496024	normal	8.08378e-23	-4.31924	down	0.445165	-0.661404	normal
Os01g0231950	0.856106	0.069521	normal	0.000276793	1.51797	normal	1.98372e-10	-2.02917	down	0.0059462	-1.17305	normal
Os01g0232200	2.24308e-80	11.3989	up	0.00436825	7.3577	up	3.31409e-10	-4.08902	down	0.000198636	-2.3146	down
Os01g0233500	0.00109309	1.80333	up	0.0605828	1.0642	normal	0.00337657	-1.85524	down	0.149323	-1.06856	normal
Os01g0233900	1.74074e-11	2.72171	up	2.30616e-28	3.62272	up	0.000209521	1.72027	up	0.000859735	1.62079	up
Os01g0234700	0.975085	-0.0435897	normal	7.07898e-05	1.72025	up	0.000361575	-1.866	down	0.181206	-0.742203	normal
Os01g0235900	2.78329e-120	-11.6349	down	9.3242e-64	-5.12627	down	6.03094e-05	7.81954	up	--	--	--
Os01g0236000	0.79666	0.146819	normal	0.880337	0.084451	normal	0.000608847	-1.7781	down	0.171927	-0.870168	normal
Os01g0236400	4.54836e-23	7.39096	up	4.05925e-12	5.13311	up	7.46216e-06	-2.32677	down	0.530468	-0.44003	normal
Os01g0237400	--	--	--	--	--	--	4.51e-05	2.79858	up	0.689108	1.05686	normal
Os01g0240700	1.68955e-15	Inf	up	--	--	--	--	--	--	0.973815	0.0677725	normal
Os01g0241400	--	--	--	--	--	--	2.91917e-05	3.38403	up	--	--	--
Os01g0242300	0.254067	0.520788	normal	0.950438	0.0310002	normal	1.27376e-10	-2.4781	down	1.27554e-06	-2.13143	down
Os01g0243700	5.874e-17	6.19565	up	2.0645e-11	4.93915	up	7.68193e-15	-3.36387	down	6.18362e-08	-2.50429	down
Os01g0244400	3.67446e-12	Inf	up	--	--	--	0.0539921	#NAME?	normal	--	--	--
Os01g0246601	--	--	--	--	--	--	2.24418e-05	-4.41784	down	0.380068	-0.904924	normal
Os01g0246700	1.62671e-68	-5.42405	down	1.07581e-20	-2.57924	down	9.09145e-74	6.33871	up	9.62745e-11	4.09971	up
Os01g0247500	0.0763596	-0.807298	normal	0.0159372	0.827124	normal	1.57713e-07	2.10778	up	0.0726073	1.09557	normal
Os01g0247550	0.439983	-0.519322	normal	0.208953	0.676879	normal	0.00173403	2.07657	up	0.218404	1.10666	normal
Os01g0247900	3.41275e-12	7.09937	up	--	--	--	1.18988e-08	-3.27798	down	3.32084e-05	-2.53151	down
Os01g0248701	--	--	--	--	--	--	0.00960707	4.73138	up	--	--	--
Os01g0251400	1.29653e-170	8.7223	up	0.00680235	5.67515	up	4.21185e-25	-3.95857	down	0.000469787	-1.80846	down
Os01g0252300	--	--	--	--	--	--	1.26268e-05	-6.35309	down	0.0249707	-2.47454	normal
Os01g0253400	6.39462e-07	2.87081	up	0.0729728	2.32857	normal	1.12301e-05	-2.38967	down	0.00129629	-1.77228	down
Os01g0253500	--	--	--	3.16631e-06	3.37108	up	2.56721e-16	3.8508	up	0.212979	1.6993	normal
Os01g0254300	--	--	--	--	--	--	0.00093218	-2.68794	down	0.00907781	-2.04299	down
Os01g0254350	--	--	--	--	--	--	9.5e-05	-3.38327	down	0.0185871	-1.87922	normal
Os01g0256500	0.0113791	-0.838281	normal	5.23673e-09	-2.06387	down	1.79508e-24	3.15656	up	0.362008	2.87033	normal
Os01g0257100	2.33134e-08	3.53543	up	2.91069e-55	5.19779	up	2.67891e-05	-1.72611	down	0.0153447	-1.16492	normal
Os01g0259200	0.00658549	-0.760867	normal	0.906341	-0.0395751	normal	1.03051e-10	2.03301	up	0.0339799	1.01243	normal
Os01g0261200	0.00704491	-0.67961	normal	0.00829618	-0.685577	normal	1.10006e-21	2.77617	up	3.49718e-07	2.27501	up
Os01g0262500	0.236996	-0.676181	normal	0.496764	-0.373388	normal	0.00112182	-1.90952	down	0.372168	-0.983575	normal
Os01g0262600	0.0942309	-0.614248	normal	0.4565	-0.270906	normal	0.00072774	-1.64861	down	0.844639	-0.137095	normal
Os01g0263600	3.37669e-17	2.20547	up	1.08586e-12	1.87185	up	1.33513e-09	1.9622	up	9.67648e-05	1.66457	up
Os01g0263900	5.37583e-88	5.68669	up	4.83231e-24	3.6137	up	2.03876e-21	3.27783	up	3.33253e-08	2.49438	up
Os01g0264000	2.83058e-46	5.38021	up	3.36524e-21	3.52816	up	2.00104e-18	3.25442	up	2.4883e-06	2.3402	up
Os01g0264600	--	--	--	1.00027e-19	Inf	up	3.27883e-07	3.52348	up	--	--	--
Os01g0265000	0.939121	0.04725	normal	0.498062	-0.522931	normal	0.00570064	-1.9169	down	0.725869	-0.3343	normal
Os01g0265100	2.50302e-13	3.72641	up	4.29332e-24	4.37749	up	0.00330023	-1.32796	normal	0.00112091	-1.65242	down
Os01g0267800	0.0206444	1.39502	normal	0.025884	1.6326	normal	0.000670379	-2.60066	down	0.39951	-0.785367	normal
Os01g0267900	9.30517e-13	1.71766	up	0.987584	0.00284687	normal	7.63372e-08	-2.09652	down	0.0269178	-0.971863	normal
Os01g0268600	1.74045e-12	-3.29763	down	5.23001e-09	-2.38061	down	5.8368e-08	3.76298	up	--	--	--
Os01g0269000	0.341786	-0.334598	normal	0.605172	0.169659	normal	1.10256e-09	2.25828	up	0.0626087	1.12533	normal
Os01g0270100	2.92431e-19	2.09845	up	2.14632e-15	1.87864	up	2.6014e-08	1.64656	up	1.40342e-05	1.86876	up
Os01g0270300	0.267082	-1.11583	normal	0.883661	-0.156084	normal	9.7013e-10	-3.1128	down	0.125085	-1.06387	normal
Os01g0270501	0.105076	-0.713461	normal	0.0213071	0.776842	normal	7.20743e-08	-2.15696	down	0.180369	-0.750662	normal
Os01g0273100	9.64316e-12	7.15235	up	--	--	--	2.78528e-05	-6.05174	down	0.00803652	-2.84691	down
Os01g0273150	--	--	--	--	--	--	0.000623235	-3.19931	down	0.021012	-1.94892	normal
Os01g0276900	7.89649e-07	-4.90558	down	1.39418e-05	-4.11611	down	0.00460032	4.092	up	--	--	--
Os01g0278000	5.61434e-14	-2.61782	down	3.3553e-11	-2.29434	down	7.49632e-06	2.36794	up	0.00114698	2.45975	up
Os01g0278950	7.42162e-07	2.26604	up	0.00121521	2.25613	up	9.58835e-06	-1.73007	down	0.001926	-1.37364	normal
Os01g0278975	4.37708e-05	2.14701	up	0.0201915	2.07726	normal	1.10463e-06	-2.25733	down	0.00138438	-1.55849	normal
Os01g0280500	0.118757	1.6137	normal	2.64598e-10	2.95017	up	7.27535e-09	3.9213	up	0.00224359	2.18424	up
Os01g0281100	3.00856e-16	1.90245	up	0.0947849	0.459084	normal	2.85219e-08	1.64685	up	0.21251	0.610183	normal
Os01g0282800	1.91477e-43	4.62632	up	3.41576e-28	4.72786	up	2.67836e-13	-2.3789	down	0.000930188	-1.43316	normal
Os01g0282866	1.24632e-79	4.96007	up	2.14549e-42	3.76197	up	4.72248e-12	-2.67885	down	0.00239719	-1.61482	down
Os01g0283300	1.74959e-10	-1.59713	down	0.00331735	0.736119	normal	3.20414e-22	2.96378	up	0.0982155	1.93968	normal
Os01g0283500	2.43911e-07	1.48393	normal	1.04206e-11	1.81248	up	5.72953e-16	2.6607	up	2.82472e-06	2.03941	up
Os01g0283700	--	--	--	--	--	--	8.44e-07	3.34974	up	--	--	--
Os01g0284900	0.000512295	-2.35541	down	0.261516	-0.654472	normal	1.6878e-05	2.39338	up	0.312596	0.893074	normal
Os01g0286100	0.05989	0.468533	normal	0.948954	0.0175505	normal	1.13715e-05	2.02683	up	0.0549438	0.9082	normal
Os01g0286200	0.0202896	0.735727	normal	0.0238533	-0.618911	normal	4.82937e-08	1.70511	up	0.128405	0.752897	normal
Os01g0286900	0.540531	0.373779	normal	5.51387e-16	3.02336	up	0.000715206	2.20716	up	0.0230663	1.97036	normal
Os01g0287600	2.19958e-10	#NAME?	down	0.75929	-0.233131	normal	0.00888328	2.49821	up	--	--	--
Os01g0288200	8.031e-16	Inf	up	--	--	--	5.88884e-07	-5.74285	down	0.000313671	-3.40592	down
Os01g0288800	--	--	--	--	--	--	3.74e-06	8.46825	up	--	--	--
Os01g0289600	2.31333e-07	-2.92364	down	3.3856e-21	2.35476	up	1.48194e-27	3.65742	up	0.0701069	3.65339	normal
Os01g0289732	6.30494e-05	-3.44792	down	2.6556e-23	2.51875	up	1.80867e-24	3.76825	up	0.0547479	3.74904	normal
Os01g0290700	3.84123e-23	3.57763	up	1.76659e-59	4.09431	up	1.2486e-11	2.01957	up	0.277012	0.812582	normal
Os01g0290800	1.79804e-26	4.03355	up	1.33298e-18	3.46197	up	1.92747e-08	1.83528	up	0.327131	0.810164	normal
Os01g0292700	1.37517e-20	#NAME?	down	0.00111392	-1.52231	normal	1.46968e-05	5.26445	up	--	--	--
Os01g0292900	0.00398536	-0.728977	normal	0.0383406	-0.527232	normal	7.27135e-08	1.587	up	0.562695	0.320752	normal
Os01g0294700	0.00147363	-1.77522	down	1.24426e-10	1.50454	normal	2.70662e-21	2.7458	up	0.327152	2.19146	normal
Os01g0295700	8.4525e-06	-1.10744	normal	0.00683604	-0.694974	normal	3.37747e-18	2.54716	up	0.0701071	1.46882	normal
Os01g0296450	--	--	--	--	--	--	0.000218734	-3.12663	down	0.0179195	-1.9214	normal
Os01g0296700	1.50675e-19	6.54295	up	2.11873e-13	6.21589	up	3.04398e-10	-2.85024	down	0.0275414	-1.13209	normal
Os01g0298301	0.19366	-0.779214	normal	0.594311	0.279594	normal	0.00910948	1.62006	up	0.110041	1.25971	normal
Os01g0298400	6.10984e-07	#NAME?	down	0.0725006	-1.42877	normal	1.48038e-07	Inf	up	--	--	--
Os01g0300200	0.00459856	1.54224	normal	0.43947	0.203081	normal	2.5181e-11	-2.31112	down	0.00867687	-1.28193	normal
Os01g0300600	0.0267029	-0.583553	normal	0.000385766	-0.912674	normal	2.3022e-07	-1.65562	down	0.00191907	-1.295	normal
Os01g0300900	2.01121e-79	7.69841	up	1.97699e-75	7.00117	up	1.34716e-11	-2.17237	down	0.617533	-0.284591	normal
Os01g0301700	0.933982	0.0457897	normal	0.450738	-0.41749	normal	0.00571741	-1.83231	down	0.833896	-0.210359	normal
Os01g0302100	0.0029273	1.2013	normal	0.32019	0.440831	normal	1.59743e-05	-1.89785	down	0.0604782	-0.995705	normal
Os01g0302500	9.30878e-16	Inf	up	1.7365e-23	Inf	up	0.000764323	-1.68449	down	0.058581	-1.12743	normal
Os01g0303800	0.00695547	-1.92848	down	0.00129907	-2.51947	down	9.86933e-07	4.43019	up	--	--	--
Os01g0305200	0.192829	-0.641216	normal	0.0377677	-1.0308	normal	5.48058e-09	2.59864	up	0.185315	0.983919	normal
Os01g0306100	--	--	--	--	--	--	2.92e-05	-5.19024	down	0.0320317	-1.85812	normal
Os01g0306400	0.61023	-0.397491	normal	1	0.00677675	normal	0.000152569	5.80627	up	--	--	--
Os01g0307624	0.465701	-0.851463	normal	0.657179	-0.462808	normal	1.90289e-20	7.65503	up	--	--	--
Os01g0312500	2.33912e-55	6.15961	up	1.55376e-24	4.7789	up	0.000315873	-2.22834	down	0.0396052	-1.56302	normal
Os01g0312600	2.02631e-13	6.68121	up	8.0904e-22	5.62087	up	0.00124977	-2.35062	down	0.0290274	-1.70589	normal
Os01g0312800	2.58927e-17	Inf	up	--	--	--	0.000130813	-2.19243	down	0.0113551	-1.63561	normal
Os01g0313050	2.55324e-25	9.13369	up	5.11925e-15	7.41595	up	0.00018412	-1.8549	down	0.056368	-1.1226	normal
Os01g0313600	--	--	--	7.18579e-09	Inf	up	1.48147e-06	5.30263	up	--	--	--
Os01g0314100	0.000602978	0.851595	normal	0.507306	0.184887	normal	2.52681e-12	2.07569	up	0.263195	0.575136	normal
Os01g0314800	0.0418493	-4.19901	normal	0.0884781	-3.34397	normal	3.03583e-12	7.94219	up	0.000497403	6.2048	up
Os01g0315600	3.10947e-87	6.61042	up	3.11578e-43	5.5349	up	1.50221e-08	-1.87078	down	0.0323754	-0.998723	normal
Os01g0319000	5.5326e-08	3.34731	up	8.24888e-48	7.36442	up	1.02827e-15	3.3756	up	0.20715	2.66547	normal
Os01g0319066	--	--	--	7.07152e-25	8.84795	up	3.71518e-09	3.78019	up	0.182373	2.7927	normal
Os01g0326000	2.32357e-17	4.15573	up	0.000112832	2.14767	up	0.00162781	-2.74326	down	0.00660224	-2.05042	down
Os01g0327000	0.185681	-0.935475	normal	2.34064e-11	1.75261	up	7.08689e-09	3.83792	up	0.0792383	3.35875	normal
Os01g0327100	0.00266706	-2.31929	down	1.42723e-07	4.47794	up	3.33458e-18	5.56003	up	0.0299092	6.76809	normal
Os01g0327250	--	--	--	1.05794e-10	3.71919	up	4.38084e-06	5.37275	up	--	--	--
Os01g0329300	--	--	--	--	--	--	1.62e-30	#NAME?	down	5.95e-17	-4.97606	down
Os01g0329350	--	--	--	--	--	--	3.44e-25	-9.2388	down	1.85e-15	-5.06687	down
Os01g0329400	5.65853e-05	0.952929	normal	0.00121098	0.774486	normal	1.12087e-11	2.02558	up	0.00251863	1.90226	up
Os01g0329800	3.37751e-36	3.16158	up	2.36414e-21	2.45711	up	3.4838e-12	2.09618	up	0.000749592	1.42818	normal
Os01g0330100	3.86577e-26	3.93004	up	4.79278e-05	1.92253	up	3.00168e-15	-3.11052	down	0.000312154	-1.59853	down
Os01g0332800	8.99375e-42	-10.4507	down	2.6006e-35	-8.50757	down	0.16163	1.31088	normal	--	--	--
Os01g0333600	--	--	--	--	--	--	0.113201	1.3355	normal	--	--	--
Os01g0341000	0.00653119	1.89775	up	0.00635823	2.52275	up	2.54666e-11	-3.26718	down	9.11019e-05	-2.03285	down
Os01g0342500	0.000282636	-5.08719	down	0.00765477	-3.27171	down	0.00354669	2.5059	up	--	--	--
Os01g0343300	0.0244986	1.61335	normal	4.23391e-16	2.25822	up	2.31199e-07	3.20651	up	0.0188739	1.17221	normal
Os01g0343350	0.158075	1.06386	normal	0.00231151	1.45044	normal	3.62638e-09	2.79894	up	0.227304	0.990673	normal
Os01g0346250	2.56871e-06	-3.11357	down	3.15408e-05	-2.41359	down	0.0218043	7.11605	normal	--	--	--
Os01g0346400	0.00181748	-2.92368	down	0.144941	-1.25203	normal	--	--	--	0.897239	0.186382	normal
Os01g0347000	3.47345e-44	10.3153	up	4.75095e-06	8.18557	up	0.0001209	-1.83779	down	0.00207396	-1.69929	down
Os01g0347100	1.08783e-10	2.25483	up	7.24786e-20	2.78757	up	2.51837e-08	1.86295	up	0.0173512	1.1379	normal
Os01g0348900	0.195767	1.94313	normal	0.000104508	6.75946	up	1.86249e-08	7.65158	up	0.0309287	5.65549	normal
Os01g0349000	4.49641e-08	2.52536	up	4.08348e-21	3.48317	up	3.9259e-11	2.98144	up	0.000907605	1.82463	up
Os01g0351100	0.159424	0.620613	normal	0.314729	0.435066	normal	7.38196e-05	-1.90533	down	0.0411643	-1.1572	normal
Os01g0354200	0.0131576	1.20749	normal	0.974769	0.0191112	normal	8.18135e-06	-2.42755	down	0.0224258	-1.39992	normal
Os01g0362533	0.0328782	-1.23216	normal	0.234418	0.55055	normal	0.00318903	1.77943	up	0.069641	1.38475	normal
Os01g0363600	0.00406498	1.34797	normal	0.0311513	0.993415	normal	0.0014998	1.85861	up	0.0544652	1.43219	normal
Os01g0369700	0.857074	0.215192	normal	0.00116765	1.97985	up	4.51966e-33	4.59772	up	0.00712932	3.76416	up
Os01g0369800	0.92809	0.0901192	normal	4.6231e-07	2.20766	up	2.53643e-25	4.97854	up	0.0143236	3.86361	normal
Os01g0370200	--	--	--	--	--	--	0.0033445	-3.75241	down	--	--	--
Os01g0370400	--	--	--	--	--	--	0.00422372	-2.66971	down	0.0133115	-2.09289	normal
Os01g0370900	--	--	--	5.6e-12	6.27832	up	1.84e-08	3.76944	up	0.278218	2.31794	normal
Os01g0372100	0.000899969	-2.32235	down	7.79179e-05	-2.98734	down	0.0383838	-2.24998	normal	--	--	--
Os01g0378100	1.86022e-11	3.89793	up	1.05025e-12	6.33111	up	1.09922e-13	2.5549	up	0.000498785	1.66421	up
Os01g0382400	1.43086e-10	-2.36725	down	1.07072e-22	3.21885	up	1.46596e-50	5.0376	up	0.00491088	6.82201	up
Os01g0383700	1.84688e-14	-3.03964	down	3.52364e-05	-1.33519	normal	1.7554e-34	3.65755	up	0.000837189	2.47125	up
Os01g0384800	2.70479e-29	-4.69975	down	5.07492e-20	-3.43475	down	3.97274e-21	4.82795	up	0.000164422	2.8533	up
Os01g0385400	0.360611	-0.415317	normal	0.00015996	-1.64597	down	0.0204321	1.85723	normal	0.000319375	2.75601	up
Os01g0387566	--	--	--	--	--	--	0.00118457	-3.78993	down	0.105063	-1.4583	normal
Os01g0388200	2.87371e-13	3.01549	up	2.98037e-07	2.22209	up	1.27788e-06	-2.01479	down	0.356566	-0.515626	normal
Os01g0391800	0.0809923	-1.16965	normal	0.0984548	-1.09133	normal	0.000310151	-2.73315	down	0.277228	-0.913208	normal
Os01g0498300	1.20391e-13	-3.18054	down	0.000552104	-1.21155	normal	7.45037e-07	3.67668	up	0.0310075	3.48781	normal
Os01g0502700	3.98583e-05	2.20799	up	0.515793	0.418199	normal	0.00791326	-2.78881	down	0.0160375	-2.22209	normal
Os01g0503400	3.677e-06	-2.73179	down	0.619179	-0.225813	normal	0.0055093	1.86165	up	0.250249	1.13489	normal
Os01g0504500	0.951022	-0.0648211	normal	0.634519	-0.397534	normal	6.54211e-06	1.91647	up	0.86236	-0.184583	normal
Os01g0505400	1.66923e-07	-2.24277	down	1.27551e-05	-1.68566	down	8.79737e-06	2.38441	up	0.537086	0.594731	normal
Os01g0507700	3.78886e-29	-3.02764	down	1.07509e-16	-2.22605	down	2.42639e-06	1.61617	up	0.395631	0.989361	normal
Os01g0509900	0.0383335	0.979535	normal	1	-0.0107367	normal	0.00106455	-1.88934	down	0.401894	-0.614135	normal
Os01g0510200	0.0268342	3.14319	normal	1.78972e-35	4.05876	up	1.01562e-23	6.00612	up	6.01328e-05	5.34357	up
Os01g0511100	1.72852e-17	2.12921	up	8.23128e-12	1.72487	up	1.71476e-25	3.05674	up	0.133976	1.56353	normal
Os01g0512400	4.62112e-12	5.13453	up	--	--	--	7.64425e-05	#NAME?	down	1	0.0222777	normal
Os01g0513900	1.76e-19	8.43416	up	6.12e-12	6.24741	up	0.00309816	-3.67248	down	0.0292302	-2.28427	normal
Os01g0514850	7.61669e-09	2.68224	up	1.57791e-11	2.83369	up	7.79924e-08	-1.93587	down	0.105539	-0.775766	normal
Os01g0523000	0.0305136	1.28619	normal	0.120287	0.926259	normal	8.74951e-05	-2.53222	down	0.358654	-0.706181	normal
Os01g0529800	6.55777e-37	6.1438	up	7.05732e-22	6.92775	up	1.44102e-16	2.40434	up	0.279846	0.727861	normal
Os01g0531400	4.75393e-21	3.80129	up	2.27644e-05	2.34009	up	8.26385e-06	-2.50394	down	0.0665602	-1.07833	normal
Os01g0532300	0.0236828	-1.87744	normal	0.0265017	-1.87218	normal	0.0234953	1.76167	normal	--	--	--
Os01g0533400	--	--	--	1.51165e-08	10.7841	up	0.000294048	6.88758	up	0.367425	4.3241	normal
Os01g0533900	3.4e-06	2.74307	up	0.00549951	2.04394	up	0.000175117	-2.42414	down	0.115247	-1.14903	normal
Os01g0541600	0.552724	-0.299876	normal	0.730879	0.152192	normal	0.00124888	1.72826	up	0.0547814	1.34501	normal
Os01g0541900	0.0179407	-0.684881	normal	0.746257	0.0958681	normal	4.36152e-13	2.34137	up	0.00301568	1.37681	normal
Os01g0543000	1	-0.00612296	normal	0.409473	0.450089	normal	0.00117628	-1.81661	down	0.0158853	-1.5538	normal
Os01g0543100	9.42711e-20	3.29784	up	1.34107e-40	4.31508	up	9.71876e-19	-2.93284	down	0.00169176	-1.37271	normal
Os01g0546400	--	--	--	--	--	--	5.98e-05	-2.68659	down	0.00572116	-1.95589	down
Os01g0547133	4.30025e-20	4.58762	up	3.72256e-16	4.05113	up	1.24554e-11	-2.72638	down	0.119617	-1.01149	normal
Os01g0548600	--	--	--	0.414255	0.547051	normal	0.0004019	2.06763	up	0.653289	-0.484522	normal
Os01g0550300	1.23018e-13	-2.37551	down	0.000396326	-1.2193	normal	1.05643e-05	2.32373	up	0.120654	1.66964	normal
Os01g0551100	9.96139e-39	-4.88709	down	0.00730161	-0.739939	normal	4.31515e-17	3.75791	up	4.31085e-05	3.88523	up
Os01g0551800	6.0855e-07	4.64744	up	3.8112e-09	4.04047	up	0.00375809	-2.36826	down	0.173071	-1.18317	normal
Os01g0555100	4.96951e-14	-6.82385	down	3.00784e-16	-7.78486	down	0.0087589	2.32726	up	--	--	--
Os01g0556650	1.28692e-32	-3.66187	down	0.00281963	-0.769223	normal	6.93114e-09	2.41389	up	0.440177	1.03987	normal
Os01g0556700	1.58505e-07	-4.29095	down	0.545633	-0.34756	normal	0.0021664	2.86376	up	0.443383	1.18066	normal
Os01g0558100	0.000191931	-4.43641	down	0.00178264	-3.44048	down	0.000801197	2.69606	up	--	--	--
Os01g0562600	--	--	--	3.80493e-05	2.47166	up	0.000201239	2.77667	up	0.0505864	2.56304	normal
Os01g0566500	--	--	--	7.34424e-13	5.47449	up	1.18671e-06	4.74688	up	0.100224	2.74912	normal
Os01g0567400	7.07382e-06	-3.14963	down	3.15952e-06	-3.11679	down	0.013309	2.10502	normal	--	--	--
Os01g0567500	--	--	--	2.4521e-06	8.55536	up	0.000893509	Inf	up	--	--	--
Os01g0567533	--	--	--	7.1081e-10	8.93642	up	8.92199e-06	4.49303	up	0.500052	2.54392	normal
Os01g0570800	4.35496e-23	-4.90354	down	7.90496e-14	-3.19016	down	2.73335e-18	3.37472	up	0.00309666	1.77986	up
Os01g0571300	0.0057254	1.61321	up	3.39646e-11	3.74326	up	0.000191596	2.9933	up	0.0864249	2.45618	normal
Os01g0579000	1.61744e-12	10.2315	up	--	--	--	0.00166607	-9.06872	down	0.198419	-2.57809	normal
Os01g0579900	2.1571e-07	-1.98918	down	1.13743e-07	-1.92015	down	2.39108e-05	-1.8388	down	0.0101095	-1.31013	normal
Os01g0580100	0.268192	0.527045	normal	0.634968	0.228945	normal	0.00165375	-1.59377	down	0.532404	-0.431034	normal
Os01g0580500	1	0.00168003	normal	0.253937	-1.876	normal	2.07791e-05	-2.54697	down	3.39226e-08	-3.03829	down
Os01g0582600	1.05782e-12	-3.4125	down	3.51809e-10	-2.78274	down	1.51311e-26	3.35843	up	1.11304e-07	2.28495	up
Os01g0583600	--	--	--	--	--	--	0.000593594	3.30728	up	--	--	--
Os01g0584032	--	--	--	--	--	--	0.0128975	2.42761	normal	--	--	--
Os01g0584900	0.119698	-5.19475	normal	0.311192	-2.99774	normal	3.5815e-23	9.31886	up	0.00074919	8.25505	up
Os01g0587500	0.000369288	2.49478	up	0.0156576	1.98681	normal	0.00769992	-1.75986	down	0.100155	-1.23775	normal
Os01g0588000	5.00037e-07	3.15064	up	--	--	--	1.8349e-08	-3.26423	down	0.000171863	-2.30453	down
Os01g0588400	--	--	--	1.8694e-26	4.64969	up	4.98525e-10	4.3267	up	0.0257767	5.61608	normal
Os01g0591250	0.000117599	-2.78954	down	0.277424	-0.751684	normal	0.996487	0.0132942	normal	--	--	--
Os01g0591300	9.5088e-58	-7.56976	down	3.62964e-29	-3.70743	down	0.0365573	1.7333	normal	--	--	--
Os01g0592500	--	--	--	0.000208271	2.28216	up	2.12794e-08	5.49237	up	--	--	--
Os01g0594500	0.0189615	1.60985	normal	1.35432e-12	9.50287	up	0.00804009	5.69652	up	0.350035	4.66687	normal
Os01g0594900	--	--	--	6.1818e-21	9.83572	up	1.80577e-05	9.48532	up	0.143524	8.45213	normal
Os01g0595001	--	--	--	6.62005e-08	Inf	up	0.00875664	4.26147	up	--	--	--
Os01g0597800	0.0254385	-2.39378	normal	0.627375	-0.398383	normal	2.75858e-09	3.97681	up	0.155688	3.37269	normal
Os01g0602400	3.4996e-11	-4.08918	down	7.69189e-06	-2.19777	down	8.67544e-12	Inf	up	0.0140129	Inf	normal
Os01g0602433	1.28923e-23	-3.87563	down	2.86397e-17	-2.95825	down	4.3305e-11	4.56796	up	0.02785	4.57787	normal
Os01g0603300	1.88451e-11	1.56123	normal	0.461904	-0.203358	normal	7.30959e-10	2.61615	up	0.00132566	1.37783	normal
Os01g0605100	0.00193424	1.51965	normal	1.32843e-13	2.78238	up	0.00316243	1.89196	up	0.031716	1.39119	normal
Os01g0605700	1.00266e-05	-2.84934	down	4.07557e-05	1.98467	up	6.94919e-07	3.11851	up	0.311857	2.00026	normal
Os01g0606000	--	--	--	0.00103925	3.3862	up	0.000738031	4.71294	up	--	--	--
Os01g0606166	0.000590811	-1.1525	normal	0.00423476	-0.912792	normal	2.02395e-05	1.87425	up	0.366756	0.674407	normal
Os01g0606900	3.15076e-19	-2.58701	down	7.69679e-13	-2.00381	down	9.37295e-09	-2.00382	down	0.459441	-0.773433	normal
Os01g0607000	--	--	--	--	--	--	0.932535	0.129756	normal	--	--	--
Os01g0607900	1.56333e-51	5.23107	up	2.97622e-62	4.99495	up	6.29253e-18	-2.86729	down	0.0110801	-1.15716	normal
Os01g0609300	0.12116	0.68268	normal	3.25579e-08	1.32007	normal	1.08859e-19	4.07196	up	0.00117048	2.13225	up
Os01g0609501	0.00101095	1.98389	up	--	--	--	0.00924909	4.51515	up	0.0126585	2.40411	normal
Os01g0609900	0.686184	-0.265827	normal	0.329084	0.390595	normal	9.32243e-16	2.75114	up	0.0148019	1.29355	normal
Os01g0611000	5.44383e-22	4.97139	up	1.18732e-83	5.05013	up	7.90713e-19	2.96444	up	0.00411347	1.30605	normal
Os01g0611050	0.000134039	2.24744	up	--	--	--	0.0671616	1.78363	normal	0.00668121	2.3175	up
Os01g0612500	0.961463	-0.0724635	normal	0.00261922	2.80516	up	6.39697e-05	1.70659	up	0.848304	0.192906	normal
Os01g0614300	1.81793e-07	2.12734	up	0.569999	0.241328	normal	0.00453359	-2.89934	down	0.0172635	-2.18748	normal
Os01g0615000	0.0162828	-0.863825	normal	0.000737417	-1.17369	normal	2.44727e-10	#NAME?	down	0.897239	-0.156931	normal
Os01g0615500	5.13726e-05	6.33336	up	1.83328e-12	5.93435	up	0.00403119	-2.15601	down	0.0791119	-1.41589	normal
Os01g0616300	2.89044e-36	5.08694	up	1.93133e-17	3.9052	up	7.68048e-09	-1.95265	down	0.0795594	-0.968621	normal
Os01g0616366	2.53362e-39	5.5958	up	5.20334e-14	3.8762	up	5.20709e-09	-1.98787	down	0.0541557	-0.966979	normal
Os01g0620800	5.57569e-15	5.25677	up	1.03565e-12	4.71954	up	1.7335e-06	-2.34791	down	0.25341	-0.942843	normal
Os01g0620900	2.6812e-11	4.69275	up	2.4006e-10	5.04056	up	7.30722e-05	-3.32967	down	0.363535	-0.894702	normal
Os01g0621200	0.0106367	1.62994	normal	0.0398342	1.06935	normal	4.14144e-09	-2.65838	down	0.0749226	-1.29257	normal
Os01g0622800	--	--	--	6.60419e-06	2.73956	up	0.000169428	#NAME?	down	0.93237	-0.132691	normal
Os01g0622901	0.81761	-0.134727	normal	2.53327e-07	2.22775	up	3.33003e-07	-7.77046	down	0.969617	-0.038954	normal
Os01g0623500	0.000234864	-1.06333	normal	6.53938e-08	-1.62949	down	3.22745e-19	3.17275	up	0.0333737	1.27067	normal
Os01g0623550	0.000317163	-1.18679	normal	8.07936e-11	-2.21195	down	1.5818e-10	2.9474	up	0.203592	1.02669	normal
Os01g0626400	0.651139	0.295276	normal	0.362447	0.550276	normal	0.00445868	1.74591	up	0.74202	0.364455	normal
Os01g0627916	--	--	--	2.26993e-10	4.10123	up	6.2599e-15	7.37953	up	0.00116503	6.48846	up
Os01g0629600	--	--	--	0.00237169	1.95756	up	9.00742e-08	4.69969	up	0.0272674	4.98411	normal
Os01g0630300	1.03126e-74	8.4364	up	--	--	--	7.48582e-09	-2.121	down	0.000322952	-1.64853	down
Os01g0631400	2.96786e-07	3.05445	up	0.000115627	2.37287	up	8.04789e-06	-1.68375	down	0.441022	-0.425888	normal
Os01g0631500	5.1018e-06	2.46728	up	0.0711205	1.63444	normal	5.04339e-06	-2.0891	down	0.000552812	-1.80728	down
Os01g0631700	2.06934e-38	3.55914	up	0.0027468	1.43904	normal	4.56674e-05	-3.7501	down	0.0053614	-2.12386	down
Os01g0631800	--	--	--	--	--	--	6.15e-05	4.05568	up	--	--	--
Os01g0632000	--	--	--	6.86e-12	6.21312	up	0.00686241	-2.26751	down	0.490336	-0.662745	normal
Os01g0634500	4.18543e-21	8.74466	up	--	--	--	0.00978165	-1.77641	down	0.555122	-0.670731	normal
Os01g0634900	--	--	--	--	--	--	6.22e-06	-4.03926	down	5.62e-06	-3.78334	down
Os01g0635200	8.74195e-13	-6.22467	down	3.26111e-17	-9.98848	down	0.000503887	-3.66334	down	7.22945e-05	-3.65534	down
Os01g0636500	2.14385e-23	6.7342	up	--	--	--	1.10754e-14	-3.88351	down	6.39312e-05	-2.04765	down
Os01g0639600	2.80794e-48	-5.23415	down	6.13453e-25	-3.03086	down	3.4827e-09	3.24189	up	0.00235464	2.47112	up
Os01g0639900	7.68532e-52	-8.19852	down	1.14704e-34	-6.84458	down	4.79124e-18	2.50691	up	0.221219	1.54334	normal
Os01g0643300	1.27356e-09	2.69432	up	0.023797	1.21873	normal	2.69737e-09	-2.49146	down	0.00178666	-1.49042	normal
Os01g0643450	6.19542e-13	2.64113	up	0.222431	0.595713	normal	2.86913e-13	-2.81287	down	0.00259919	-1.34727	normal
Os01g0643600	1.40593e-11	6.52832	up	--	--	--	0.0843083	-3.21953	normal	--	--	--
Os01g0644900	--	--	--	1.31901e-16	Inf	up	2.8761e-05	3.3534	up	0.0268622	3.03359	normal
Os01g0645400	--	--	--	--	--	--	--	--	--	0.408757	0.813593	normal
Os01g0645900	1.6958e-33	-4.76102	down	1.41501e-16	-2.67065	down	0.000458454	2.55716	up	0.145301	3.06978	normal
Os01g0648225	9.12805e-11	-2.44573	down	3.49034e-07	-1.73853	down	0.00115295	1.6358	up	0.925241	-0.118386	normal
Os01g0648500	0.878511	0.079737	normal	0.174628	0.586305	normal	0.0061447	1.68918	up	0.162705	1.13827	normal
Os01g0649200	3.33707e-08	-2.15871	down	0.454744	0.242949	normal	4.72286e-09	2.31063	up	0.180052	1.53328	normal
Os01g0651150	1.86548e-15	Inf	up	--	--	--	3.90458e-08	-4.13618	down	0.00104794	-2.35401	down
Os01g0651450	--	--	--	--	--	--	0.021168	4.17206	normal	--	--	--
Os01g0651932	5.82901e-117	6.94134	up	2.75257e-25	4.61071	up	1.59216e-20	-3.07478	down	0.0264674	-1.00882	normal
Os01g0652100	9.53638e-24	6.94308	up	2.79755e-51	6.49391	up	7.45525e-10	-2.02439	down	0.0175939	-1.17137	normal
Os01g0652200	2.37707e-12	5.88079	up	--	--	--	0.00275567	-2.23391	down	0.00793736	-1.94529	down
Os01g0653800	0.899116	0.0342401	normal	0.0033701	-0.737232	normal	3.01505e-08	-1.77624	down	0.00144295	-1.37107	normal
Os01g0654100	0.00102626	0.90297	normal	3.33123e-09	1.47453	normal	0.000305797	-1.15942	normal	2.43444e-08	-2.21196	down
Os01g0656400	2.32022e-10	-5.61393	down	5.05394e-05	-2.71003	down	0.00244655	2.55965	up	--	--	--
Os01g0658700	1.15366e-55	6.22955	up	4.11266e-14	4.55501	up	2.05193e-07	-1.88954	down	0.105987	-0.778837	normal
Os01g0658900	2.65637e-14	2.68276	up	5.95239e-17	2.00616	up	6.67539e-10	1.8566	up	0.41304	1.24378	normal
Os01g0660200	0.450147	-2.7613	normal	0.226386	2.01741	normal	0.000551638	5.12923	up	0.108358	8.12758	normal
Os01g0660300	3.05601e-20	2.37668	up	0.00339475	0.886802	normal	2.82283e-07	-1.88287	down	2.87129e-05	-1.69159	down
Os01g0661400	8.08577e-10	1.42917	normal	4.62275e-09	1.37708	normal	4.59598e-17	2.42944	up	0.189636	1.32241	normal
Os01g0661601	0.00206151	-0.968685	normal	0.00556344	0.971986	normal	2.09121e-07	2.36851	up	0.124972	1.23349	normal
Os01g0661650	1.38441e-34	7.27005	up	3.40584e-28	6.53629	up	6.18963e-08	-2.12072	down	0.0125434	-1.17841	normal
Os01g0664100	0.140671	0.402082	normal	0.836621	0.0627016	normal	6.26631e-08	1.75615	up	0.186614	0.998179	normal
Os01g0665300	0.00150318	0.786452	normal	0.0740169	0.456643	normal	1.60832e-08	1.74798	up	0.00951755	1.14812	normal
Os01g0665900	8.01205e-06	-2.28235	down	0.822071	-0.120176	normal	7.00236e-05	2.11181	up	0.000453	2.14877	up
Os01g0666000	0.209587	-1.58884	normal	0.00657237	-4.15096	down	6.53846e-09	4.59851	up	--	--	--
Os01g0667900	1.06077e-19	-2.34705	down	0.000190437	-0.938643	normal	2.617e-16	4.79802	up	3.48774e-07	2.6993	up
Os01g0668100	6.23077e-20	7.78346	up	7.90483e-56	6.48315	up	7.80717e-06	-2.31749	down	0.0133395	-1.42885	normal
Os01g0670500	0.000208996	2.13887	up	1.33094e-07	2.71033	up	7.1868e-07	2.86845	up	0.00201372	2.23004	up
Os01g0672800	0.000489286	-0.941238	normal	0.0014954	-0.836866	normal	7.04192e-06	1.6073	up	0.0818336	0.911444	normal
Os01g0674400	0.000391447	2.06636	up	0.000125695	2.11685	up	1.01594e-08	4.56497	up	8.28438e-07	4.19841	up
Os01g0675400	1.23411e-07	Inf	up	--	--	--	3.75218e-05	-5.903	down	0.754579	-0.4154	normal
Os01g0675500	0.975265	0.00955666	normal	9.49598e-10	1.42971	normal	4.49477e-06	1.69555	up	0.178106	0.890392	normal
Os01g0678700	0.00162275	1.29203	normal	0.00112577	1.25222	normal	1.2863e-05	-2.04773	down	0.179889	-0.753603	normal
Os01g0680900	0.646581	0.232552	normal	1	-0.0010652	normal	2.00603e-08	-2.38874	down	0.00385948	-1.40484	normal
Os01g0680950	8.92795e-05	-2.55651	down	0.000335384	-2.28354	down	8.3192e-05	-1.68055	down	0.384721	-0.501673	normal
Os01g0682001	4.45868e-21	2.19423	up	4.25112e-25	2.45816	up	2.20307e-07	1.68906	up	0.119431	0.856053	normal
Os01g0683550	1.93578e-07	3.2844	up	0.00112364	2.28895	up	9.33774e-09	-3.86306	down	0.00034916	-2.39174	down
Os01g0684800	--	--	--	0.135394	0.93801	normal	0.000220943	-2.87412	down	0.0779592	-1.41703	normal
Os01g0684900	0.626351	0.146664	normal	1.13831e-05	1.07923	normal	1.57399e-06	2.30229	up	6.40514e-06	2.00438	up
Os01g0685900	3.5849e-17	5.65574	up	1.83543e-13	4.92838	up	0.000776855	-2.54845	down	0.00477169	-1.81421	down
Os01g0686650	0.0109292	1.44053	normal	0.129282	-1.02909	normal	0.00039057	-2.53664	down	0.0425821	-1.5169	normal
Os01g0687150	4.80904e-07	3.26625	up	4.91365e-12	4.76204	up	2.50396e-06	5.16416	up	--	--	--
Os01g0687400	0.114071	-2.79668	normal	0.110096	-2.90001	normal	2.87144e-16	4.83062	up	0.00188986	2.56605	up
Os01g0688000	--	--	--	0.0148808	1.49384	normal	0.00230354	2.41946	up	0.155997	1.39937	normal
Os01g0689000	0.000101824	-2.17512	down	0.0112634	-1.24457	normal	0.00571091	-1.90609	down	0.334228	-0.789883	normal
Os01g0690800	8.30524e-14	-3.85486	down	5.35547e-15	-3.74214	down	0.00438849	2.48373	up	--	--	--
Os01g0691200	7.10494e-10	3.95621	up	--	--	--	0.000221964	-3.73532	down	0.228393	-1.06233	normal
Os01g0691300	2.22254e-85	9.12281	up	--	--	--	0.000127413	-8.20283	down	0.462405	-1.12894	normal
Os01g0691400	--	--	--	--	--	--	1.45285e-06	-4.21207	down	0.0340846	-1.69071	normal
Os01g0693300	1.0534e-35	-5.98945	down	7.3689e-19	-3.23529	down	3.71038e-07	3.29545	up	0.313552	1.2365	normal
Os01g0693400	1.43514e-09	-1.70911	down	1.14175e-18	-2.7288	down	3.29431e-23	2.92552	up	0.260597	1.37689	normal
Os01g0694000	--	--	--	0.613594	0.345279	normal	3.92e-12	5.32289	up	--	--	--
Os01g0694100	0.982093	-0.027361	normal	0.160571	0.608573	normal	1.50226e-05	1.74586	up	0.814941	0.213583	normal
Os01g0694500	--	--	--	5.19315e-15	6.63208	up	3.29612e-06	3.2543	up	--	--	--
Os01g0694800	0.000196925	2.14638	up	0.164224	0.863392	normal	0.23534	1.09517	normal	--	--	--
Os01g0695200	4.79246e-06	-1.31725	normal	0.00178448	-0.860782	normal	1.19092e-05	1.65297	up	0.0493252	1.04488	normal
Os01g0695800	0.0130124	-4.67803	normal	0.183056	-2.02352	normal	3.12442e-23	7.5261	up	0.067153	6.83	normal
Os01g0696500	1.20459e-11	4.86008	up	4.49761e-09	4.11326	up	0.00153005	-1.92229	down	0.0138968	-1.68017	normal
Os01g0699500	0.259705	-2.66235	normal	0.395389	-1.86899	normal	0.00867423	3.82456	up	0.164665	1.12562	normal
Os01g0699900	2.59666e-12	5.86211	up	0.000723921	4.6793	up	1.27346e-07	-2.19832	down	1.9471e-06	-2.2567	down
Os01g0700100	4.34387e-05	-1.96319	down	0.0153014	0.821592	normal	0.000761935	2.64693	up	0.291478	1.49419	normal
Os01g0701100	--	--	--	2.74915e-07	3.19015	up	7.82768e-05	5.6541	up	--	--	--
Os01g0703300	2.20785e-16	7.52429	up	2.06677e-36	7.01995	up	7.52404e-13	-2.67621	down	0.000255035	-1.54778	normal
Os01g0705000	0.307991	0.412139	normal	0.0944525	0.608327	normal	0.0022307	1.59136	up	0.0210711	1.47123	normal
Os01g0705200	1.06041e-40	6.30593	up	0.00517686	3.66049	up	7.73293e-36	5.0669	up	0.370204	5.31302	normal
Os01g0705700	0.000256974	-2.63135	down	0.0528273	-1.13988	normal	9.29324e-05	4.75835	up	--	--	--
Os01g0705750	0.00523659	-2.5267	down	0.0190825	-1.97047	normal	1.5009e-05	4.68162	up	0.0164653	1.6607	normal
Os01g0706400	7.09866e-19	-2.32576	down	1.73639e-12	-1.87553	down	3.81716e-08	1.65487	up	0.00564276	1.18553	normal
Os01g0706600	--	--	--	0.0929104	1.12317	normal	0.0819427	3.22038	normal	--	--	--
Os01g0706700	0.0261206	0.767828	normal	0.360976	0.336756	normal	0.00497667	-1.093	normal	0.000357894	-1.66149	down
Os01g0707500	3.30609e-06	-1.74687	down	0.837422	-0.123671	normal	5.57605e-14	5.00436	up	0.00554934	2.17337	up
Os01g0708500	0.97779	-0.0271097	normal	0.073058	0.692981	normal	2.03223e-16	3.41786	up	0.0152886	1.70927	normal
Os01g0710200	0.0973362	-0.815021	normal	0.236528	-0.540992	normal	1.36724e-05	-2.32968	down	0.000149114	-1.94184	down
Os01g0712800	--	--	--	--	--	--	1.05e-06	-4.60218	down	0.209449	-1.13567	normal
Os01g0713200	0.195092	-6.24053	normal	0.517527	-2.63651	normal	1.75262e-06	3.5627	up	0.278218	3.64255	normal
Os01g0714600	3.66674e-08	-3.50724	down	9.85437e-06	-2.51587	down	2.38887e-13	7.24355	up	--	--	--
Os01g0715600	1.36e-07	3.31245	up	7.06e-06	2.85633	up	0.000144037	-2.77722	down	0.0822171	-1.35151	normal
Os01g0716200	5.43759e-36	4.80862	up	4.01244e-18	3.87052	up	1.11983e-05	-2.32597	down	0.0183954	-1.25919	normal
Os01g0716400	2.46869e-08	-1.61981	down	4.02974e-08	-1.54201	normal	1.86649e-21	3.11069	up	0.0857745	0.994778	normal
Os01g0719100	0.000179525	-1.01693	normal	1.51321e-09	-1.73204	down	4.47084e-10	2.78246	up	0.274284	2.05052	normal
Os01g0719125	0.0486124	-1.0399	normal	0.00128057	-1.61116	down	9.59547e-05	3.28518	up	0.193549	3.08785	normal
Os01g0719350	--	--	--	1.00692e-14	Inf	up	0.0189253	3.73221	normal	--	--	--
Os01g0720500	5.8656e-34	-4.71254	down	7.80487e-13	-2.45506	down	0.156324	-1.0359	normal	0.00470396	-2.2247	down
Os01g0720700	0.0222882	1.15365	normal	0.755917	0.197347	normal	0.0495044	1.59059	normal	--	--	--
Os01g0725000	7.40037e-58	-4.81786	down	3.11964e-48	-4.19225	down	0.00334704	1.98957	up	0.492742	0.691211	normal
Os01g0727500	0.33975	-0.401367	normal	0.0733787	0.599105	normal	0.00200126	2.10323	up	0.303437	0.758319	normal
Os01g0728100	2.00835e-19	6.74355	up	0.00912912	5.55829	up	3.27959e-32	-5.00017	down	0.000198636	-2.03906	down
Os01g0728150	0.000263318	2.77759	up	0.0221167	2.09459	normal	0.00148464	-1.97698	down	0.0057974	-1.90587	down
Os01g0729400	4.99674e-14	5.18912	up	1.16078e-21	5.90058	up	1.07238e-10	-2.75038	down	0.0106182	-1.23801	normal
Os01g0730100	--	--	--	0.000200252	2.24788	up	0.00173197	2.32904	up	0.210677	1.45782	normal
Os01g0730200	0.125146	-0.830173	normal	0.947793	0.0331724	normal	2.80082e-05	2.44049	up	0.00793067	1.9272	up
Os01g0730500	5.44531e-53	-8.86681	down	1.32531e-45	-7.85535	down	0.000923038	-2.73177	down	0.00557296	-2.23642	down
Os01g0730700	--	--	--	0.0157956	1.31789	normal	5.03216e-07	3.34357	up	0.14699	2.36212	normal
Os01g0731100	3.48678e-20	-3.17316	down	0.839902	-0.0660586	normal	9.40975e-23	3.42872	up	0.0493252	1.75304	normal
Os01g0731150	5.37634e-22	-3.68998	down	0.833467	-0.0720454	normal	2.03646e-25	3.76803	up	0.0894846	1.82486	normal
Os01g0731700	--	--	--	2.49511e-13	Inf	up	8.26365e-06	3.92461	up	--	--	--
Os01g0732300	0.0584087	1.20796	normal	0.00224435	1.42967	normal	5.24753e-09	-2.58891	down	0.24725	-0.854173	normal
Os01g0732801	2.95349e-07	-1.27514	normal	0.702495	-0.110748	normal	4.60481e-09	2.28826	up	9.14119e-06	2.16152	up
Os01g0733200	1.03832e-07	-1.67285	down	0.0311513	0.537724	normal	1.04175e-07	2.01782	up	0.193859	2.65486	normal
Os01g0733500	1.06215e-19	5.02491	up	1.70406e-05	2.87636	up	3.61713e-06	-1.8073	down	8.71628e-06	-2.25995	down
Os01g0734501	--	--	--	--	--	--	--	--	--	0.434924	0.785118	normal
Os01g0734800	0.133203	-0.953365	normal	8.31966e-05	1.17162	normal	1.25237e-13	2.24716	up	0.0709472	2.73308	normal
Os01g0738800	0.124622	0.911839	normal	0.57443	0.354594	normal	0.000235424	-1.7991	down	7.61183e-05	-2.23272	down
Os01g0739500	7.06554e-06	-2.61967	down	2.30421e-06	-2.78984	down	1.99552e-11	2.62325	up	0.176503	0.972474	normal
Os01g0739700	1.54727e-26	4.13366	up	1.99687e-10	2.97575	up	8.30905e-07	-2.26304	down	0.482482	-0.410372	normal
Os01g0740300	0.000140942	-1.545	normal	0.00787315	0.801503	normal	1.49354e-05	2.27776	up	0.514092	1.57627	normal
Os01g0740350	0.186045	-0.687677	normal	0.000639349	-1.70915	down	2.45269e-07	-3.05976	down	0.0122642	-1.58643	normal
Os01g0740400	0.07065	-1.21129	normal	0.290094	-0.72502	normal	0.00698439	-2.64102	down	0.0627135	-1.62461	normal
Os01g0740500	1.62709e-07	-2.01034	down	5.56601e-07	-1.79367	down	5.42215e-05	-1.83141	down	7.2404e-05	-2.02674	down
Os01g0740800	0.251666	0.580394	normal	1.24501e-06	1.83188	up	1.22519e-08	3.07773	up	0.000188427	2.41243	up
Os01g0741900	0.00374681	-1.30466	normal	0.000895422	-1.56915	normal	5.26827e-09	2.74215	up	0.661624	0.36697	normal
Os01g0742400	0.0595678	-3.6968	normal	0.180638	-2.35496	normal	1.57696e-11	3.7401	up	0.135083	1.32387	normal
Os01g0742766	1.98539e-05	2.57403	up	--	--	--	--	--	--	0.948756	0.106892	normal
Os01g0744000	4.57297e-60	4.25998	up	3.31587e-37	3.4375	up	4.24781e-10	-2.03391	down	0.023773	-1.05156	normal
Os01g0744200	6.96134e-17	5.85028	up	4.92977e-09	4.0519	up	0.00229372	-2.00222	down	0.663393	-0.509057	normal
Os01g0745400	6.81499e-19	Inf	up	4.86247e-16	Inf	up	0.00269241	-2.03533	down	0.212836	-0.983577	normal
Os01g0745700	2.00661e-38	6.94924	up	1.26834e-15	5.068	up	1.91851e-12	-3.48117	down	0.327328	-0.766723	normal
Os01g0745850	1.8443e-55	6.52094	up	2.76961e-21	4.84414	up	1.10396e-18	-3.49742	down	0.350236	-0.724286	normal
Os01g0747300	2.47436e-06	-2.55581	down	6.636e-06	-2.44754	down	0.721185	-0.332907	normal	0.00574468	-1.65725	down
Os01g0747400	4.21308e-30	-4.47695	down	1.87635e-20	-3.3564	down	4.28598e-07	1.89323	up	0.340122	0.711426	normal
Os01g0748150	--	--	--	0.000188722	6.68065	up	0.000260675	Inf	up	--	--	--
Os01g0748950	--	--	--	--	--	--	2.89e-07	4.82321	up	--	--	--
Os01g0750100	1.64892e-49	-4.6834	down	4.7209e-20	-2.79839	down	2.15428e-08	3.68175	up	0.0125538	2.04547	normal
Os01g0750300	0.00642545	3.01637	up	4.47627e-54	6.3756	up	0.00357197	1.64381	up	0.310965	1.65956	normal
Os01g0752500	0.62792	-0.199992	normal	0.0428773	0.891461	normal	2.65969e-27	4.31521	up	0.000430626	3.39823	up
Os01g0753800	1.46561e-148	8.15656	up	4.58141e-05	6.6588	up	2.77961e-10	-3.81776	down	0.133947	-1.28374	normal
Os01g0756200	0.0116041	1.50888	normal	--	--	--	6.59009e-10	-4.24253	down	1.04432e-06	-2.83824	down
Os01g0756600	8.63158e-107	6.12656	up	3.59876e-06	4.0109	up	1.22748e-24	-4.39313	down	0.000183404	-2.01697	down
Os01g0756900	1.72594e-06	6.52103	up	3.68238e-11	5.17867	up	0.000430131	-3.6577	down	0.00678956	-2.37778	down
Os01g0757400	3.09031e-24	4.29372	up	1.2949e-14	3.46077	up	4.46373e-07	-1.87341	down	0.0237648	-1.05125	normal
Os01g0760000	3.32902e-18	-4.99485	down	8.77002e-12	-3.11113	down	0.0706728	3.18913	normal	--	--	--
Os01g0760400	0.0135783	0.983516	normal	0.922394	-0.0620763	normal	3.3263e-07	-2.20966	down	0.177306	-0.734331	normal
Os01g0761000	3.12247e-23	-4.82398	down	7.89298e-22	-4.70512	down	2.16893e-05	-1.63483	down	0.000577759	-1.58281	normal
Os01g0761400	0.0104052	3.57071	normal	--	--	--	1.83605e-09	-4.04925	down	9.53629e-09	-3.36149	down
Os01g0762900	2.34212e-44	4.63191	up	4.15448e-13	2.98821	up	2.92572e-08	-2.3258	down	0.268722	-0.668002	normal
Os01g0763900	1.50684e-14	4.97152	up	2.97379e-11	4.26904	up	1.17739e-05	-3.02466	down	0.391241	-0.532493	normal
Os01g0764300	0.344062	-0.333662	normal	0.186615	-0.445005	normal	6.47218e-05	1.74553	up	0.0879378	1.06882	normal
Os01g0765600	--	--	--	--	--	--	0.00109732	-3.29898	down	0.0704125	-1.59133	normal
Os01g0765900	9.22913e-16	Inf	up	--	--	--	2.73859e-05	-5.96415	down	0.16072	-1.37343	normal
Os01g0768300	1.4686e-10	4.3878	up	--	--	--	9.88128e-08	-5.26428	down	0.0172635	-1.90823	normal
Os01g0769700	0.362276	0.248408	normal	1.49395e-05	-1.38531	normal	3.47394e-09	-1.90014	down	0.00285151	-1.29859	normal
Os01g0770700	0.00112009	-1.40652	normal	2.12033e-07	-2.7414	down	3.77241e-08	-3.23365	down	1.26062e-06	-2.46075	down
Os01g0771900	0.540391	-0.190797	normal	0.0132245	-0.711204	normal	1.24449e-06	-1.69773	down	0.00865785	-1.16436	normal
Os01g0772400	0.00016801	1.05199	normal	1.12375e-07	1.37934	normal	4.20768e-10	2.04722	up	0.000183404	1.63232	up
Os01g0772500	--	--	--	2.79791e-14	Inf	up	0.0023595	3.06637	up	--	--	--
Os01g0774200	8.17353e-11	-4.81644	down	2.8667e-06	-2.68642	down	0.448653	-0.912921	normal	--	--	--
Os01g0778400	--	--	--	--	--	--	0.00162791	-2.75083	down	0.000298067	-3.02251	down
Os01g0779201	--	--	--	--	--	--	0.117384	-1.64818	normal	--	--	--
Os01g0779800	2.03523e-35	8.04811	up	5.6856e-31	7.53924	up	6.31609e-08	-2.49834	down	0.0436168	-0.967851	normal
Os01g0782800	2.27492e-16	Inf	up	7.81236e-20	Inf	up	0.00976107	-1.626	down	0.0222824	-1.61539	normal
Os01g0783200	1.99398e-19	2.09821	up	1.98642e-28	2.64345	up	1.31578e-33	3.84036	up	0.00178388	2.52215	up
Os01g0783500	8.62976e-26	2.45556	up	6.86393e-25	2.42062	up	7.51605e-14	2.22712	up	0.00460371	1.78363	up
Os01g0783700	2.60199e-07	-4.33514	down	0.000155156	-2.71275	down	5.27526e-05	4.40027	up	--	--	--
Os01g0785300	7.13114e-07	-1.7183	down	8.57478e-15	-3.21779	down	3.11603e-07	2.86035	up	0.220527	1.58284	normal
Os01g0785900	6.99118e-55	7.51748	up	5.29702e-22	5.82438	up	7.08464e-06	-3.09077	down	0.0925942	-1.13596	normal
Os01g0786000	1.63608e-40	6.74935	up	1.61047e-23	5.60349	up	4.38376e-06	-3.12043	down	0.171257	-0.966511	normal
Os01g0786500	3.3354e-09	3.91406	up	--	--	--	5.92274e-12	-5.8507	down	5.80682e-08	-3.99566	down
Os01g0787000	6.73086e-15	-3.10551	down	0.00674835	-0.882866	normal	2.52236e-07	3.54794	up	0.00144679	3.14367	up
Os01g0787101	6.87004e-06	-2.81222	down	0.213483	-0.654764	normal	2.46838e-05	3.40749	up	0.00656637	3.13951	up
Os01g0788700	4.248e-19	6.73692	up	0.00135231	5.25024	up	1.10256e-09	-2.76185	down	8.342e-06	-2.06776	down
Os01g0793800	--	--	--	0.0820362	1.2942	normal	6.79378e-08	6.07457	up	--	--	--
Os01g0794500	0.27219	-0.287358	normal	0.0352637	-0.534826	normal	2.65288e-10	1.86656	up	0.0302444	1.14599	normal
Os01g0794600	4.74313e-15	-2.87503	down	1.94505e-09	-1.97168	down	1.94633e-06	2.60407	up	0.118023	1.27144	normal
Os01g0795400	1	-0.0858708	normal	0.813162	0.311695	normal	0.00389846	1.75735	up	0.511183	0.632677	normal
Os01g0795600	--	--	--	--	--	--	1.45487e-08	7.08803	up	--	--	--
Os01g0796000	3.93727e-11	-7.10941	down	2.15314e-08	-5.31735	down	6.12146e-05	6.80627	up	--	--	--
Os01g0797600	5.02167e-25	-2.71612	down	0.000986229	-0.846362	normal	7.21444e-08	1.58616	up	0.262702	0.557883	normal
Os01g0798800	0.149923	-1.32392	normal	0.119891	-1.24627	normal	0.01438	1.94573	normal	--	--	--
Os01g0798900	--	--	--	--	--	--	0.132305	1.34878	normal	--	--	--
Os01g0799500	1.8437e-68	8.41303	up	1.22968e-10	5.86047	up	3.59084e-12	-2.36815	down	0.00846609	-1.2727	normal
Os01g0800300	0.889406	-0.0471171	normal	0.025452	0.572764	normal	5.31208e-08	1.71553	up	0.00404495	1.26149	normal
Os01g0800800	5.14697e-14	6.21002	up	--	--	--	--	--	--	0.51821	0.675421	normal
Os01g0801500	8.41003e-19	8.31218	up	2.78427e-47	10.2286	up	0.000183382	1.7196	up	0.573695	0.682871	normal
Os01g0803200	3.97556e-42	-4.25382	down	1.48412e-21	-2.96894	down	1.64652e-10	1.86953	up	0.39563	0.570713	normal
Os01g0805400	4.45524e-15	2.73465	up	0.935063	0.032946	normal	9.85599e-13	2.47288	up	0.585184	0.704847	normal
Os01g0805600	4.41127e-15	4.34788	up	0.000846086	2.19987	up	9.3731e-06	-3.67779	down	0.0012772	-2.12834	down
Os01g0813100	0.00107023	1.39394	normal	0.0307383	0.929268	normal	0.000191147	-1.67684	down	0.349043	-0.55534	normal
Os01g0814100	3.59142e-92	10.1356	up	1.67316e-34	8.12027	up	3.46843e-44	-5.28921	down	3.01115e-10	-2.63983	down
Os01g0815100	0.00761484	-0.843109	normal	0.800924	-0.0868586	normal	0.000742196	1.58383	normal	0.00102485	1.76671	up
Os01g0815400	3.55268e-07	-1.80769	down	0.556441	-0.174769	normal	2.38575e-07	2.02605	up	0.048173	1.93456	normal
Os01g0816100	0.000328787	1.73976	up	0.249156	0.751935	normal	2.31271e-15	4.16777	up	0.00147017	2.49079	up
Os01g0818600	6.56121e-43	-4.6854	down	8.6314e-10	-1.54983	normal	3.38936e-08	1.98372	up	0.256776	1.52096	normal
Os01g0819000	3.45783e-19	-2.47725	down	2.69826e-05	-1.06367	normal	1.927e-07	1.89655	up	0.00890999	1.28745	normal
Os01g0819100	3.76568e-26	3.86036	up	1.37523e-15	3.11769	up	5.00057e-05	-4.01596	down	0.023758	-1.95493	normal
Os01g0819200	3.32e-13	5.86144	up	--	--	--	0.000326808	-3.06907	down	0.000466993	-2.91069	down
Os01g0819700	3.28164e-15	-3.48694	down	1.67766e-06	-1.56811	normal	6.61823e-19	3.08101	up	2.13617e-10	2.77744	up
Os01g0819800	0.246396	-0.769269	normal	0.136222	0.792235	normal	1.32883e-06	3.35917	up	0.000726167	2.71762	up
Os01g0821900	9.53479e-62	5.82729	up	4.81623e-06	4.32067	up	2.74952e-06	-3.68321	down	0.28215	-0.949607	normal
Os01g0822001	--	--	--	--	--	--	0.0269243	-1.75228	normal	0.00254008	-2.43965	down
Os01g0822900	5.72884e-160	9.29059	up	3.79954e-07	6.2835	up	5.34807e-07	-3.70524	down	0.0619614	-1.31528	normal
Os01g0823500	0.0221483	3.19755	normal	5.70085e-29	4.29863	up	5.98591e-08	2.01048	up	0.00315877	2.0202	up
Os01g0824500	1.63797e-18	5.02471	up	0.00540953	3.72191	up	9.29128e-11	-3.15546	down	0.536084	-0.586259	normal
Os01g0824800	6.31223e-06	-5.7794	down	0.0470916	-1.7472	normal	0.0002683	3.90954	up	--	--	--
Os01g0825800	2.06081e-09	2.02616	up	2.19944e-16	2.47044	up	3.26696e-06	2.4253	up	0.0730792	1.03347	normal
Os01g0825900	0.0130769	-1.05502	normal	0.304825	0.366714	normal	6.29672e-06	1.7863	up	0.0964561	0.975137	normal
Os01g0826400	0.0635771	-2.40735	normal	0.258613	-1.26321	normal	1.30908e-44	7.73729	up	0.00490003	3.0959	up
Os01g0826800	0.370004	-0.599596	normal	0.877422	-0.122186	normal	0.169994	-1.00713	normal	0.00899911	-2.01951	down
Os01g0827400	0.997679	-0.014301	normal	0.459398	-0.346386	normal	2.87421e-08	-2.29651	down	0.018815	-1.149	normal
Os01g0827600	0.0680832	-1.14518	normal	0.0232519	1.06266	normal	4.99098e-05	1.98952	up	0.311857	1.15157	normal
Os01g0828300	3.74965e-08	3.4615	up	0.00869813	2.23608	up	0.00783158	-2.04741	down	0.497287	-0.629116	normal
Os01g0829100	1.90956e-72	4.7494	up	1.11259e-33	3.45056	up	6.76191e-06	-2.30847	down	0.275202	-0.756465	normal
Os01g0829600	--	--	--	2.44187e-08	3.7811	up	--	--	--	0.64156	0.520513	normal
Os01g0830000	1.50002e-16	-2.13228	down	8.82695e-18	-2.28694	down	1.73474e-08	1.67376	up	0.015119	1.05774	normal
Os01g0830700	1.80661e-05	-1.47878	normal	0.00222462	0.822292	normal	6.39082e-22	3.03898	up	0.0125078	2.27081	normal
Os01g0831200	0.0207886	0.573026	normal	6.22009e-12	1.60498	up	1.12867e-08	1.67079	up	0.196875	1.0981	normal
Os01g0832100	2.23886e-15	5.92923	up	1.61629e-11	4.9679	up	3.11276e-11	-3.41557	down	0.0101079	-1.39366	normal
Os01g0832600	7.25579e-14	5.6112	up	4.89584e-26	6.91805	up	2.11599e-10	2.18831	up	0.758541	0.311287	normal
Os01g0833600	1.48529e-08	-4.93036	down	5.67919e-06	-3.54227	down	--	--	--	0.00427445	2.44601	up
Os01g0834125	0.728962	0.477725	normal	3.61794e-12	-7.11565	down	0.0041314	-9.04378	down	--	--	--
Os01g0835083	1.39638e-05	1.80621	up	0.282709	0.524166	normal	2.95486e-06	-1.83764	down	0.0158642	-1.15454	normal
Os01g0835900	0.00437706	0.686554	normal	0.000125373	-0.968974	normal	1.74227e-08	-1.82962	down	0.00624472	-1.16416	normal
Os01g0836600	5.50674e-06	6.00503	up	2.68003e-08	3.15749	up	1.21807e-06	-3.49401	down	0.0105522	-1.64039	normal
Os01g0837000	1.10134e-06	-1.88461	down	7.40268e-07	-1.83247	down	2.66558e-23	3.54576	up	0.00191257	2.3745	up
Os01g0839100	0.446593	-0.539959	normal	0.221999	0.80103	normal	--	--	--	0.021696	1.98067	normal
Os01g0843500	0.0280848	0.735242	normal	0.667837	-0.177993	normal	0.000976737	1.60031	up	0.0575756	1.22142	normal
Os01g0844300	2.31785e-07	2.96206	up	7.49452e-09	3.07308	up	7.12272e-05	3.81272	up	0.200523	1.50075	normal
Os01g0844700	--	--	--	--	--	--	0.0430786	-2.38203	normal	--	--	--
Os01g0845000	0.0860851	-1.0655	normal	0.520116	-0.265195	normal	5.52977e-18	3.95643	up	0.0137133	1.84403	normal
Os01g0845100	0.000815362	-2.16497	down	0.923664	-0.079162	normal	8.5004e-07	4.01353	up	--	--	--
Os01g0846150	2.93117e-05	1.0413	normal	1.03945e-11	1.59891	up	1.77041e-05	1.58834	up	0.491497	0.823621	normal
Os01g0846400	0.00272171	-1.3252	normal	0.156828	-0.533595	normal	5.18096e-10	2.76697	up	0.0688015	1.82188	normal
Os01g0847600	2.24394e-05	2.00088	up	0.0006654	1.57582	normal	1.06505e-09	-2.51945	down	0.0010333	-1.54555	normal
Os01g0847700	4.22821e-06	-1.83464	down	1.47519e-08	-2.4522	down	0.000933702	-1.24976	normal	6.10104e-06	-2.03482	down
Os01g0847800	8.4594e-17	-4.35545	down	0.000188457	-1.4505	normal	5.53659e-18	4.56302	up	0.212749	3.13389	normal
Os01g0848550	--	--	--	--	--	--	0.000692347	3.49131	up	--	--	--
Os01g0848900	2.02334e-09	-2.78214	down	0.287895	-0.408791	normal	3.05461e-08	5.18384	up	0.191642	2.75284	normal
Os01g0850100	6.4357e-10	-2.02544	down	4.45413e-06	-1.35465	normal	5.14729e-10	2.08802	up	0.0744238	1.37431	normal
Os01g0851100	1.80706e-21	-4.72452	down	2.9285e-14	-3.38067	down	2.28026e-05	2.39279	up	0.148187	1.20961	normal
Os01g0852000	1.3779e-06	-2.79767	down	0.182057	-0.641611	normal	0.00846696	1.86178	up	0.146651	1.27682	normal
Os01g0852400	5.07978e-32	5.78487	up	2.14795e-08	3.85996	up	0.00466768	-2.87173	down	0.410365	-0.809222	normal
Os01g0853600	0.0410346	0.968597	normal	0.118865	0.718721	normal	5.68e-06	-1.92233	down	0.0210573	-1.162	normal
Os01g0854400	--	--	--	--	--	--	8.58056e-05	-3.15156	down	0.0383732	-1.65116	normal
Os01g0855000	4.90655e-47	4.2043	up	1.86748e-65	4.65309	up	1.53943e-12	-2.3086	down	0.659381	-0.295698	normal
Os01g0855600	3.82466e-11	-3.34057	down	1.4752e-13	-3.5525	down	0.00636443	3.67567	up	--	--	--
Os01g0855700	3.54378e-27	-2.85724	down	2.74792e-52	-4.43107	down	4.84896e-15	3.15284	up	0.913554	0.13263	normal
Os01g0857500	0.695641	0.130452	normal	1.17785e-06	-1.66042	down	0.000106823	-2.57692	down	0.0142068	-1.36427	normal
Os01g0858200	9.95061e-07	-3.60898	down	0.355528	-0.458726	normal	0.00592055	2.01107	up	0.281755	1.06752	normal
Os01g0859100	0.323807	0.630546	normal	--	--	--	1.99e-20	5.17267	up	0.025731	1.92407	normal
Os01g0859200	5.67009e-11	-1.76126	down	3.64989e-19	-2.45066	down	1.1204e-05	-2.19763	down	6.69081e-05	-1.71016	down
Os01g0859300	--	--	--	--	--	--	1.03e-06	7.08068	up	--	--	--
Os01g0860400	0.644899	-0.451627	normal	0.191951	-1.38919	normal	6.62572e-05	3.19235	up	0.695429	-0.411167	normal
Os01g0860450	--	--	--	5.65e-06	2.77032	up	4.86e-06	3.35183	up	0.0845021	2.33343	normal
Os01g0860500	0.24946	1.38921	normal	0.643829	0.276459	normal	5.01046e-12	5.13347	up	0.0067829	1.46298	normal
Os01g0860601	--	--	--	--	--	--	2.20307e-07	4.33566	up	0.000371838	3.093	up
Os01g0862200	4.1122e-80	-6.47328	down	4.69707e-45	-4.01345	down	0.00919027	1.83731	up	0.304855	0.834441	normal
Os01g0863300	1.56713e-28	-3.70106	down	7.78276e-18	-2.61805	down	1.50862e-06	3.80088	up	0.0191361	2.43798	normal
Os01g0864100	8.28717e-22	Inf	up	3.4255e-16	Inf	up	8.763e-05	-3.87742	down	0.0318212	-1.68828	normal
Os01g0864300	--	--	--	--	--	--	4.82e-08	Inf	up	--	--	--
Os01g0864500	2.78361e-05	-5.39575	down	0.000292771	-4.41817	down	4.13958e-20	6.62232	up	0.000130671	5.25871	up
Os01g0865400	1.58788e-15	-4.13085	down	0.000185954	-1.46713	normal	4.53347e-34	7.40291	up	0.0192251	4.74599	normal
Os01g0865900	--	--	--	0.000134936	2.3676	up	0.00810012	3.25174	up	--	--	--
Os01g0866100	0.000964914	-1.4459	normal	2.65444e-08	-2.44268	down	0.00189312	1.75325	up	0.334747	0.775545	normal
Os01g0866133	4.64758e-06	-1.18694	normal	1.3292e-06	-1.23272	normal	8.36279e-13	2.18967	up	0.045668	0.994127	normal
Os01g0866200	0.00457677	0.975076	normal	5.39551e-06	-1.6961	down	0.0278381	-2.26444	normal	0.00309403	-3.00953	down
Os01g0866500	0.882365	0.074925	normal	0.0874963	0.68339	normal	0.00254259	3.15482	up	0.23517	3.17355	normal
Os01g0868000	0.485773	-0.484216	normal	0.000770131	-1.74891	down	9.2565e-24	5.72556	up	2.55208e-06	3.21919	up
Os01g0868900	8.27335e-17	7.03046	up	0.000115627	4.70626	up	5.86163e-11	-3.70618	down	7.44867e-07	-2.69418	down
Os01g0870350	4.77492e-12	-3.66337	down	3.32802e-07	-2.36203	down	0.000109947	2.24865	up	0.448773	0.715473	normal
Os01g0872000	--	--	--	0.799126	-0.424207	normal	0.00809984	-2.42505	down	0.251025	-1.05731	normal
Os01g0874300	1.46509e-09	-2.79182	down	6.70152e-07	-1.9169	down	0.00272566	1.67578	up	0.988825	0.0251213	normal
Os01g0875150	--	--	--	0.0594899	1.15834	normal	0.00298627	-2.02126	down	0.0247277	-1.66714	normal
Os01g0875300	4.21417e-52	5.898	up	7.72946e-07	3.65099	up	2.2562e-24	-3.7413	down	0.000204957	-1.67057	down
Os01g0875800	--	--	--	--	--	--	9.32e-06	-4.96435	down	0.00156039	-2.66928	down
Os01g0876300	0.196614	-0.898438	normal	0.00212951	0.89006	normal	3.67993e-05	2.02162	up	0.433046	1.48942	normal
Os01g0876800	1.72575e-70	4.52976	up	7.62236e-75	4.62435	up	5.52688e-07	-1.74035	down	0.0170643	-1.19063	normal
Os01g0877900	--	--	--	--	--	--	0.00329914	2.14175	up	0.346238	0.909104	normal
Os01g0878000	0.269485	-0.556565	normal	0.0055547	-1.70253	down	1.08473e-13	-5.01365	down	0.00102148	-2.09756	down
Os01g0878800	1.84314e-07	-1.99123	down	2.00833e-11	2.40108	up	0.00399531	1.98845	up	0.270165	1.80246	normal
Os01g0879200	0.00138419	2.3745	up	1.73962e-09	2.95792	up	0.000110505	1.8415	up	0.246685	0.928647	normal
Os01g0879300	--	--	--	5.92922e-05	2.90676	up	0.0025615	2.88924	up	--	--	--
Os01g0880200	0.587874	0.145335	normal	3.09517e-06	1.16946	normal	6.40853e-11	2.02096	up	0.00751142	1.22783	normal
Os01g0880300	3.81852e-09	2.89748	up	1.89555e-07	2.49465	up	1.94023e-12	-2.39959	down	4.37512e-05	-1.68641	down
Os01g0880350	4.17672e-06	2.64498	up	5.44795e-09	3.03442	up	1.96573e-08	-2.16051	down	6.70761e-05	-1.78973	down
Os01g0881100	--	--	--	0.00124726	Inf	up	0.000451099	Inf	up	--	--	--
Os01g0882500	8.63665e-19	-3.978	down	2.78254e-08	-2.15	down	0.0613287	2.2282	normal	0.000115683	1.73611	up
Os01g0882900	0.00113187	-2.15418	down	0.0303753	-1.29961	normal	0.000817045	-2.4706	down	0.00673993	-2.06402	down
Os01g0883800	0.0847315	0.862233	normal	0.0394009	0.945485	normal	0.000117216	-1.65648	down	0.286494	-0.611696	normal
Os01g0883850	0.0763827	1.08096	normal	0.286789	0.882034	normal	0.00155318	-1.9841	down	0.287586	-0.804293	normal
Os01g0883900	3.57205e-12	1.71075	up	0.00270228	0.793633	normal	2.78691e-10	-2.01471	down	0.00747802	-1.16505	normal
Os01g0884300	2.36877e-12	-1.90409	down	0.321669	-0.305573	normal	1.86508e-09	4.95283	up	2.45179e-07	3.48039	up
Os01g0884350	8.53368e-09	-1.65362	down	0.00528421	-0.754683	normal	8.62179e-28	4.59739	up	1.0437e-06	3.3354	up
Os01g0888800	0.365238	-0.729842	normal	0.486694	-0.438101	normal	0.00017014	4.01304	up	0.922881	-0.148643	normal
Os01g0888900	--	--	--	--	--	--	2.71e-05	8.38127	up	--	--	--
Os01g0889800	1.39956e-05	-1.13414	normal	0.275464	-0.291792	normal	2.9355e-10	2.95555	up	0.00455438	1.23395	normal
Os01g0890900	6.67836e-69	9.58726	up	--	--	--	6.99096e-05	-7.69386	down	0.119534	-2.08051	normal
Os01g0890950	3.10496e-108	8.10392	up	--	--	--	0.000254656	-6.5434	down	0.0982155	-2.24103	normal
Os01g0892800	1.7961e-34	-4.98974	down	1.19171e-44	-6.09945	down	5.45886e-05	3.87149	up	--	--	--
Os01g0893400	2.08782e-37	-4.32816	down	2.09755e-20	-2.79769	down	0.000197677	1.955	up	0.0974478	1.43132	normal
Os01g0894700	1.88481e-58	-6.72149	down	1.9788e-58	-6.34126	down	0.000513171	-2.6786	down	6.44676e-07	-4.10411	down
Os01g0895200	1.26017e-06	2.98286	up	0.00104615	2.0045	up	1.3523e-20	5.03158	up	0.0110105	2.12972	normal
Os01g0895300	--	--	--	--	--	--	9.74e-07	5.02362	up	--	--	--
Os01g0895600	2.2564e-21	-2.46439	down	7.61699e-14	-1.91205	down	1.02028e-07	1.6362	up	0.192541	0.654969	normal
Os01g0896400	7.5234e-14	5.97595	up	--	--	--	7.92597e-05	-5.41042	down	0.0114776	-2.66193	normal
Os01g0897300	0.0145993	1.46925	normal	0.0502811	1.17772	normal	9.75137e-10	-3.10187	down	3.33972e-05	-2.25909	down
Os01g0898400	4.85949e-07	2.0546	up	0.00457495	1.22959	normal	0.000555081	-1.70408	down	0.388355	-0.557263	normal
Os01g0900800	4.23764e-09	-1.53752	normal	1.21998e-08	-1.50243	normal	1.14282e-05	2.31823	up	0.463634	0.468134	normal
Os01g0901300	2.43357e-06	2.62944	up	0.000488162	1.94916	up	2.67902e-06	-2.29982	down	0.00716582	-1.49409	normal
Os01g0901600	1.98404e-13	-6.69647	down	8.84951e-11	-5.26568	down	0.944849	-0.159913	normal	--	--	--
Os01g0905200	1.21032e-89	-6.97889	down	1.03428e-46	-4.57547	down	8.99608e-06	4.18205	up	0.0166892	4.21255	normal
Os01g0906000	0.000397125	1.62775	up	0.586506	0.298612	normal	0.000189541	-2.44845	down	0.00175381	-1.77538	down
Os01g0908200	6.95212e-08	-3.48557	down	3.18387e-11	-4.78242	down	0.00601841	-0.896216	normal	1.7127e-06	-1.9051	down
Os01g0909150	--	--	--	5.27e-05	5.82051	up	0.000484921	2.91318	up	--	--	--
Os01g0909400	0.000514325	1.54234	normal	0.0179631	-1.35018	normal	0.000515271	-1.67073	down	0.00308405	-1.65349	down
Os01g0910800	--	--	--	--	--	--	0.0452028	3.99442	normal	--	--	--
Os01g0912600	0.170938	0.484678	normal	0.00249488	0.933869	normal	0.000222834	1.57071	normal	0.00120302	1.6338	up
Os01g0913300	0.000356218	2.13942	up	2.69e-06	2.83047	up	0.000988974	2.19849	up	0.26829	1.15043	normal
Os01g0913600	0.000727069	7.27408	up	7.75781e-12	6.1841	up	5.00057e-05	-3.10144	down	0.0365735	-1.65313	normal
Os01g0914300	4.61294e-119	9.76233	up	--	--	--	4.9819e-24	-5.80614	down	7.88835e-11	-3.09522	down
Os01g0915600	4.14748e-05	0.967254	normal	0.070843	0.448737	normal	2.0254e-07	-1.71436	down	0.357299	-0.515641	normal
Os01g0915666	0.00986984	1.09132	normal	0.755559	0.15501	normal	1.91003e-06	-2.03354	down	0.30764	-0.571445	normal
Os01g0917700	8.05423e-23	7.14481	up	3.15597e-17	6.27101	up	0.000670799	-1.8424	down	0.176874	-0.908031	normal
Os01g0918400	7.02126e-12	3.09992	up	6.95911e-16	3.22061	up	8.09584e-14	4.25159	up	3.63395e-08	4.27881	up
Os01g0919600	1.73494e-78	-6.02583	down	6.88065e-20	-2.52341	down	5.09007e-25	3.12326	up	0.202563	1.6149	normal
Os01g0921000	--	--	--	0.000494417	2.14491	up	0.00185948	3.2562	up	--	--	--
Os01g0922350	7.30523e-69	7.51562	up	2.84949e-20	5.26714	up	1.97716e-08	-3.81699	down	0.00404495	-1.69775	down
Os01g0922600	1.2929e-05	1.40431	normal	1.22123e-25	2.56162	up	9.34812e-05	2.01217	up	0.512098	0.356516	normal
Os01g0923000	2.05996e-13	2.59949	up	1.38803e-08	2.07086	up	5.14531e-07	2.6324	up	0.168605	0.926148	normal
Os01g0924200	1.06278e-06	2.56155	up	0.00359813	1.58747	up	0.000250684	-1.56824	normal	0.000135172	-1.90535	down
Os01g0924933	1.84729e-06	2.98739	up	0.00120607	1.8074	up	1.17351e-05	-3.46872	down	0.0623273	-1.69499	normal
Os01g0925100	2.88369e-05	-1.51997	normal	0.0119963	-0.772257	normal	4.48711e-17	3.27658	up	0.000715173	1.94811	up
Os01g0925300	5.93348e-32	5.04708	up	1.67921e-12	3.5278	up	3.29907e-13	-2.83448	down	0.00955783	-1.18567	normal
Os01g0925400	6.6571e-38	3.16606	up	7.08303e-06	2.84904	up	1.13086e-05	1.87842	up	0.114095	0.731547	normal
Os01g0925700	2.77319e-05	-2.247	down	0.204621	-0.459579	normal	2.48491e-24	3.20048	up	0.0777725	1.64193	normal
Os01g0926800	4.3243e-52	-4.37337	down	3.61358e-31	-3.1785	down	1.079e-08	1.97534	up	0.356023	1.20698	normal
Os01g0927300	--	--	--	2.42054e-08	3.21692	up	0.000731861	1.82857	up	0.721805	0.573282	normal
Os01g0928000	1.90302e-07	-1.52023	normal	3.68453e-18	-2.65582	down	0.000539907	-1.59345	down	0.458364	-0.464621	normal
Os01g0928200	--	--	--	--	--	--	1.56257e-22	-7.22993	down	2.63562e-09	-3.48681	down
Os01g0929600	0.577386	-0.409689	normal	3.07436e-16	9.84423	up	1.09547e-06	10.9709	up	--	--	--
Os01g0930800	9.69152e-42	-3.77178	down	1.78972e-35	-3.41279	down	2.28747e-10	-2.14917	down	6.77612e-08	-2.18921	down
Os01g0931200	1.5893e-08	3.61299	up	--	--	--	0.00119199	-4.55662	down	0.0266395	-2.46144	normal
Os01g0934900	0.000315576	1.89854	up	0.0219515	1.70549	normal	1.90432e-11	-3.25628	down	0.0018292	-1.61125	down
Os01g0935800	8.52681e-07	3.07578	up	3.8371e-07	3.15548	up	0.000603684	-4.27698	down	0.00122691	-3.62982	down
Os01g0937100	0.0159306	1.38963	normal	1.12146e-10	3.69008	up	0.00231977	1.74037	up	0.32292	1.35245	normal
Os01g0937900	6.63101e-18	8.15711	up	--	--	--	3.24667e-39	-10.1242	down	2.22859e-12	-3.36316	down
Os01g0938200	0.503521	0.302931	normal	0.21621	-0.573678	normal	2.2083e-08	-3.19554	down	5.11597e-05	-1.97763	down
Os01g0938400	4.4978e-09	3.84524	up	1.50402e-06	4.51028	up	0.00255242	-1.67159	down	0.629808	-0.369093	normal
Os01g0939200	0.311098	0.567585	normal	0.781971	-0.1926	normal	1.02925e-06	-2.74226	down	0.0413667	-1.27207	normal
Os01g0940000	1.90603e-38	-7.2017	down	6.12272e-18	-3.43528	down	7.28091e-09	3.93045	up	--	--	--
Os01g0940700	0.366255	-4.77696	normal	0.90828	-0.540721	normal	8.94159e-14	4.0203	up	0.0768548	5.03892	normal
Os01g0940800	--	--	--	0.92585	-0.448587	normal	5.47599e-05	2.8716	up	0.164721	2.78274	normal
Os01g0942300	--	--	--	1.15635e-12	Inf	up	0.937773	0.12675	normal	--	--	--
Os01g0944100	3.03954e-12	-4.19005	down	0.0867207	-0.754587	normal	0.000489622	2.93698	up	0.0587617	1.73744	normal
Os01g0944700	0.801398	-0.128805	normal	1.8931e-67	4.33095	up	2.89778e-36	3.73265	up	0.0388282	4.62835	normal
Os01g0946100	--	--	--	--	--	--	2.89e-05	-4.0328	down	0.013222	-2.05777	normal
Os01g0946500	0.479601	0.478476	normal	0.538769	-0.48073	normal	0.0260881	-1.80802	normal	0.0067541	-2.03318	down
Os01g0947000	--	--	--	--	--	--	3.32e-51	10.9003	up	--	--	--
Os01g0948200	0.642053	-0.136433	normal	5.95194e-24	2.38784	up	1.45777e-08	1.65555	up	0.0016083	1.37559	normal
Os01g0948600	0.280083	-0.676545	normal	0.0433386	0.955926	normal	0.000177824	1.81863	up	0.718348	-0.362333	normal
Os01g0949400	4.35739e-09	-3.82761	down	1.59714e-06	-2.92906	down	3.40932e-16	-2.65892	down	4.3401e-06	-1.83636	down
Os01g0950300	3.26519e-13	-2.88138	down	0.51486	0.2079	normal	1.03575e-20	4.66985	up	0.0571828	4.83571	normal
Os01g0951500	6.64411e-21	-3.61508	down	3.21342e-08	-1.77251	down	0.000113868	2.20216	up	0.204689	1.4217	normal
Os01g0952900	3.80223e-05	-8.10417	down	0.00068362	-6.0021	down	1.35574e-08	7.57177	up	--	--	--
Os01g0954900	--	--	--	--	--	--	0.00673195	-4.1443	down	0.0196441	-3.07884	normal
Os01g0955000	0.144745	0.752575	normal	0.0632533	0.494449	normal	2.70627e-25	3.14533	up	0.0421516	2.0165	normal
Os01g0955100	0.000429286	-2.97806	down	0.0749937	-1.19335	normal	3.65788e-15	6.45295	up	--	--	--
Os01g0955700	0.132156	0.586422	normal	0.000103694	1.25543	normal	0.000380066	1.78004	up	0.251025	0.589064	normal
Os01g0956075	0.212283	-0.748683	normal	0.0301821	0.805382	normal	7.41178e-12	3.02308	up	0.0104877	1.70095	normal
Os01g0956200	1.15184e-05	-5.65441	down	0.00488054	-2.96584	down	2.17821e-06	Inf	up	--	--	--
Os01g0956300	4.31273e-11	-5.94821	down	4.56314e-07	-4.09114	down	1.29826e-10	8.20322	up	0.0025628	4.82442	up
Os01g0957000	0.00467889	0.680221	normal	0.223643	-0.319421	normal	0.0003527	-1.50069	normal	0.000276021	-1.58606	down
Os01g0958800	8.21125e-08	-2.0353	down	2.43531e-09	-2.17272	down	0.00238138	-1.67754	down	0.183392	-0.898165	normal
Os01g0959100	0.305081	-1.40269	normal	0.945165	0.05309	normal	9.49861e-12	5.94403	up	--	--	--
Os01g0959200	0.790759	-0.358663	normal	0.024551	1.59998	normal	1.31729e-15	7.59394	up	0.00492135	8.45346	up
Os01g0959750	1.4056e-14	-3.42909	down	8.41936e-06	-1.58768	down	8.89167e-13	5.91814	up	0.0272387	5.68602	normal
Os01g0960900	4.24719e-07	3.17317	up	0.0180799	3.05446	normal	0.00851072	-1.96298	down	0.123214	-1.23295	normal
Os01g0962300	--	--	--	--	--	--	0.11757	-3.66157	normal	--	--	--
Os01g0962700	0.0431866	-1.09554	normal	2.61944e-13	1.71067	up	1.42517e-22	3.10742	up	0.234542	2.74525	normal
Os01g0963000	0.849751	-0.307473	normal	0.882431	-0.23117	normal	3.36378e-14	4.10619	up	0.45117	1.02253	normal
Os01g0963800	--	--	--	--	--	--	0.0018359	-4.53607	down	0.0325243	-2.52677	normal
Os01g0964000	4.93097e-05	-1.72335	down	0.388398	-0.334481	normal	4.9826e-05	1.75634	up	0.0344469	1.24419	normal
Os01g0964266	1.5715e-07	1.29806	normal	0.421642	-0.249234	normal	5.24413e-07	-1.63426	down	0.162385	-0.663483	normal
Os01g0966100	0.00380287	-0.727301	normal	0.00146836	-0.79501	normal	2.38887e-13	2.15839	up	0.247934	0.590185	normal
Os01g0967200	1.15942e-05	2.61603	up	--	--	--	0.00788665	-1.95029	down	0.0720987	-1.43711	normal
Os01g0972000	1.15507e-09	-3.27857	down	1.41418e-06	-2.27774	down	0.00462463	1.78	up	0.136674	1.22091	normal
Os01g0974500	0.115253	0.682234	normal	0.24616	0.49219	normal	0.000132125	-1.78478	down	0.168378	-0.799972	normal
Os01g0974600	0.175313	-0.863474	normal	0.105864	-0.976923	normal	0.000862174	-2.58046	down	0.0560311	-1.5304	normal
Os01g0975300	1.05006e-05	-2.04096	down	0.195122	-0.770943	normal	0.212382	2.08167	normal	0.000428888	2.19032	up
Os01g0976300	1.76644e-13	3.06178	up	8.16105e-06	2.01389	up	5.51616e-05	2.58973	up	0.284822	1.1797	normal
Os01g0977200	0.598678	0.271059	normal	0.16282	-0.72542	normal	0.00215809	-1.66011	down	0.0186743	-1.47811	normal
Os01g0977250	0.973892	-0.0395369	normal	0.145883	-0.819271	normal	0.00184328	-2.0998	down	0.0595123	-1.40776	normal
Os01g0978000	0.00137414	0.961439	normal	0.319798	0.332536	normal	2.9928e-07	-2.60818	down	0.00271861	-1.44951	normal
Os02g0101000	3.28984e-15	1.88464	up	2.55364e-09	1.43519	normal	1.54816e-08	1.66218	up	0.686325	0.317522	normal
Os02g0101900	2.85179e-77	9.14698	up	0.0504201	7.49831	normal	2.04138e-12	-7.49076	down	0.24691	-1.11446	normal
Os02g0102300	0.0116984	-2.19951	normal	0.573732	-0.377586	normal	0.000889662	3.16091	up	--	--	--
Os02g0102900	9.78041e-06	-1.43364	normal	3.02489e-06	-1.46223	normal	2.66974e-07	-1.92107	down	0.0186333	-1.08925	normal
Os02g0102950	0.0387553	-1.38141	normal	0.00746891	-1.76647	down	0.00380904	-2.12053	down	0.130464	-1.22178	normal
Os02g0105500	1.16305e-08	1.44745	normal	0.113449	-0.505384	normal	1.78309e-05	-1.6584	down	0.00212395	-1.36522	normal
Os02g0107200	8.41924e-09	4.01207	up	--	--	--	0.00158897	-2.56585	down	0.0801401	-1.45703	normal
Os02g0107600	0.13122	0.493246	normal	0.0405063	-0.741471	normal	1.94026e-06	-1.79311	down	0.029631	-1.02558	normal
Os02g0110000	5.01062e-32	3.33612	up	0.037847	1.87639	normal	4.58207e-24	-5.32695	down	1.25255e-07	-2.39958	down
Os02g0110200	4.59692e-115	-11.4149	down	9.2806e-58	-4.77299	down	0.0129297	3.00027	normal	--	--	--
Os02g0110600	5.26789e-22	3.44035	up	4.00154e-17	5.29501	up	3.40393e-07	1.93301	up	0.173266	1.1545	normal
Os02g0111600	0.507223	0.759605	normal	0.00408037	1.25263	normal	2.03904e-06	1.69581	up	0.531689	0.414628	normal
Os02g0111800	--	--	--	--	--	--	1.51e-06	-4.04044	down	0.00622175	-2.12245	down
Os02g0114400	--	--	--	--	--	--	0.000567465	#NAME?	down	0.397831	-1.19037	normal
Os02g0115900	0.679042	-0.128953	normal	0.0130582	-0.876178	normal	4.14824e-07	-2.28578	down	0.00291554	-1.29426	normal
Os02g0115950	0.930223	-0.0400277	normal	0.0473961	-0.71405	normal	5.9601e-07	-2.40987	down	0.00128614	-1.39076	normal
Os02g0116300	6.02317e-11	4.57918	up	2.53058e-09	4.14623	up	6.77266e-08	-3.51889	down	0.000430626	-2.34216	down
Os02g0116400	2.34078e-07	-4.36045	down	8.79635e-07	-4.00691	down	0.00918755	-2.87641	down	0.0200763	-2.00798	normal
Os02g0116500	1.54236e-22	-3.5557	down	7.5294e-26	-3.74974	down	0.00279056	-1.91249	down	0.168474	-1.03234	normal
Os02g0116800	2.21726e-52	5.19851	up	3.50399e-24	4.01591	up	5.92513e-07	-2.07814	down	0.125887	-0.736033	normal
Os02g0117200	0.143416	-0.856039	normal	0.000209114	-2.13653	down	0.00484499	-1.95858	down	0.0222808	-1.72329	normal
Os02g0118200	0.00169787	-0.967855	normal	8.66905e-05	-1.18366	normal	8.59292e-07	1.87671	up	0.31103	0.656241	normal
Os02g0118400	0.0601969	0.78642	normal	0.389713	-0.421691	normal	9.65387e-09	-2.40799	down	0.00041448	-1.68371	down
Os02g0120500	9.60952e-47	6.23676	up	0.0133062	3.26712	normal	1.28744e-05	-3.436	down	0.172538	-1.00197	normal
Os02g0122100	6.65853e-09	3.51994	up	3.83854e-06	2.77911	up	0.000110232	2.30029	up	0.0899072	1.37197	normal
Os02g0122600	0.0160546	0.683557	normal	0.0353925	0.592136	normal	1.21228e-10	2.35257	up	9.02705e-05	1.85349	up
Os02g0123100	5.07086e-07	2.006	up	0.0565706	0.860471	normal	0.00203691	-2.10552	down	0.00849539	-1.66622	down
Os02g0129300	1.2117e-81	-6.24598	down	1.74737e-63	-5.11323	down	1.30849e-07	-2.55445	down	2.66363e-05	-2.26036	down
Os02g0130100	0.0023086	-1.41769	normal	0.00914601	-1.18142	normal	5.05346e-07	1.69385	up	0.411856	0.486227	normal
Os02g0130200	1.50467e-06	2.99111	up	--	--	--	2.13999e-08	-3.44421	down	0.00322942	-1.87324	down
Os02g0130250	--	--	--	--	--	--	0.0107133	-2.92475	normal	--	--	--
Os02g0131000	0.294407	0.708054	normal	0.0627856	1.10134	normal	8.76139e-06	-2.1514	down	0.000177533	-2.06436	down
Os02g0131050	0.233214	0.527377	normal	0.049927	-1.47834	normal	0.486809	-0.387785	normal	8.75055e-07	-2.01405	down
Os02g0134200	0.00536495	-1.62054	down	0.47337	-0.295549	normal	8.36043e-31	5.25021	up	1.06233e-07	3.55695	up
Os02g0134300	3.59594e-14	-2.82086	down	0.197918	-0.37475	normal	1.78329e-14	5.07558	up	0.00572116	4.34674	up
Os02g0135000	--	--	--	2.06378e-05	8.97715	up	0.00131202	Inf	up	--	--	--
Os02g0136000	0.0737527	1.09133	normal	0.00984271	1.5511	normal	1.306e-06	2.58444	up	0.371131	0.808512	normal
Os02g0138000	1.43621e-76	5.96975	up	1.57429e-08	4.30758	up	9.61556e-22	-3.19244	down	0.00277351	-1.28652	normal
Os02g0149600	0.00113089	2.10733	up	1.07589e-13	3.32889	up	0.0629032	1.19117	normal	0.00401737	1.87304	up
Os02g0150900	0.137859	-0.42634	normal	0.103475	0.424124	normal	7.40943e-07	1.6049	up	0.0127433	1.16468	normal
Os02g0151300	0.894327	-0.190779	normal	1.44697e-16	3.0808	up	0.00679036	2.00657	up	0.514092	1.20751	normal
Os02g0151350	0.692584	-0.413329	normal	5.81118e-32	3.52182	up	1.39681e-09	2.39947	up	0.211425	1.58465	normal
Os02g0153000	3.99e-08	2.47229	up	0.00262056	1.44607	normal	1.52433e-06	-2.16818	down	0.0193865	-1.22615	normal
Os02g0153400	0.940926	0.0508904	normal	0.912797	-0.0791644	normal	2.99e-05	2.33326	up	0.479986	0.784761	normal
Os02g0156100	0.229217	-0.377826	normal	0.00289112	-0.904256	normal	6.22027e-07	-1.83064	down	0.0194945	-1.07543	normal
Os02g0158100	4.73533e-14	5.39136	up	--	--	--	0.00296809	-3.43379	down	0.0589594	-1.70993	normal
Os02g0158300	3.09553e-06	2.60202	up	0.033734	1.26194	normal	0.00180544	-2.13885	down	0.862648	-0.185251	normal
Os02g0158350	6.95839e-15	2.7187	up	0.0306753	0.956475	normal	1.54826e-05	-1.78249	down	0.665497	-0.270873	normal
Os02g0159700	2.25286e-44	3.55191	up	9.70796e-15	3.51113	up	3.27563e-22	2.86975	up	0.000264741	2.51143	up
Os02g0159800	1.77763e-26	3.97145	up	5.70285e-27	5.16385	up	1.01327e-33	4.49814	up	2.83833e-05	4.80739	up
Os02g0160000	0.717043	0.243315	normal	0.0718549	1.01281	normal	--	--	--	0.268163	1.0426	normal
Os02g0160200	0.12688	-0.39128	normal	0.000430387	-0.87872	normal	1.33272e-10	1.90309	up	0.0106964	1.10676	normal
Os02g0161100	0.357526	0.593903	normal	0.0436694	1.19589	normal	0.000492464	2.38609	up	0.604769	0.557527	normal
Os02g0161800	4.10125e-05	5.84711	up	2.57614e-05	5.24659	up	0.000166119	-2.92274	down	0.0408046	-1.5128	normal
Os02g0162200	4.015e-10	4.20087	up	--	--	--	0.00116837	-4.13935	down	0.0158293	-2.55249	normal
Os02g0164000	5.16524e-24	4.5177	up	7.01187e-13	3.46667	up	6.34927e-12	-2.68935	down	3.39881e-07	-2.2507	down
Os02g0165100	2.46571e-14	-2.65082	down	2.4902e-25	-3.82786	down	0.000911637	1.84246	up	0.977743	0.0511771	normal
Os02g0165500	3.2255e-27	Inf	up	8.1601e-19	Inf	up	1.01694e-05	-3.05416	down	0.101947	-0.983867	normal
Os02g0166600	0.58552	-0.408172	normal	0.693407	0.191689	normal	2.21793e-07	2.53135	up	0.218809	0.993941	normal
Os02g0168100	1.37366e-06	-1.20049	normal	1.27431e-08	-1.42629	normal	5.92274e-12	2.04991	up	0.0260812	1.00391	normal
Os02g0168850	--	--	--	--	--	--	0.98399	-0.0755109	normal	--	--	--
Os02g0170701	7.31239e-13	5.56745	up	--	--	--	0.00333131	-2.15311	down	0.0587099	-1.49288	normal
Os02g0172800	1.54395e-15	Inf	up	5.19243e-13	Inf	up	0.0629291	1.51918	normal	--	--	--
Os02g0173200	5.08149e-10	-2.15239	down	0.0645813	0.510858	normal	2.43616e-19	4.67018	up	0.0315638	3.62259	normal
Os02g0175400	9.60898e-12	2.40185	up	0.000461942	1.38156	normal	1.1165e-11	-2.22419	down	5.22389e-06	-1.82883	down
Os02g0176300	0.000154542	1.69022	up	6.64312e-20	3.04825	up	1.35902e-17	3.00561	up	9.53629e-09	2.54537	up
Os02g0177300	1.19318e-26	Inf	up	--	--	--	1.86246e-15	-4.8469	down	3.96455e-09	-3.01198	down
Os02g0177600	0.00624329	-1.23306	normal	2.44742e-14	2.22705	up	0.00846696	1.63613	up	0.467549	1.10059	normal
Os02g0178100	1.14558e-47	-7.84586	down	5.08219e-38	-6.58144	down	0.00852564	1.99135	up	0.0806718	2.5307	normal
Os02g0178700	1.4997e-19	Inf	up	2.81288e-12	Inf	up	8.07347e-06	-2.33364	down	0.0133034	-1.45883	normal
Os02g0179200	--	--	--	0.827156	0.30666	normal	2.53e-05	4.20768	up	--	--	--
Os02g0179500	0.401233	-0.414357	normal	0.000951754	1.13575	normal	0.000281963	1.7318	up	0.0423685	1.18531	normal
Os02g0179600	9.89102e-06	3.8577	up	8.66926e-06	4.50326	up	2.19769e-22	4.88498	up	0.00518117	1.87496	up
Os02g0180500	0.00131093	1.3278	normal	0.72426	0.175337	normal	3.42703e-07	-2.23278	down	0.0360461	-1.08056	normal
Os02g0181300	8.68947e-29	-5.49131	down	6.63434e-11	-2.39498	down	1.60195e-05	5.55818	up	--	--	--
Os02g0181700	1.10324e-15	Inf	up	--	--	--	0.370717	1.23734	normal	--	--	--
Os02g0182600	1.73624e-27	4.40734	up	1.62495e-20	3.86896	up	7.62676e-11	-2.23836	down	0.0995459	-0.904558	normal
Os02g0184700	--	--	--	5.77138e-18	8.00763	up	2.59649e-10	-3.39893	down	0.044209	-1.16356	normal
Os02g0184900	0.139966	-0.991199	normal	3.28425e-08	2.48831	up	1.22144e-06	2.45858	up	0.373251	1.72078	normal
Os02g0186900	0.0226974	-0.969528	normal	4.35637e-05	1.69376	up	7.27767e-08	1.89663	up	0.155726	1.49426	normal
Os02g0186950	--	--	--	8.99025e-13	4.65651	up	0.00985955	5.40868	up	--	--	--
Os02g0187500	4.76521e-13	-2.1038	down	9.05474e-18	-2.49397	down	2.16893e-05	-1.75665	down	0.00904103	-1.2825	normal
Os02g0188400	--	--	--	--	--	--	7.63e-08	Inf	up	--	--	--
Os02g0189300	3.16672e-13	4.83717	up	3.87182e-08	3.60206	up	3.39397e-34	-5.66606	down	1.69287e-08	-2.38152	down
Os02g0189400	0.000563109	1.71825	up	3.15492e-06	2.05094	up	1.95979e-07	-2.05845	down	0.380932	-0.56067	normal
Os02g0190500	1.55804e-44	4.94331	up	6.906e-18	3.60602	up	7.64359e-07	-2.28336	down	0.0688015	-1.04376	normal
Os02g0191300	6.6215e-14	3.25694	up	1.45066e-13	3.40864	up	1.38102e-11	3.54298	up	0.500052	0.474613	normal
Os02g0191600	--	--	--	--	--	--	0.00389693	5.35336	up	--	--	--
Os02g0192001	--	--	--	--	--	--	0.00029343	-3.27397	down	0.00717587	-2.22234	down
Os02g0192500	1.3126e-68	5.6411	up	3.44701e-56	5.21254	up	2.92585e-21	-3.13559	down	0.00768731	-1.16553	normal
Os02g0192600	4.87285e-24	5.86868	up	1.85456e-13	4.57084	up	3.9835e-15	-3.20924	down	0.00811746	-1.22632	normal
Os02g0193000	1.20309e-09	-3.26742	down	1.35052e-05	-1.96259	down	0.00048376	2.25484	up	0.0638098	1.52472	normal
Os02g0193300	6.96863e-08	-3.49224	down	0.000989469	-1.73993	down	3.24393e-10	5.06278	up	--	--	--
Os02g0193600	2.05365e-17	Inf	up	--	--	--	4.36857e-05	-4.48342	down	0.00253013	-2.52684	down
Os02g0194900	0.000295557	-3.0227	down	0.276213	0.49905	normal	0.00024395	2.39151	up	0.185751	1.83257	normal
Os02g0197700	0.0021928	-1.32822	normal	0.000140273	-1.80528	down	0.00574693	-1.84588	down	0.282811	-0.854233	normal
Os02g0198500	0.277417	0.819452	normal	0.00576707	1.95675	up	1.45224e-05	3.60383	up	0.0307093	1.89694	normal
Os02g0200800	1.33173e-19	2.56973	up	1.6468e-13	2.13887	up	3.46526e-09	-1.89084	down	0.0105361	-1.09699	normal
Os02g0201300	3.70198e-11	-2.38718	down	0.749867	-0.109999	normal	0.00116189	2.88203	up	0.0496075	1.39829	normal
Os02g0205500	0.000346737	-3.48383	down	0.0851996	-1.43375	normal	8.43664e-08	8.76778	up	8.50444e-07	4.76054	up
Os02g0205700	0.00124579	-3.2231	down	0.044618	-1.75691	normal	2.47486e-19	6.11747	up	0.00178353	2.31923	up
Os02g0206100	4.42597e-43	-5.46298	down	1.01084e-20	-2.94256	down	0.00660789	1.67592	up	0.119592	1.50112	normal
Os02g0206700	0.173888	-1.17695	normal	0.0518057	-1.88832	normal	1.12383e-47	7.73033	up	3.78664e-07	5.40017	up
Os02g0208500	0.0103533	-2.18534	normal	0.00126073	-2.51086	down	0.013768	5.52341	normal	--	--	--
Os02g0209300	1.50615e-19	-6.75325	down	2.20658e-09	-3.29572	down	9.55617e-15	8.33456	up	--	--	--
Os02g0209900	1.53241e-07	2.33573	up	5.16993e-08	2.26735	up	5.69698e-08	-2.1613	down	0.253439	-0.605969	normal
Os02g0213100	0.000283065	-2.16368	down	0.000636742	-1.85919	down	0.18349	-1.61833	normal	0.00460373	-3.72732	down
Os02g0215200	0.370449	-0.623842	normal	0.0692597	1.38741	normal	1.95e-11	5.70226	up	--	--	--
Os02g0215300	0.366625	0.729601	normal	--	--	--	1.23e-11	5.73575	up	1.83e-05	3.91749	up
Os02g0215700	0.578885	-0.397503	normal	0.56931	0.347408	normal	3.36e-14	5.35317	up	0.000732868	2.9252	up
Os02g0218600	0.00107133	1.81912	up	5.96974e-41	4.6821	up	1.25687e-05	1.679	up	0.0041299	1.41311	normal
Os02g0219000	1.56204e-14	7.0409	up	--	--	--	0.00414096	-5.24592	down	0.2664	-1.53751	normal
Os02g0219050	3.04455e-07	Inf	up	--	--	--	3.28442e-06	-6.33455	down	0.331543	-0.982474	normal
Os02g0219200	1.9873e-84	6.5895	up	5.68612e-15	5.90542	up	1.27552e-07	-3.22606	down	0.0339521	-1.69314	normal
Os02g0219300	1.84129e-12	4.95731	up	1.71736e-12	4.84996	up	8.03405e-10	-3.07761	down	0.0449347	-1.57809	normal
Os02g0220400	1.33767e-05	-2.45818	down	6.64448e-06	-2.64348	down	0.000994765	-1.68516	down	0.0251304	-1.34725	normal
Os02g0221900	0.22825	0.665138	normal	0.742955	0.19168	normal	4.20918e-05	-2.23905	down	0.00386045	-1.70935	down
Os02g0222000	0.864011	0.0879632	normal	0.557828	0.266629	normal	0.00031949	-1.88084	down	0.00041973	-1.69494	down
Os02g0222100	7.46871e-10	-2.43684	down	1.84487e-08	-2.04819	down	0.0026006	-1.66819	down	0.022933	-1.46199	normal
Os02g0223700	0.0056577	-0.771831	normal	1.24604e-08	1.46994	normal	0.004485	1.59189	up	0.180052	1.20525	normal
Os02g0226000	0.302909	-0.353521	normal	0.034684	-0.692274	normal	9.04706e-06	-1.60055	down	0.00384616	-1.28963	normal
Os02g0226300	0.0241085	-0.626168	normal	0.00889419	-0.786134	normal	2.13336e-08	2.06371	up	0.0940016	0.958666	normal
Os02g0226600	5.70727e-34	9.79288	up	7.64445e-22	8.53433	up	2.38826e-07	-4.02783	down	0.00034664	-2.21538	down
Os02g0226700	5.14462e-31	9.59826	up	3.14392e-18	8.05117	up	2.31727e-05	-3.83522	down	0.00126624	-2.37917	down
Os02g0227100	--	--	--	--	--	--	0.000455723	4.23367	up	--	--	--
Os02g0227200	0.844587	0.0653966	normal	0.499885	0.206295	normal	1.33355e-09	1.87575	up	0.253439	0.603865	normal
Os02g0228300	5.38091e-06	-4.26182	down	0.00318771	-2.3298	down	1.48008e-15	4.30857	up	0.00286499	2.64994	up
Os02g0228400	6.90802e-07	-3.91477	down	0.00138272	-2.18245	down	8.04425e-22	3.82086	up	0.0148339	2.09527	normal
Os02g0228900	1.39072e-08	3.57601	up	0.000876675	2.04864	up	1.76581e-05	-2.24958	down	0.0038174	-1.71064	down
Os02g0229400	1.65686e-24	-2.85924	down	1.00289e-23	-2.94931	down	5.04109e-10	-1.98926	down	0.00297619	-1.27689	normal
Os02g0229501	3.94301e-20	-2.80092	down	3.25178e-31	-3.66903	down	8.35058e-06	-2.05252	down	0.0131601	-1.32133	normal
Os02g0232000	7.86489e-24	7.35139	up	1.80685e-48	6.4502	up	6.749e-22	4.03027	up	0.177136	4.1287	normal
Os02g0232050	8.89651e-27	8.11166	up	3.13067e-37	7.10996	up	6.127e-21	4.39793	up	0.198649	4.28262	normal
Os02g0232900	2.66897e-15	6.13922	up	1.46119e-38	5.61171	up	4.12273e-13	-2.97621	down	0.00222192	-1.71634	down
Os02g0234400	0.00679931	-1.76899	down	0.0728199	-1.09261	normal	--	--	--	0.207228	1.17473	normal
Os02g0234700	--	--	--	4.05245e-06	2.93368	up	0.000436468	-2.57132	down	0.0147717	-1.85677	normal
Os02g0234750	--	--	--	--	--	--	0.00869673	-2.27669	down	0.00759594	-2.21932	down
Os02g0236600	3.56342e-11	6.79915	up	1.84253e-30	5.86161	up	0.000399854	-2.07725	down	0.0523076	-1.68215	normal
Os02g0236900	5.42589e-08	3.51285	up	5.49232e-18	5.78714	up	0.00877148	3.71955	up	0.184915	3.17571	normal
Os02g0241100	6.14342e-09	-2.33326	down	0.174319	-0.471566	normal	8.24441e-07	3.17816	up	0.0544652	2.14549	normal
Os02g0247100	6.6517e-12	Inf	up	--	--	--	9.42205e-06	-4.96517	down	0.105277	-1.6157	normal
Os02g0254600	7.22686e-55	-4.748	down	1.74512e-45	-4.06433	down	2.33274e-05	-2.09705	down	0.134259	-0.894337	normal
Os02g0256100	2.02324e-12	5.06345	up	1.02249e-11	3.92193	up	3.20515e-14	-4.04432	down	0.00102474	-1.58764	down
Os02g0256200	0.493511	0.440466	normal	2.39577e-64	5.19951	up	7.7409e-12	3.07742	up	0.27693	2.71629	normal
Os02g0257500	--	--	--	--	--	--	0.069143	-1.92778	normal	0.000546077	-3.03565	down
Os02g0258200	3.7312e-26	6.77967	up	3.87205e-09	4.55027	up	3.32537e-05	-4.28845	down	0.00726577	-2.20605	down
Os02g0258300	2.62301e-14	8.01165	up	1.81973e-17	6.6154	up	1.7746e-07	-2.56786	down	0.0348252	-1.1815	normal
Os02g0258800	6.38811e-21	-4.16124	down	0.0386792	0.592606	normal	1.2831e-33	6.99327	up	--	--	--
Os02g0258900	6.36218e-05	1.10595	normal	0.00579367	0.779365	normal	1.44809e-07	1.74832	up	0.101913	0.837892	normal
Os02g0264800	2.78288e-70	7.39411	up	2.43647e-18	5.19222	up	2.2479e-08	-4.18766	down	7.67244e-05	-2.55716	down
Os02g0265800	8.50823e-06	5.79859	up	3.64916e-11	5.00882	up	0.00752396	-1.92386	down	0.0729073	-1.41525	normal
Os02g0275200	5.33215e-15	-8.57823	down	2.35061e-07	-4.36159	down	0.0127567	2.20846	normal	--	--	--
Os02g0276200	--	--	--	7.00948e-56	10.5593	up	1.90563e-13	3.49465	up	0.281507	3.0382	normal
Os02g0278450	2.5569e-14	-3.96677	down	4.60819e-17	-4.57023	down	0.135138	-2.02705	normal	--	--	--
Os02g0278700	0.000309343	-2.2855	down	0.0866047	-0.953679	normal	0.0186149	-1.52411	normal	0.000263342	-2.62392	down
Os02g0279150	0.00223251	-1.87994	down	0.247567	-0.6445	normal	0.0498583	-1.39112	normal	0.000183404	-2.86425	down
Os02g0285300	3.98201e-08	6.29837	up	3.62954e-15	4.26048	up	0.109065	-1.83531	normal	0.00166332	-3.86463	down
Os02g0289000	1.46543e-15	Inf	up	--	--	--	1.43718e-11	#NAME?	down	0.00332468	-2.26416	down
Os02g0294000	2.17502e-14	Inf	up	--	--	--	0.000482182	#NAME?	down	0.490414	-0.986286	normal
Os02g0297550	0.162233	0.845449	normal	0.189095	-0.894958	normal	1.97895e-05	#NAME?	down	0.0251304	-2.93945	normal
Os02g0301100	0.0133243	0.601613	normal	0.000185385	0.908932	normal	3.27692e-20	2.99663	up	0.206319	0.936998	normal
Os02g0302900	7.81511e-18	4.40732	up	1.90586e-11	3.53841	up	0.000849691	-1.59641	down	0.199417	-0.772293	normal
Os02g0303200	5.63343e-05	2.41612	up	--	--	--	0.00106455	-2.47521	down	0.143468	-1.20121	normal
Os02g0304900	4.22428e-13	-2.57162	down	3.51812e-13	-2.45939	down	0.000235167	-1.6143	down	0.00191907	-1.58767	down
Os02g0308400	--	--	--	--	--	--	3.64e-19	-7.29666	down	1.55e-16	-6.13854	down
Os02g0312600	0.0333876	1.29149	normal	0.037847	1.23957	normal	4.44661e-08	-3.369	down	0.000735518	-1.81006	down
Os02g0313700	0.00251373	-0.985457	normal	0.171347	-0.414654	normal	4.32214e-17	2.58851	up	0.000907605	1.47957	normal
Os02g0314600	4.6205e-30	-3.41299	down	1.34497e-15	-2.15449	down	4.84447e-15	3.16438	up	0.00267011	1.81553	up
Os02g0315600	1.91778e-05	1.37118	normal	0.13909	0.53354	normal	1.20889e-11	-2.5156	down	0.115034	-1.03538	normal
Os02g0318450	5.0293e-31	-9.47067	down	3.38616e-10	-2.93038	down	1.92241e-06	3.92823	up	--	--	--
Os02g0320800	--	--	--	4.93e-09	6.30447	up	3.48e-05	-2.66256	down	9.22e-05	-2.70353	down
Os02g0323600	4.4536e-09	#NAME?	down	0.0717864	-1.23922	normal	--	--	--	0.214049	4.0139	normal
Os02g0324400	0.860758	0.173287	normal	0.178179	1.04604	normal	0.00665544	3.22269	up	0.0575738	1.52202	normal
Os02g0324700	8.29458e-42	-4.0656	down	2.19505e-12	-2.02749	down	4.5602e-06	2.15941	up	0.0827	0.792617	normal
Os02g0327500	0.272912	-0.812838	normal	0.150799	0.640871	normal	2.57699e-25	3.50823	up	0.752929	0.291234	normal
Os02g0332450	--	--	--	2.77781e-09	3.72479	up	1.27151e-08	4.69922	up	3.30345e-05	3.66021	up
Os02g0433900	1.27564e-06	3.00744	up	9.14652e-08	3.2475	up	2.65318e-11	-3.28536	down	0.00017381	-1.96227	down
Os02g0438700	--	--	--	--	--	--	0.000629359	2.45484	up	0.188232	1.43475	normal
Os02g0445100	--	--	--	--	--	--	4.00352e-10	-3.90883	down	0.000952478	-2.07709	down
Os02g0455400	1.76339e-05	-1.87255	down	0.96682	0.0159694	normal	1.53305e-05	2.60272	up	0.000107899	2.62437	up
Os02g0457500	--	--	--	4.74766e-09	4.89196	up	0.000119707	2.50662	up	0.212749	2.39494	normal
Os02g0462800	3.89001e-07	-6.44535	down	0.0022818	-2.50915	down	2.02698e-07	6.72187	up	--	--	--
Os02g0465600	--	--	--	4.13851e-10	3.25765	up	0.000356234	1.90977	up	0.238737	1.43643	normal
Os02g0466400	2.52144e-06	5.83457	up	1.94721e-23	7.80492	up	3.29984e-38	6.04968	up	0.080066	2.94902	normal
Os02g0467200	--	--	--	--	--	--	0.0002557	1.89284	up	0.0522188	1.78386	normal
Os02g0467400	--	--	--	--	--	--	4.45e-07	2.15363	up	0.0905254	1.59569	normal
Os02g0467600	--	--	--	--	--	--	1.04e-07	5.41895	up	--	--	--
Os02g0469900	5.12045e-06	-1.49225	normal	0.00336762	-0.896472	normal	7.39796e-05	1.91532	up	0.203221	0.944845	normal
Os02g0469950	3.16155e-05	-1.52437	normal	0.00223152	-1.03565	normal	0.00167553	1.72982	up	0.282257	0.874937	normal
Os02g0471500	3.44235e-31	2.79346	up	3.16202e-29	2.66707	up	1.5892e-07	1.61556	up	0.07174	0.815689	normal
Os02g0472500	1.71512e-13	-5.52472	down	4.8416e-11	-3.98486	down	1.46968e-05	5.25898	up	--	--	--
Os02g0475300	2.41834e-23	-2.6013	down	7.4406e-14	-1.9119	down	1.26368e-08	1.79439	up	0.154694	0.727705	normal
Os02g0478050	--	--	--	--	--	--	1.35e-07	3.20865	up	0.682207	1.04385	normal
Os02g0481900	4.37472e-37	-5.03802	down	3.22244e-17	-2.68136	down	3.40551e-05	-2.23526	down	0.000622554	-2.07979	down
Os02g0482200	--	--	--	--	--	--	0.000522709	2.27677	up	0.0416131	1.89796	normal
Os02g0484200	--	--	--	--	--	--	0.000211839	3.68105	up	0.0358041	3.72107	normal
Os02g0497600	0.163366	0.754143	normal	0.012062	1.17952	normal	8.27344e-05	2.12891	up	0.246713	0.960608	normal
Os02g0498100	0.0642318	0.922512	normal	1.99543e-05	1.72887	up	0.0034694	3.00313	up	0.000115686	2.73337	up
Os02g0499000	1.34195e-12	-2.10592	down	1.56362e-05	-1.12215	normal	1.34927e-10	2.10288	up	0.0171936	1.08435	normal
Os02g0503500	--	--	--	--	--	--	9.31e-06	-6.15892	down	1.04e-06	-4.72935	down
Os02g0503700	2.60478e-05	2.50536	up	8.67942e-10	3.79151	up	4.36058e-14	-3.82798	down	7.78415e-07	-2.56844	down
Os02g0504800	--	--	--	1.74668e-07	Inf	up	0.0418962	3.95429	normal	--	--	--
Os02g0504850	--	--	--	4.3075e-11	7.09098	up	0.000638839	3.11029	up	0.480129	2.02885	normal
Os02g0505500	1.058e-24	9.06316	up	2.80686e-15	7.47459	up	6.97093e-20	-4.17236	down	0.000157778	-1.80663	down
Os02g0507100	3.86021e-12	5.10519	up	9.28123e-10	4.41929	up	2.92324e-08	-3.60386	down	0.00209203	-2.0272	down
Os02g0510600	8.81971e-26	2.85383	up	5.44531e-28	2.88707	up	2.20121e-08	1.84001	up	0.00136778	1.33406	normal
Os02g0511600	7.4441e-19	Inf	up	--	--	--	0.000105778	-3.43046	down	0.0694821	-1.52665	normal
Os02g0512400	1.52486e-16	Inf	up	--	--	--	0.000923068	-5.48965	down	0.103635	-2.07729	normal
Os02g0513800	2.71292e-09	1.94482	up	6.07693e-11	2.01851	up	0.000121427	-1.77616	down	0.510926	-0.419315	normal
Os02g0515200	0.000151861	-1.67033	down	0.228396	-0.478491	normal	3.78776e-14	2.87626	up	0.7136	0.338644	normal
Os02g0516901	0.00333366	-1.60438	down	0.354499	-0.464949	normal	0.00657307	1.87581	up	0.0162814	1.86746	normal
Os02g0517366	--	--	--	--	--	--	0.39849	1.44652	normal	--	--	--
Os02g0517750	--	--	--	--	--	--	0.408064	1.56141	normal	--	--	--
Os02g0519700	0.000314903	-2.32909	down	1.77094e-08	-3.96391	down	0.00136458	-3.88859	down	--	--	--
Os02g0520100	5.25805e-16	5.86472	up	1.51689e-07	4.6436	up	2.8848e-07	-2.93576	down	0.000143703	-2.34894	down
Os02g0520500	--	--	--	8.64999e-20	8.88376	up	0.00172429	6.45509	up	--	--	--
Os02g0524800	--	--	--	--	--	--	0.00166911	2.45747	up	0.00439114	2.3365	up
Os02g0525100	0.100686	-0.955041	normal	0.186623	-0.712033	normal	0.127387	-1.3065	normal	0.00815025	-2.21832	down
Os02g0526000	0.00467578	-1.06068	normal	5.14462e-07	1.34636	normal	3.13564e-13	2.24215	up	0.291338	0.914504	normal
Os02g0526400	1.1158e-16	-2.15851	down	1.19312e-09	-1.52539	normal	8.81708e-11	2.02407	up	0.0775317	0.870409	normal
Os02g0527200	0.000224981	-3.38831	down	0.00986863	-2.06959	down	8.42851e-12	4.79794	up	0.0144774	3.23386	normal
Os02g0527600	0.00133174	-0.877842	normal	5.21942e-09	-1.7429	down	2.47648e-06	1.59629	up	0.617828	0.510181	normal
Os02g0527900	0.00111946	-2.25951	down	0.886435	-0.122368	normal	1.88388e-09	3.46684	up	0.00229944	2.31393	up
Os02g0528000	3.32175e-11	-3.6426	down	0.0313672	-0.904482	normal	0.000501243	3.52549	up	0.544215	0.832849	normal
Os02g0528500	--	--	--	--	--	--	0.000441442	2.54301	up	0.321911	2.50256	normal
Os02g0530500	--	--	--	--	--	--	0.000705375	-3.11988	down	0.930722	0.114617	normal
Os02g0531450	0.0299229	-1.25032	normal	0.000315723	-2.01148	down	0.0906916	1.55097	normal	--	--	--
Os02g0532500	0.0876611	-0.876429	normal	0.373278	-0.38202	normal	1.4271e-05	2.55525	up	0.15565	0.743689	normal
Os02g0533800	0.92783	0.0489288	normal	0.200472	0.66439	normal	3.42778e-14	6.168	up	0.00349107	4.97601	up
Os02g0534550	5.69609e-100	-7.3665	down	3.76167e-36	-3.53625	down	1.49054e-06	1.9777	up	0.521773	1.13901	normal
Os02g0536500	1.60879e-11	1.7996	up	2.00579e-08	1.61312	up	3.83291e-13	3.55018	up	0.00490479	1.61937	up
Os02g0537400	2.51826e-147	7.6602	up	2.60852e-130	6.97474	up	8.44822e-10	2.72738	up	3.29141e-13	3.01871	up
Os02g0537450	1.68916e-76	7.14049	up	3.22416e-39	6.66297	up	7.41667e-09	2.41728	up	5.8439e-09	2.69626	up
Os02g0537775	--	--	--	1.30205e-09	4.47381	up	0.00485381	-2.26455	down	0.464638	-0.684828	normal
Os02g0540700	1.1723e-36	-4.75365	down	1.52936e-41	-5.42677	down	7.88633e-05	1.88927	up	0.647501	0.416569	normal
Os02g0543000	0.000589724	-1.46472	normal	0.0695325	0.547754	normal	1.87086e-10	1.8557	up	0.14126	2.09966	normal
Os02g0548700	0.187778	0.570973	normal	0.519058	0.357268	normal	1.00322e-14	3.45841	up	0.00241757	1.38928	normal
Os02g0551100	0.01476	-0.659903	normal	0.0826118	0.438507	normal	1.30112e-13	2.17933	up	0.00628829	1.18091	normal
Os02g0551700	0.00304252	-1.97302	down	0.546005	0.344382	normal	0.00129103	1.9828	up	0.309733	0.919023	normal
Os02g0551801	0.173456	-0.912921	normal	0.0435827	1.07535	normal	0.00248821	1.98694	up	0.468261	1.00636	normal
Os02g0552000	0.0330828	0.605442	normal	0.456138	-0.246003	normal	1.61715e-09	-1.97936	down	0.0146481	-1.05707	normal
Os02g0552400	0.669124	0.156293	normal	1.714e-08	1.60384	up	0.00022844	1.48581	normal	0.000343974	1.68853	up
Os02g0552700	1.12625e-05	2.96437	up	--	--	--	0.00854143	#NAME?	down	0.886369	-0.320275	normal
Os02g0553200	1.40074e-43	-4.38789	down	1.4497e-22	-3.08023	down	0.00467694	1.75382	up	0.0666841	1.30569	normal
Os02g0555700	2.08729e-20	4.18431	up	2.1343e-13	3.43183	up	1.37528e-17	-3.12849	down	6.58128e-05	-1.68001	down
Os02g0555832	2.48311e-17	-2.47712	down	1.13795e-13	-2.05664	down	0.0705513	1.18021	normal	0.00669359	1.81507	up
Os02g0555900	2.82846e-15	-2.12092	down	2.33614e-15	-2.08129	down	0.00498043	1.4184	normal	0.00334997	1.83985	up
Os02g0558600	1.34476e-19	8.44058	up	2.46018e-18	8.06243	up	0.000824137	-2.22173	down	0.252541	-0.941908	normal
Os02g0563000	--	--	--	--	--	--	0.000414886	-3.53133	down	0.136078	-1.17987	normal
Os02g0564700	--	--	--	0.00053842	3.52115	up	0.0569079	3.37352	normal	--	--	--
Os02g0568100	0.148258	0.808273	normal	3.83228e-06	2.0191	up	0.000443949	-1.75357	down	0.0101393	-1.48964	normal
Os02g0568200	0.564473	0.382257	normal	0.000101607	2.02262	up	0.000268283	-1.97608	down	0.0186281	-1.45879	normal
Os02g0570300	0.963935	0.0265093	normal	0.281615	-0.616279	normal	0.000170361	-2.52784	down	0.12989	-1.14113	normal
Os02g0572300	--	--	--	--	--	--	0.0021892	5.27126	up	--	--	--
Os02g0572351	--	--	--	7.27453e-14	6.35934	up	0.00121175	5.51152	up	--	--	--
Os02g0572400	4.33763e-15	-2.04855	down	7.67959e-16	-2.18802	down	1.02874e-12	2.10128	up	0.0455787	0.913245	normal
Os02g0574600	1.27564e-06	3.01392	up	0.00305994	1.816	up	4.35186e-07	-3.91486	down	0.00015468	-2.325	down
Os02g0574701	7.41318e-12	4.89152	up	--	--	--	0.000254928	-3.46951	down	0.0061569	-2.17879	down
Os02g0575000	0.690576	-0.504187	normal	0.0982428	1.01204	normal	2.85706e-14	7.13725	up	0.00461061	5.49191	up
Os02g0575800	5.44568e-14	6.42556	up	--	--	--	0.000483317	-2.52928	down	0.116182	-1.23561	normal
Os02g0576900	--	--	--	--	--	--	1.16e-05	#NAME?	down	0.627072	-0.755481	normal
Os02g0578300	0.00570081	-1.70469	down	0.51209	0.337914	normal	0.000873865	1.99287	up	0.0624991	1.43898	normal
Os02g0579000	0.602227	-0.410444	normal	0.000104116	1.2563	normal	6.5162e-13	3.04003	up	0.0213594	1.9631	normal
Os02g0579300	1.15188e-86	9.62662	up	4.76644e-18	6.37958	up	0.000378884	-3.25222	down	0.0632221	-1.48609	normal
Os02g0580900	0.015382	-0.757526	normal	0.000649568	0.873672	normal	1.09535e-06	2.15865	up	0.544749	0.415873	normal
Os02g0580966	0.00426892	-0.759119	normal	0.0138733	0.687377	normal	5.77547e-08	2.19072	up	0.597634	0.425138	normal
Os02g0581200	0.000391447	2.06529	up	0.235511	1.5536	normal	1.08073e-06	-4.25113	down	0.789932	-0.408703	normal
Os02g0582600	--	--	--	7.2338e-08	2.31264	up	4.96194e-19	5.78783	up	0.0397577	5.4522	normal
Os02g0582800	--	--	--	8.42756e-06	2.51497	up	0.00136862	1.86657	up	0.869778	0.207425	normal
Os02g0584700	8.52771e-42	-4.42729	down	1.71851e-32	-3.55515	down	4.6237e-06	2.72117	up	0.477623	1.09354	normal
Os02g0584800	1.58254e-28	-5.93288	down	2.55244e-10	-2.532	down	1.737e-13	5.60305	up	0.0716655	3.76862	normal
Os02g0585100	3.92474e-10	-3.46041	down	0.00214315	1.02328	normal	2.37292e-51	7.95055	up	0.03325	5.98704	normal
Os02g0586900	7.7319e-12	9.22642	up	2.05471e-25	8.55877	up	3.17208e-05	4.02495	up	0.350368	4.24211	normal
Os02g0587000	--	--	--	6.92038e-12	6.21846	up	0.00342044	7.67132	up	--	--	--
Os02g0588300	0.106486	-0.714352	normal	0.0327378	-0.884986	normal	0.00222463	-1.77737	down	0.112513	-1.09182	normal
Os02g0588500	1.10287e-06	1.28075	normal	0.668845	0.181662	normal	1.56988e-12	-2.34881	down	0.0250557	-0.981373	normal
Os02g0588550	0.260463	0.431474	normal	0.808489	-0.112245	normal	3.07067e-05	-1.90978	down	0.365184	-0.542654	normal
Os02g0589400	1.7516e-09	-1.91454	down	1.92116e-05	1.04737	normal	2.30598e-06	2.04042	up	0.144629	1.77912	normal
Os02g0589450	0.00371009	-1.60323	down	0.508502	0.304426	normal	0.00141105	1.89461	up	0.217894	1.80808	normal
Os02g0590400	0.476768	0.821445	normal	7.21558e-108	5.94611	up	3.51289e-33	3.5375	up	0.181622	3.6913	normal
Os02g0590800	0.867404	-0.0647412	normal	0.00293104	0.729071	normal	2.31932e-08	1.72202	up	0.370555	0.639738	normal
Os02g0592000	--	--	--	4.13422e-08	3.65009	up	0.00161622	3.15428	up	--	--	--
Os02g0592400	6.42841e-07	-1.46542	normal	4.85438e-06	-1.3962	normal	6.09611e-06	1.67931	up	0.97277	0.0298267	normal
Os02g0593700	3.27537e-12	1.77707	up	4.89227e-23	2.90413	up	6.83519e-07	1.93331	up	0.000519736	2.24973	up
Os02g0594800	5.48942e-08	2.00671	up	4.21347e-10	2.1283	up	0.000210142	1.58937	up	0.0010333	1.66011	up
Os02g0596000	6.9121e-27	-3.54534	down	5.89322e-20	-2.76723	down	9.24325e-06	-1.67649	down	0.00102647	-1.49585	normal
Os02g0596200	5.40431e-05	9.53615	up	--	--	--	4.60419e-13	-5.9358	down	3.01909e-06	-2.93329	down
Os02g0597700	9.41965e-18	8.12493	up	--	--	--	1.05915e-09	-3.45075	down	0.000140005	-2.25661	down
Os02g0600400	0.133791	0.888052	normal	6.95597e-08	1.58849	up	5.92926e-10	2.83888	up	0.0187949	1.37205	normal
Os02g0601000	6.47518e-06	-4.99586	down	0.000450923	-3.25823	down	0.00031883	3.64464	up	--	--	--
Os02g0601750	5.10734e-68	6.42768	up	8.7029e-31	5.07183	up	6.5454e-09	-1.86392	down	0.0403073	-0.90911	normal
Os02g0602900	0.000974243	1.81276	up	0.452011	0.474754	normal	1.06166e-05	-2.82396	down	0.0135894	-1.60398	normal
Os02g0604800	1.91479e-14	6.99402	up	--	--	--	1.26477e-05	#NAME?	down	0.0242244	-1.95859	normal
Os02g0605000	--	--	--	--	--	--	0.00181921	-6.0681	down	--	--	--
Os02g0605400	--	--	--	--	--	--	1.18e-09	-5.11897	down	0.00107913	-2.39354	down
Os02g0606600	--	--	--	--	--	--	0.736081	-0.471482	normal	--	--	--
Os02g0607000	1.59805e-08	6.69397	up	--	--	--	3.60946e-05	-6.02463	down	--	--	--
Os02g0609500	0.000392858	-1.44526	normal	0.0210364	-0.867537	normal	0.000512271	-1.79948	down	0.156592	-0.897536	normal
Os02g0611200	0.0854122	0.478932	normal	0.9681	0.011741	normal	1.38885e-07	1.81674	up	0.0776992	1.22304	normal
Os02g0611800	0.803289	-0.138051	normal	6.25387e-05	1.00164	normal	1.77957e-08	1.90294	up	0.428253	0.805384	normal
Os02g0612900	0.00117587	-0.902584	normal	0.0742329	0.598648	normal	3.31664e-36	3.72765	up	0.000260837	3.45878	up
Os02g0613900	4.19741e-28	3.69262	up	2.90932e-07	2.69227	up	3.39678e-19	-3.02329	down	0.000434657	-1.44879	normal
Os02g0614200	0.0561781	-0.744061	normal	0.126688	-0.552229	normal	5.21805e-06	2.33211	up	0.000366436	1.83117	up
Os02g0614250	0.0260216	-0.761879	normal	1.82693e-07	-1.81379	down	0.000575764	1.66572	up	0.0276326	1.37076	normal
Os02g0614700	1.61534e-05	-2.84978	down	0.778189	-0.175358	normal	0.00159773	2.19284	up	0.0484636	1.84104	normal
Os02g0616100	6.46391e-27	7.488	up	1.08253e-17	6.32909	up	1.33638e-29	-6.15401	down	7.70949e-21	-4.25681	down
Os02g0616300	1.00339e-13	7.059	up	1.67198e-30	9.22591	up	0.00649874	2.72593	up	0.0493777	1.84906	normal
Os02g0617100	8.58108e-12	3.28751	up	0.0207324	1.30681	normal	5.91814e-07	-4.08601	down	0.0964342	-1.14901	normal
Os02g0617400	1.57362e-24	7.63884	up	--	--	--	2.93244e-15	-7.36038	down	0.000149114	-2.79608	down
Os02g0618100	2.41201e-17	-5.11693	down	1.24245e-12	-3.45592	down	--	--	--	0.303099	0.988193	normal
Os02g0624300	0.0165237	-2.06094	normal	0.399411	-0.640757	normal	2.32118e-11	6.89114	up	--	--	--
Os02g0624350	0.0157121	-2.09849	normal	0.927828	-0.0979063	normal	2.26762e-08	Inf	up	--	--	--
Os02g0626400	7.40958e-24	2.653	up	3.19721e-18	4.20262	up	1.97787e-06	2.43796	up	0.0510272	2.05298	normal
Os02g0626600	0.362349	1.0428	normal	0.551063	-0.625659	normal	0.000211026	4.30528	up	--	--	--
Os02g0627100	0.334446	-0.48159	normal	0.046982	0.661207	normal	1.03622e-41	4.28085	up	0.162386	2.47674	normal
Os02g0628000	2.94829e-10	7.53597	up	2.2526e-13	6.91946	up	0.000512271	-2.43655	down	0.0165615	-1.79051	normal
Os02g0628800	1.08909e-23	2.45481	up	1.56658e-15	1.96506	up	4.56185e-16	2.5487	up	7.41855e-05	1.76117	up
Os02g0629000	0.387186	0.382018	normal	0.607363	0.222855	normal	5.23345e-20	4.8408	up	0.337353	1.87888	normal
Os02g0629800	1.20221e-33	9.41927	up	1.63628e-08	5.13105	up	2.262e-07	-3.05602	down	2.7739e-08	-3.09015	down
Os02g0631700	6.54922e-28	6.50362	up	1.92147e-05	3.75057	up	1.70221e-17	-4.43952	down	0.381936	-1.02204	normal
Os02g0633700	7.9394e-12	4.98664	up	--	--	--	--	--	--	0.559264	-0.82685	normal
Os02g0633900	--	--	--	--	--	--	0.00356698	#NAME?	down	--	--	--
Os02g0635300	--	--	--	0.801099	0.19795	normal	--	--	--	0.948802	0.114565	normal
Os02g0635700	1.66631e-11	2.09758	up	0.000277242	1.24628	normal	2.58316e-05	1.64597	up	0.0298471	1.15295	normal
Os02g0635800	2.27557e-41	7.45556	up	5.84319e-11	4.52781	up	4.65156e-07	-3.69874	down	0.00934639	-1.85722	down
Os02g0636600	--	--	--	--	--	--	0.0282943	-2.0617	normal	0.000283865	-3.78516	down
Os02g0637000	0.0292316	1.24302	normal	2.858e-19	3.53742	up	2.33107e-06	2.13167	up	0.00498297	2.95888	up
Os02g0637200	2.70187e-06	2.60582	up	1.35413e-06	2.52974	up	0.00189827	-1.72905	down	0.635982	-0.368377	normal
Os02g0639500	1.58395e-26	5.67953	up	1.10615e-07	3.34251	up	9.98516e-38	-4.8645	down	3.83289e-12	-2.74103	down
Os02g0640300	4.96025e-05	2.15603	up	1.37876e-17	3.51977	up	1.75209e-07	1.92704	up	0.182052	1.64993	normal
Os02g0642200	0.298513	0.622962	normal	3.00998e-05	1.94086	up	4.13467e-09	3.08264	up	0.0549384	2.97496	normal
Os02g0642300	6.46088e-12	-4.19003	down	0.916995	-0.0594366	normal	2.36463e-06	3.45159	up	0.000749533	2.96328	up
Os02g0643200	3.06587e-113	11.1374	up	4.85581e-13	8.24971	up	0.00186406	-3.49491	down	0.0481417	-1.94931	normal
Os02g0643800	4.70766e-32	-3.5927	down	4.2946e-13	-1.93444	down	0.00029065	5.53354	up	0.000288256	2.69109	up
Os02g0645000	--	--	--	9.95035e-16	Inf	up	7.83145e-06	-2.42926	down	0.0203774	-1.41863	normal
Os02g0646500	0.000136984	-4.09805	down	1.85429e-06	-6.05668	down	7.00178e-05	-4.61834	down	1.05621e-05	-4.69765	down
Os02g0647900	1.65347e-20	2.46029	up	0.130127	-0.60672	normal	1.63263e-09	-2.72242	down	6.6507e-05	-1.87899	down
Os02g0647950	1.45506e-06	2.50523	up	0.832459	-0.183614	normal	1.48346e-07	-2.75605	down	0.00507226	-1.6177	down
Os02g0648100	0.132348	0.929459	normal	1.27949e-09	3.00309	up	0.000659447	2.24443	up	0.357446	0.714107	normal
Os02g0649300	2.53102e-20	3.87157	up	3.64439e-41	6.38641	up	7.98445e-18	7.26753	up	0.0350139	4.55305	normal
Os02g0650500	0.0110121	-1.15487	normal	0.744752	0.133875	normal	2.91905e-08	2.47225	up	0.0428843	1.76586	normal
Os02g0650900	--	--	--	--	--	--	0.17073	1.06455	normal	--	--	--
Os02g0652550	--	--	--	0.000375737	2.19512	up	0.000199784	-2.22202	down	0.000727653	-2.242	down
Os02g0653300	0.00113437	1.2722	normal	0.182265	0.56213	normal	3.34382e-05	-1.78229	down	0.111764	-0.849766	normal
Os02g0654000	2.2122e-09	2.90322	up	8.63739e-05	1.98027	up	1.22924e-05	-2.02064	down	0.00886383	-1.39971	normal
Os02g0654300	1.22267e-30	3.88158	up	9.2406e-12	2.66752	up	5.94535e-10	-2.09513	down	0.002479	-1.28684	normal
Os02g0654600	7.21017e-26	-3.20779	down	5.12768e-19	-2.52549	down	1.1824e-09	2.97963	up	0.396847	1.52901	normal
Os02g0654700	0.238879	-1.89943	normal	0.961306	0.0215698	normal	1.21411e-43	5.32734	up	4.83968e-05	2.68643	up
Os02g0655200	--	--	--	0.39348	0.559967	normal	4.01856e-08	5.20814	up	--	--	--
Os02g0656100	6.9331e-09	3.78942	up	1.02307e-11	4.53804	up	1.46545e-05	-1.89669	down	0.0396969	-1.07435	normal
Os02g0656550	8.72378e-42	3.38666	up	2.09871e-43	3.38988	up	3.58767e-06	1.67873	up	5.03104e-05	1.65029	up
Os02g0661800	0.435691	0.318404	normal	0.185994	0.487924	normal	3.58858e-06	-1.65856	down	0.00044057	-1.53618	normal
Os02g0662100	1.67561e-06	7.82334	up	5.98363e-16	5.4001	up	1.97732e-43	-5.15596	down	1.84756e-15	-3.2801	down
Os02g0665250	2.15252e-18	-2.9387	down	3.35594e-11	-2.02879	down	0.0334066	1.43027	normal	0.00560512	1.9447	up
Os02g0666200	0.25782	-0.362586	normal	2.3542e-07	-1.65551	down	6.63982e-06	-2.24743	down	0.0493197	-1.44469	normal
Os02g0666500	2.29665e-108	9.34565	up	4.62292e-28	7.45038	up	3.43459e-27	-3.67704	down	0.00220282	-1.29201	normal
Os02g0666550	1.83209e-15	Inf	up	--	--	--	0.00014001	-3.90549	down	0.184295	-1.20318	normal
Os02g0666600	2.49005e-15	7.4531	up	--	--	--	0.00204704	-2.44812	down	0.00452781	-2.07719	down
Os02g0667600	0.579902	0.274474	normal	0.336346	0.428414	normal	0.000123799	-1.96003	down	0.380154	-0.571722	normal
Os02g0668500	3.14575e-12	1.74863	up	0.077962	0.73643	normal	6.59268e-09	2.16897	up	0.969208	0.0792805	normal
Os02g0668900	7.39266e-19	3.31545	up	2.4495e-05	1.91862	up	0.000524045	-2.41706	down	0.182522	-0.874815	normal
Os02g0669100	1.70654e-17	-2.50487	down	1.02443e-21	-3.06898	down	0.000125958	1.90407	up	0.632848	0.886783	normal
Os02g0669366	0.00107586	-3.44734	down	0.307025	-0.822737	normal	3.69464e-07	3.36863	up	0.0391862	2.28255	normal
Os02g0669500	3.33595e-05	-2.55889	down	0.735523	-0.202449	normal	8.83963e-07	3.20325	up	0.00829244	2.1444	up
Os02g0669900	2.39559e-20	3.82521	up	1.25239e-09	2.75082	up	1.12652e-08	-2.36379	down	0.346142	-0.521565	normal
Os02g0671100	1.37949e-24	4.61542	up	3.93405e-20	3.43958	up	3.48609e-57	6.05471	up	0.160024	3.93689	normal
Os02g0671200	1.62178e-11	1.79402	up	1.39229e-10	1.57746	normal	2.59071e-12	2.18884	up	0.0459348	1.66206	normal
Os02g0673100	1.56858e-06	8.47582	up	8.77363e-14	7.05955	up	0.000806132	2.6414	up	0.0233581	2.39919	normal
Os02g0673301	1.57528e-06	Inf	up	6.98677e-07	Inf	up	0.00542495	2.6333	up	--	--	--
Os02g0673500	0.00785835	-1.16621	normal	3.57795e-05	-2.09067	down	0.00438598	-1.66912	down	0.155826	-0.87021	normal
Os02g0674233	2.64373e-07	-1.70152	down	0.421337	-0.253662	normal	2.61654e-08	-2.28081	down	0.317812	-0.715032	normal
Os02g0675700	7.88684e-37	3.77645	up	3.02788e-18	2.85964	up	5.48349e-10	-2.36792	down	0.102076	-1.15406	normal
Os02g0675750	4.34953e-16	3.64893	up	3.4605e-07	2.48137	up	2.6555e-12	-2.73858	down	0.0192251	-1.28408	normal
Os02g0676400	--	--	--	0.000287668	2.21563	up	8.84898e-08	5.11818	up	--	--	--
Os02g0679500	0.014345	1.03101	normal	0.481886	-0.363554	normal	0.000561883	-1.724	down	0.0106964	-1.36104	normal
Os02g0681200	7.81123e-06	-2.13123	down	0.00159221	-1.18021	normal	4.63605e-05	1.67808	up	0.0821118	1.0249	normal
Os02g0681632	1.9501e-11	-2.90328	down	0.000460442	-1.26517	normal	9.80171e-06	2.49171	up	0.19945	1.09956	normal
Os02g0685200	1.88042e-22	3.97079	up	3.56734e-24	3.91693	up	5.17103e-05	2.03075	up	0.0601756	1.47315	normal
Os02g0685350	--	--	--	--	--	--	0.0126719	2.37654	normal	--	--	--
Os02g0686500	0.00607934	-1.37801	normal	0.0574578	-0.866799	normal	2.23132e-07	-2.45676	down	0.00103672	-1.74323	down
Os02g0687900	0.0495365	-0.688735	normal	0.0984102	0.492719	normal	2.46722e-09	-1.90388	down	3.61511e-05	-1.66549	down
Os02g0689900	0.113271	0.871658	normal	4.15743e-08	2.48613	up	5.46659e-17	3.05331	up	1.49035e-05	2.52777	up
Os02g0690200	0.77068	-0.102585	normal	0.388933	-0.27603	normal	2.12794e-08	2.10013	up	0.0133917	1.30556	normal
Os02g0692700	1.21664e-15	-2.81196	down	0.834759	-0.0771324	normal	5.43208e-22	3.03234	up	0.0381111	2.2022	normal
Os02g0693700	1.81226e-144	7.54561	up	1.5044e-57	5.95503	up	3.01155e-07	-1.75963	down	0.010855	-1.24242	normal
Os02g0695200	--	--	--	1.3207e-32	7.64492	up	0.00626967	1.65437	up	0.389493	1.81905	normal
Os02g0697450	--	--	--	--	--	--	0.429931	-0.88723	normal	--	--	--
Os02g0697500	7.32513e-05	-4.10574	down	0.779367	-0.200938	normal	0.786953	0.402099	normal	--	--	--
Os02g0699700	1.01316e-39	4.56487	up	9.70452e-07	3.54325	up	0.000431217	-1.91018	down	0.0276092	-1.15295	normal
Os02g0700400	1.48111e-25	-3.714	down	1.29699e-11	-2.05093	down	0.000107091	2.56489	up	0.00882761	2.08447	up
Os02g0700700	1.8027e-11	3.32525	up	6.92346e-09	2.82432	up	0.000397243	-1.95007	down	0.278544	-0.737494	normal
Os02g0701300	6.28394e-24	4.30308	up	7.45451e-23	4.07795	up	8.86668e-06	-1.85154	down	0.413846	-0.470164	normal
Os02g0702100	--	--	--	0.0556508	2.34577	normal	0.0187599	2.17785	normal	--	--	--
Os02g0702300	--	--	--	1.46673e-08	Inf	up	1.25316e-18	7.45174	up	--	--	--
Os02g0702600	5.11168e-60	5.59553	up	2.26007e-39	4.85393	up	1.00009e-10	-2.09582	down	0.0483283	-0.88252	normal
Os02g0703300	1.15668e-17	-3.21316	down	4.16222e-17	-2.9748	down	0.0932716	1.00562	normal	0.0045523	-1.85478	down
Os02g0705100	1.15393e-05	-2.95866	down	7.144e-06	-3.11146	down	0.0669699	-0.864105	normal	0.000144959	-1.74205	down
Os02g0705400	0.29345	-0.379529	normal	0.489598	0.226457	normal	1.27382e-17	2.88809	up	0.00230415	1.53148	normal
Os02g0705500	7.55532e-08	2.0397	up	0.0283643	0.941418	normal	0.000181246	1.62239	up	0.547743	0.468847	normal
Os02g0707000	6.46455e-05	3.26588	up	0.0163233	1.96415	normal	4.50983e-13	-3.28945	down	0.000112133	-1.87332	down
Os02g0708000	0.108029	-0.788105	normal	0.00180957	-1.45499	normal	0.00698369	-1.68437	down	0.326695	-0.754631	normal
Os02g0709000	0.840592	-0.230731	normal	--	--	--	0.000623235	-1.95578	down	0.000137863	-2.47513	down
Os02g0709600	8.98622e-27	-4.58917	down	6.85606e-18	-3.1386	down	0.00421964	-2.62848	down	0.0498031	-1.43547	normal
Os02g0710550	0.0330163	-3.38979	normal	0.457679	-0.976342	normal	0.00101454	3.12393	up	--	--	--
Os02g0710700	5.03862e-35	9.84754	up	2.46315e-07	7.22657	up	8.97203e-10	-5.13937	down	1.05621e-05	-2.90722	down
Os02g0712700	0.254954	0.737371	normal	2.77649e-13	2.51479	up	1.37338e-24	3.32388	up	0.170396	1.55755	normal
Os02g0713700	0.000888786	-2.79404	down	0.0570559	-1.3238	normal	1.14586e-06	3.51898	up	--	--	--
Os02g0714300	9.61348e-06	-1.79208	down	0.298897	-0.380993	normal	2.4032e-06	2.72427	up	0.00424621	2.07653	up
Os02g0717600	8.50877e-34	-3.29624	down	1.02814e-29	-3.11483	down	1.84234e-08	1.87847	up	0.00367966	1.33209	normal
Os02g0719000	7.01497e-120	10.0246	up	0.00408695	6.23159	up	1.67944e-19	-4.94852	down	0.000272433	-1.93198	down
Os02g0719600	0.54692	0.984547	normal	9.51393e-05	1.9229	up	5.61087e-41	6.47269	up	0.0304667	3.70695	normal
Os02g0720200	8.94613e-35	4.23113	up	4.79706e-08	2.38585	up	1.043e-07	-3.07525	down	0.0445869	-1.06403	normal
Os02g0720450	2.99544e-05	-2.17139	down	3.4281e-05	1.35802	normal	8.82343e-18	3.49083	up	0.0269159	2.26974	normal
Os02g0720500	0.000444972	-1.85614	down	6.57169e-08	1.73744	up	2.64102e-15	3.51825	up	0.0851376	2.23025	normal
Os02g0720600	0.407401	-0.696477	normal	7.28719e-22	2.38263	up	3.54785e-38	4.11502	up	0.136265	3.36753	normal
Os02g0722001	2.60477e-07	3.22883	up	2.36071e-06	2.92372	up	0.100952	-1.68795	normal	--	--	--
Os02g0724000	4.5371e-08	1.90244	up	3.42952e-09	1.9374	up	1.01594e-08	2.52793	up	3.172e-05	1.95967	up
Os02g0724100	--	--	--	--	--	--	0.470839	0.756764	normal	--	--	--
Os02g0725000	9.35084e-22	3.34242	up	4.29815e-05	1.74235	up	2.45053e-15	-2.68556	down	2.75185e-05	-1.70873	down
Os02g0726000	1.90899e-27	8.40238	up	2.50804e-10	7.43667	up	4.07298e-07	-1.98906	down	0.0732985	-0.880725	normal
Os02g0727200	--	--	--	--	--	--	0.022396	1.90709	normal	--	--	--
Os02g0728001	--	--	--	--	--	--	0.44977	-1.45886	normal	--	--	--
Os02g0730000	1.14904e-86	8.93856	up	8.57879e-116	6.29961	up	3.78569e-35	3.78316	up	0.2716	2.71235	normal
Os02g0730400	1.91699e-53	4.52966	up	9.39546e-18	3.02555	up	5.41785e-05	-2.19728	down	0.24013	-0.663988	normal
Os02g0732200	1.36401e-05	2.11374	up	0.538285	0.369126	normal	1.15487e-07	-2.51663	down	0.0967915	-0.923879	normal
Os02g0732250	2.58536e-05	2.01863	up	0.217488	0.741071	normal	1.60646e-06	-2.44831	down	0.13312	-0.857325	normal
Os02g0733300	1.15523e-22	6.66818	up	1.75491e-05	4.48831	up	1.81435e-43	-5.62898	down	5.32486e-15	-3.15192	down
Os02g0733900	5.1214e-08	-4.69159	down	0.025384	-1.47459	normal	2.1551e-06	4.14989	up	--	--	--
Os02g0734600	7.13587e-17	-2.88406	down	0.0124048	-0.759563	normal	1.00519e-06	3.49984	up	0.353587	1.83221	normal
Os02g0734800	7.40836e-32	4.53351	up	1.62734e-36	4.5839	up	0.000100404	1.57922	normal	7.18675e-07	2.18443	up
Os02g0735900	0.405607	0.226436	normal	0.0130646	0.61476	normal	2.2814e-07	1.59476	up	0.00175381	1.32611	normal
Os02g0736300	0.0120667	-1.57678	normal	0.210531	0.625882	normal	4.56723e-08	2.77792	up	0.178617	1.11423	normal
Os02g0736400	1.15945e-08	1.88205	up	0.000131369	1.06908	normal	0.00590849	1.93979	up	0.393602	-0.444818	normal
Os02g0736900	--	--	--	0.63526	-0.731707	normal	5.24302e-08	6.10473	up	--	--	--
Os02g0738200	--	--	--	--	--	--	8.09e-08	4.82572	up	--	--	--
Os02g0738300	--	--	--	--	--	--	1.25983e-05	5.30066	up	--	--	--
Os02g0738350	--	--	--	0.00968028	2.29471	up	0.000118725	3.2972	up	--	--	--
Os02g0738750	0.585199	-0.416272	normal	6.33975e-27	3.43066	up	0.000701798	1.62704	up	0.128793	1.58424	normal
Os02g0740500	0.0623043	1.12762	normal	3.20637e-09	3.53443	up	3.05365e-08	3.35589	up	0.00802687	2.71576	up
Os02g0740600	0.000337446	-2.6857	down	0.433306	-0.49729	normal	0.0123937	2.22522	normal	--	--	--
Os02g0740700	3.38938e-12	-3.57008	down	0.0207068	-0.916823	normal	1.58334e-16	4.37347	up	0.0134267	2.38719	normal
Os02g0741800	3.49466e-131	7.40623	up	3.59394e-10	5.68667	up	3.34633e-08	-1.94172	down	0.20408	-0.737142	normal
Os02g0742800	4.59832e-16	5.41473	up	8.24446e-13	4.73534	up	0.00150679	-2.03263	down	0.0010946	-1.91572	down
Os02g0744600	0.0161619	-1.53145	normal	0.162289	-0.813108	normal	1.07589e-09	-2.17088	down	0.0814296	-0.907809	normal
Os02g0745100	0.000373104	-6.83657	down	0.0341461	-3.29089	normal	1.36212e-07	3.45851	up	0.203907	2.32499	normal
Os02g0745400	1.93821e-09	-3.7417	down	0.000702981	-1.67519	down	0.00090142	2.2056	up	0.533586	0.64281	normal
Os02g0747900	1.29837e-23	7.21851	up	1.46853e-08	7.22617	up	2.40084e-18	-3.17583	down	0.0012085	-1.38402	normal
Os02g0752000	0.00252927	0.938082	normal	0.064993	0.591484	normal	8.81108e-08	1.72977	up	0.580414	0.344105	normal
Os02g0752200	5.01557e-15	6.72549	up	3.28328e-15	6.24851	up	1.88722e-08	-2.0358	down	3.40298e-07	-2.17997	down
Os02g0752250	5.97819e-21	9.17339	up	6.04968e-34	8.61191	up	6.37037e-09	-2.14324	down	2.41274e-07	-2.04798	down
Os02g0752800	2.31639e-17	-2.49785	down	4.09725e-11	-1.89068	down	3.09301e-08	1.62235	up	0.275426	0.538646	normal
Os02g0753400	1.25601e-18	Inf	up	--	--	--	2.49664e-08	-3.21444	down	0.000797309	-2.05319	down
Os02g0753500	--	--	--	--	--	--	4.87e-15	5.09554	up	0.052269	1.69587	normal
Os02g0754600	3.21812e-47	-5.55	down	4.60869e-36	-4.49347	down	--	--	--	0.196917	1.19755	normal
Os02g0755000	6.98909e-05	1.04082	normal	0.20562	0.363736	normal	2.9818e-10	-2.03337	down	0.0057974	-1.16883	normal
Os02g0755900	0.889268	-0.531963	normal	0.297188	1.19128	normal	9.90991e-20	5.30343	up	0.0500313	2.68007	normal
Os02g0756100	7.58255e-32	4.54062	up	4.25102e-30	4.32827	up	6.60106e-12	-2.34126	down	0.0195371	-1.02508	normal
Os02g0756600	--	--	--	--	--	--	1.18e-05	4.53047	up	--	--	--
Os02g0756800	9.64018e-05	-2.57073	down	0.0403055	-1.23505	normal	2.91481e-17	8.6845	up	--	--	--
Os02g0756850	5.98132e-07	-2.0768	down	2.8042e-09	-1.8341	down	1.10243e-17	6.14637	up	0.0448139	3.81669	normal
Os02g0758000	0.0130699	-1.28718	normal	0.00154505	-1.76751	down	3.63447e-05	4.62741	up	6.01328e-05	4.26882	up
Os02g0758200	0.00182413	-1.3948	normal	6.4006e-07	-2.20194	down	0.00153815	2.4505	up	--	--	--
Os02g0759000	0.193187	0.663743	normal	0.599014	0.275904	normal	1.58983e-09	-3.11327	down	0.0144579	-1.65217	normal
Os02g0759200	0.0753068	1.08283	normal	0.0589342	1.10822	normal	7.37185e-07	-2.79964	down	0.0210573	-1.78079	normal
Os02g0759400	6.67451e-34	-7.99274	down	1.52728e-21	-5.61529	down	1.7101e-14	6.93477	up	1.69017e-10	6.32746	up
Os02g0760500	0.000125296	1.06469	normal	1.05078e-05	-1.54605	normal	3.05683e-09	-2.15816	down	0.00191257	-1.36837	normal
Os02g0761200	9.74398e-06	2.08986	up	0.00187208	1.4779	normal	1.44179e-06	-1.84547	down	0.0493252	-0.9459	normal
Os02g0763200	3.78926e-15	-2.45844	down	0.493762	-0.201087	normal	1.99562e-16	2.66679	up	0.0641258	1.9414	normal
Os02g0763900	4.27805e-24	-3.12497	down	1.44799e-16	-2.35211	down	0.000989785	1.61741	up	0.405775	0.662223	normal
Os02g0764200	--	--	--	--	--	--	--	--	--	0.76329	0.366519	normal
Os02g0764700	4.56143e-37	-5.31849	down	3.58903e-49	-6.66584	down	1.4385e-19	8.05755	up	2.36416e-05	5.89983	up
Os02g0765400	--	--	--	6.7003e-15	Inf	up	4.93535e-07	4.62269	up	--	--	--
Os02g0766600	0.572485	0.149932	normal	0.000616401	0.819294	normal	7.22115e-09	1.70821	up	0.000917254	1.37546	normal
Os02g0767000	6.66097e-18	3.10532	up	0.000328701	1.55881	normal	1.36073e-06	-1.89772	down	0.205487	-0.800464	normal
Os02g0767050	1.71617e-37	3.24869	up	2.64215e-05	1.29598	normal	8.5929e-09	-1.87937	down	0.109627	-0.898781	normal
Os02g0767800	0.000513968	2.28196	up	0.137779	1.76867	normal	0.0230696	3.40558	normal	0.00227403	2.52122	up
Os02g0768300	0.298524	0.472782	normal	1.3342e-05	1.31455	normal	0.00470377	2.6078	up	0.37393	1.31173	normal
Os02g0768400	0.139315	0.79764	normal	0.97153	0.0233904	normal	0.000235342	-1.97555	down	0.00201605	-1.89048	down
Os02g0771400	0.741814	-0.255282	normal	0.2053	0.72831	normal	0.000292456	2.78413	up	--	--	--
Os02g0772000	9.93211e-40	4.89066	up	3.35568e-46	4.98589	up	1.13903e-09	2.26377	up	2.66363e-05	1.95619	up
Os02g0772600	1.63314e-17	Inf	up	4.52646e-18	Inf	up	0.000489421	-2.12326	down	0.246415	-0.847084	normal
Os02g0773600	--	--	--	--	--	--	9.32439e-05	-4.04089	down	0.00177588	-2.66539	down
Os02g0775300	0.0167458	-2.85965	normal	0.752969	-0.292045	normal	0.00513762	-2.9485	down	0.375771	0.831693	normal
Os02g0776600	--	--	--	--	--	--	0.0734248	1.75463	normal	--	--	--
Os02g0776900	6.40486e-24	3.19004	up	5.57098e-07	1.86985	up	0.00127021	-1.59502	down	0.741473	-0.223253	normal
Os02g0777400	3.50927e-138	7.36241	up	1.18594e-77	5.75006	up	4.68936e-09	-2.39968	down	0.000340857	-1.5662	normal
Os02g0777800	1.5076e-23	-4.80135	down	1.28869e-06	-1.57827	normal	2.93244e-15	4.21327	up	0.190293	1.9836	normal
Os02g0779200	2.10504e-05	-1.05707	normal	1.36979e-10	-1.63235	down	1.14691e-08	-1.81343	down	0.0180992	-1.04171	normal
Os02g0780200	0.014387	1.48097	normal	5.65378e-23	7.24075	up	0.0083707	3.00152	up	0.178319	3.85539	normal
Os02g0782500	0.0320063	1.15738	normal	1.62038e-06	1.60298	up	0.000102822	2.58034	up	0.163822	3.86098	normal
Os02g0782550	0.00712176	1.24942	normal	3.07198e-06	1.82827	up	0.000230393	2.59638	up	0.182522	3.63372	normal
Os02g0783000	1.72952e-15	Inf	up	--	--	--	6.69147e-07	-2.52528	down	6.18199e-06	-2.57053	down
Os02g0783050	1.56983e-12	Inf	up	5.08232e-05	Inf	up	3.21675e-06	-2.3608	down	2.32355e-05	-2.41765	down
Os02g0785200	1.73525e-15	7.50306	up	--	--	--	6.87328e-07	#NAME?	down	0.183739	-1.22238	normal
Os02g0786500	--	--	--	--	--	--	2.15e-14	-6.1331	down	3.33e-07	-3.34658	down
Os02g0786900	0.000112847	2.34058	up	--	--	--	2.18371e-25	-5.85469	down	7.0947e-13	-3.67785	down
Os02g0787250	0.116221	0.947644	normal	0.257738	0.738877	normal	0.0465404	1.8599	normal	--	--	--
Os02g0790500	7.94284e-07	1.20968	normal	0.523494	-0.182855	normal	1.62857e-10	1.93497	up	0.792637	0.333169	normal
Os02g0790600	1.1312e-22	4.87113	up	0.00647284	2.40932	up	1.06399e-18	-3.53267	down	0.000105935	-1.69528	down
Os02g0792600	7.94839e-32	4.94557	up	1.06366e-23	4.36948	up	5.7852e-11	-2.26952	down	0.00441315	-1.23072	normal
Os02g0792800	6.08293e-25	-2.78584	down	1.4946e-16	-2.25772	down	6.59432e-08	1.59737	up	0.0397499	0.970524	normal
Os02g0793150	0.0342965	1.01988	normal	0.335453	0.47998	normal	0.000526097	-1.76364	down	0.255916	-0.726852	normal
Os02g0794500	5.5171e-36	5.28896	up	2.52302e-07	3.21813	up	5.81283e-14	-2.62228	down	0.0610493	-1.01012	normal
Os02g0796000	1.6914e-16	7.82294	up	--	--	--	0.0332155	#NAME?	normal	--	--	--
Os02g0797600	0.000345887	-1.00749	normal	0.0290794	-0.670168	normal	1.69133e-07	1.69129	up	0.0441303	1.00742	normal
Os02g0799600	8.88721e-57	-6.03598	down	1.05449e-19	-2.49948	down	3.76868e-05	2.15474	up	0.190175	1.51153	normal
Os02g0799700	3.86912e-30	-3.61337	down	1.14202e-13	-2.00203	down	2.41735e-11	3.08531	up	0.0666221	1.84564	normal
Os02g0802200	0.000226799	2.2709	up	0.000488491	1.48786	normal	2.55412e-13	-2.74853	down	0.106094	-1.31147	normal
Os02g0802250	--	--	--	--	--	--	0.00102353	-3.82167	down	0.169258	-1.27143	normal
Os02g0803300	0.000494422	-1.72999	down	0.489152	-0.294809	normal	2.42895e-25	3.86102	up	0.000508555	2.03726	up
Os02g0803600	0.0563261	1.44182	normal	0.289138	-0.993657	normal	1.7106e-06	-3.43341	down	0.00778165	-1.91478	down
Os02g0803900	2.41345e-21	8.68769	up	4.06492e-16	7.66149	up	1.40629e-05	-2.52289	down	0.0821344	-1.14678	normal
Os02g0805000	0.000828467	1.07831	normal	0.670524	0.166136	normal	3.74945e-15	-2.69362	down	3.9944e-05	-1.68418	down
Os02g0805100	--	--	--	0.000934973	1.82588	up	0.00480454	3.71334	up	--	--	--
Os02g0807000	2.38516e-18	2.0472	up	5.27746e-12	1.77785	up	1.60654e-08	1.64945	up	0.250449	1.20094	normal
Os02g0808500	0.00513631	0.809724	normal	1.27478e-12	1.75991	up	9.95913e-08	1.70574	up	6.04664e-05	1.66988	up
Os02g0809300	1.50944e-37	9.06258	up	1.66582e-13	6.26148	up	4.12273e-13	-4.65708	down	0.000120856	-2.16705	down
Os02g0809900	3.65722e-29	6.70458	up	4.53423e-16	5.33698	up	2.30166e-05	-1.76211	down	0.0331741	-1.07439	normal
Os02g0810200	1.01e-11	4.93715	up	--	--	--	1.63e-05	-4.80552	down	0.00136313	-2.87841	down
Os02g0811000	2.33284e-24	7.2858	up	1.18759e-11	5.15536	up	0.00492755	-2.43364	down	0.246685	-0.992051	normal
Os02g0813600	2.55013e-07	4.89706	up	3.14494e-07	2.55931	up	4.44887e-07	-2.0942	down	0.0923661	-1.33646	normal
Os02g0814000	4.59177e-22	-3.6602	down	2.10331e-13	-2.39827	down	3.56615e-12	2.03411	up	0.168474	0.669098	normal
Os02g0814200	4.71262e-55	9.52811	up	1.20261e-22	7.03304	up	0.00576976	-4.24863	down	0.0698836	-2.32664	normal
Os02g0814300	9.42234e-05	2.89092	up	--	--	--	0.00184837	#NAME?	down	--	--	--
Os02g0816200	0.0545004	1.19345	normal	0.163856	-1.02019	normal	2.42879e-16	-7.98036	down	0.000155459	-2.84269	down
Os02g0816400	1.14408e-49	5.30821	up	4.46906e-13	4.13593	up	1.00561e-09	-2.03831	down	0.0413977	-0.912261	normal
Os02g0816600	0.00019654	-1.3606	normal	7.70912e-06	-1.78317	down	9.99301e-11	1.89737	up	0.131239	0.715583	normal
Os02g0817700	0.254639	-0.302153	normal	0.00668692	-0.709037	normal	2.73632e-09	1.76781	up	0.201151	0.624969	normal
Os02g0818900	0.0578478	1.96263	normal	--	--	--	1.40947e-08	4.93017	up	--	--	--
Os02g0819500	0.0130614	-0.622486	normal	0.00148162	-0.803838	normal	1.20417e-26	3.1152	up	0.000347722	1.62389	up
Os02g0819700	0.654149	-0.182227	normal	0.0188808	0.719249	normal	2.13536e-07	2.20906	up	4.58759e-05	2.0818	up
Os02g0820400	0.000646931	-1.2891	normal	0.00174383	-1.11216	normal	5.02148e-07	-2.0393	down	0.0694821	-0.996622	normal
Os02g0820800	0.0498828	4.9984	normal	--	--	--	3.71038e-07	-8.71666	down	0.0118555	-2.82101	normal
Os02g0821400	2.49604e-29	-6.90132	down	0.642277	-0.174345	normal	0.00040162	5.54449	up	0.0379123	4.80803	normal
Os02g0822900	--	--	--	6.03201e-10	4.05908	up	3.41778e-15	6.0946	up	1.92133e-05	3.87405	up
Os02g0823200	5.3751e-13	4.58466	up	--	--	--	1.32861e-05	-3.52136	down	0.00164662	-2.14809	down
Os02g0823900	0.590772	-0.44617	normal	0.182072	0.7746	normal	0.00442484	1.82878	up	0.351406	0.856575	normal
Os02g0826300	--	--	--	--	--	--	0.00387447	2.00836	up	0.998137	-0.0354692	normal
Os02g0826600	0.000888786	1.03495	normal	0.0391173	-0.792233	normal	2.05914e-11	-2.40839	down	5.11597e-05	-1.72209	down
Os02g0827900	9.96588e-09	-2.17704	down	0.0145899	-0.813561	normal	6.84339e-06	1.9473	up	0.142543	0.980642	normal
Os02g0828900	0.00113492	1.81761	up	0.0332537	1.20109	normal	9.96e-10	-2.84795	down	0.000277215	-1.85253	down
Os02g0830700	5.91366e-42	8.71889	up	3.56364e-25	7.45651	up	4.51659e-14	-3.66315	down	0.0697428	-1.18392	normal
Os02g0830750	--	--	--	--	--	--	8.90958e-05	-3.86138	down	0.174497	-1.22159	normal
Os02g0831500	0.000119779	1.80674	up	0.181125	0.695736	normal	1.30755e-12	-2.81871	down	3.73786e-07	-2.25729	down
Os02g0831550	0.00370721	1.76727	up	--	--	--	1.99e-06	-3.48034	down	0.00300963	-2.15717	down
Os02g0831600	8.8436e-17	1.95546	up	0.271351	0.30196	normal	6.92582e-09	-1.99921	down	0.0544652	-0.871524	normal
Os02g0833900	2.7857e-22	8.81393	up	3.21119e-13	8.51719	up	4.20654e-08	-3.01027	down	0.00138438	-1.73093	down
Os02g0833975	4.53006e-16	5.74007	up	7.49785e-08	5.54893	up	3.86412e-07	-3.21406	down	0.00914918	-1.58438	normal
Os02g0834000	0.98184	-0.011136	normal	0.000236063	-0.987341	normal	8.60977e-09	-1.84962	down	0.00321064	-1.23549	normal
Os02g0834100	0.000219368	1.24037	normal	0.152902	0.528133	normal	5.32138e-07	-1.93131	down	0.0029767	-1.33622	normal
Os02g0834700	2.34176e-36	-4.99955	down	4.21504e-30	-4.39497	down	0.329954	-0.519708	normal	0.00119069	-1.91922	down
Os03g0101800	4.02187e-05	1.0475	normal	0.965303	-0.0202917	normal	1.08636e-06	-1.6336	down	0.00894303	-1.13404	normal
Os03g0102000	0.799963	-0.154525	normal	0.46319	-0.379589	normal	0.000117056	-1.89287	down	0.0799682	-1.02751	normal
Os03g0102500	--	--	--	--	--	--	3.65e-14	-5.40384	down	2.75e-05	-2.67227	down
Os03g0102700	2.8774e-16	5.77088	up	0.000408247	3.80025	up	9.92455e-26	-4.22565	down	1.04103e-10	-2.72119	down
Os03g0102775	5.67513e-14	6.33867	up	--	--	--	1.46839e-10	-3.7016	down	3.05897e-05	-2.48287	down
Os03g0103200	0.0281027	-4.43568	normal	0.0976448	-3.05489	normal	0.0344853	5.15784	normal	0.00297813	2.26093	up
Os03g0105000	1.69687e-08	3.45015	up	0.0239237	1.68276	normal	3.94779e-05	-2.29911	down	0.705248	-0.343536	normal
Os03g0106200	0.015804	0.944663	normal	0.00395772	1.07003	normal	9.76428e-14	-2.44418	down	3.54366e-06	-1.85513	down
Os03g0107700	0.345823	0.32126	normal	0.0926873	-0.559486	normal	4.58034e-26	5.41385	up	1.55423e-14	3.4707	up
Os03g0108300	4.17667e-07	6.5624	up	7.37453e-10	7.3691	up	0.0253118	-1.45423	normal	0.00512766	-2.04681	down
Os03g0108800	3.57517e-13	2.75719	up	0.00364254	1.29929	normal	3.21792e-06	-1.92294	down	0.0690788	-0.927718	normal
Os03g0110900	7.2114e-40	-3.65717	down	1.81097e-42	-3.84366	down	0.00011112	-1.65105	down	0.00334543	-1.46477	normal
Os03g0111300	--	--	--	--	--	--	1.32e-07	6.78471	up	--	--	--
Os03g0111400	--	--	--	6.61839e-16	4.48849	up	3.23469e-17	3.18154	up	0.0368139	2.52575	normal
Os03g0113000	0.000224507	4.54795	up	6.76683e-14	7.7524	up	0.000894817	2.22562	up	0.242213	1.4744	normal
Os03g0113800	0.329284	0.280356	normal	0.000342703	-1.06057	normal	7.95924e-15	-2.5409	down	5.16807e-05	-1.63736	down
Os03g0114000	1.19401e-15	5.45379	up	3.16737e-10	4.28224	up	0.00266592	-2.30585	down	0.00319348	-2.00898	down
Os03g0114300	0.148084	-0.392454	normal	0.800378	0.0709028	normal	1.38267e-07	1.66491	up	0.0622766	0.888352	normal
Os03g0115000	--	--	--	4.07473e-08	3.73453	up	0.0010684	-4.31296	down	0.0265006	-2.28418	normal
Os03g0115700	1.01095e-41	7.30538	up	9.31922e-58	8.03481	up	3.02061e-15	2.29668	up	0.104367	0.749243	normal
Os03g0117300	4.65812e-05	1.95368	up	0.225338	0.658691	normal	1.22756e-08	-2.36796	down	0.00712932	-1.29884	normal
Os03g0118100	5.74565e-29	6.51677	up	5.65179e-21	5.21026	up	1.13149e-06	-2.31209	down	0.855337	-0.146327	normal
Os03g0118200	0.614809	0.285908	normal	0.0223485	-1.47071	normal	0.000622916	-2.11423	down	0.0580871	-1.32734	normal
Os03g0118700	2.54789e-22	5.38566	up	--	--	--	5.69571e-53	-6.45944	down	4.59869e-17	-3.36516	down
Os03g0119100	1.27647e-23	Inf	up	6.56347e-21	Inf	up	2.30828e-11	-3.34236	down	3.01909e-06	-2.33903	down
Os03g0119900	3.10298e-11	1.91533	up	0.0421315	-0.838079	normal	7.87421e-05	-2.70216	down	5.9477e-05	-2.43234	down
Os03g0120000	0.00162601	1.76793	up	0.712037	-0.289119	normal	1.88761e-15	-4.28358	down	2.96469e-07	-2.75589	down
Os03g0122100	8.29606e-35	8.90713	up	7.61213e-41	8.99426	up	4.5248e-09	-2.31508	down	0.00407238	-1.33087	normal
Os03g0122300	0.726636	-0.410333	normal	0.000159496	1.52979	normal	8.87574e-42	4.85902	up	0.01296	3.38254	normal
Os03g0122600	8.19389e-05	-1.5189	normal	4.46726e-08	-2.08192	down	0.040706	-0.931743	normal	0.00141943	-1.69442	down
Os03g0123800	4.28365e-18	-2.96905	down	5.57485e-11	-2.01862	down	1.05267e-05	2.26372	up	0.182162	1.02321	normal
Os03g0124000	1.35557e-59	-5.64237	down	4.79241e-36	-3.67804	down	0.061999	3.06449	normal	0.00775879	1.96117	up
Os03g0125100	1.25256e-12	-2.15971	down	0.0611327	-0.518877	normal	1.30439e-18	3.01198	up	0.152459	1.55827	normal
Os03g0125900	3.39472e-07	-1.37482	normal	0.846151	-0.0584743	normal	4.69214e-09	2.05633	up	0.0269159	1.8764	normal
Os03g0126450	--	--	--	--	--	--	0.00364025	-3.22052	down	0.568837	-0.625003	normal
Os03g0126800	1.05678e-15	-2.04281	down	3.45257e-19	-2.33259	down	2.72584e-07	1.66662	up	0.295489	0.572914	normal
Os03g0126825	5.57632e-20	-2.37991	down	4.49235e-13	-1.83577	down	0.000545995	2.33356	up	0.243394	0.738417	normal
Os03g0127500	0.000369199	1.54565	normal	1.4786e-14	2.60721	up	1.28475e-08	2.21183	up	0.0587857	1.76218	normal
Os03g0127700	5.25291e-82	8.32626	up	6.63399e-40	6.92199	up	4.72781e-18	-2.9644	down	0.0978582	-0.80132	normal
Os03g0128300	--	--	--	--	--	--	5.53e-05	-4.13826	down	0.00819578	-2.09867	down
Os03g0129100	1.52923e-15	-2.24973	down	9.42304e-05	-1.01212	normal	7.80651e-16	3.19544	up	0.020557	1.34298	normal
Os03g0129400	0.582877	-0.423476	normal	0.20694	0.803862	normal	7.76976e-05	-2.31838	down	0.0120315	-1.64342	normal
Os03g0130700	8.69409e-16	1.99209	up	0.00012822	1.02004	normal	4.74236e-09	-2.38843	down	0.00217395	-1.28403	normal
Os03g0131200	1.26235e-40	-7.1741	down	4.82105e-31	-5.9148	down	2.44734e-12	2.02872	up	0.333994	0.911337	normal
Os03g0132200	7.76104e-05	1.03613	normal	1.90214e-10	1.69777	up	2.05213e-08	4.15858	up	0.0714688	2.11389	normal
Os03g0132250	0.0244328	0.98991	normal	6.00675e-09	2.16939	up	4.37536e-08	4.57086	up	0.016629	2.50845	normal
Os03g0132800	0.00270888	0.736879	normal	0.0119613	0.618215	normal	4.69277e-08	1.66887	up	0.00287054	1.27	normal
Os03g0132900	0.00806838	-5.86899	down	0.0642866	-3.60625	normal	0.00397147	4.0017	up	--	--	--
Os03g0133000	4.52073e-19	-2.99055	down	2.51207e-08	-1.64119	down	4.05657e-18	5.12943	up	9.1546e-06	3.50426	up
Os03g0133500	--	--	--	--	--	--	0.00755665	-2.54084	down	0.025197	-1.92276	normal
Os03g0133650	0.420592	-0.597371	normal	0.00200995	-1.80613	down	0.000418084	-2.14737	down	0.0580169	-1.30919	normal
Os03g0134900	2.24087e-12	8.87403	up	7.1347e-22	6.18808	up	0.00275567	-4.68539	down	0.0930369	-2.13994	normal
Os03g0135100	1.73191e-13	9.44544	up	6.7493e-07	6.52984	up	0.00570501	-3.84931	down	0.120166	-1.86312	normal
Os03g0135150	3.60522e-11	8.51271	up	0.00084117	5.90912	up	0.00363652	-3.64692	down	0.115832	-1.72474	normal
Os03g0136200	0.240237	-0.318267	normal	3.56088e-05	-1.34399	normal	4.24913e-05	-2.5737	down	0.00358936	-1.53272	normal
Os03g0136400	--	--	--	1.07065e-07	Inf	up	0.000218	6.8587	up	--	--	--
Os03g0136450	--	--	--	1.13316e-09	8.45402	up	0.00286982	8.23037	up	--	--	--
Os03g0136900	2.03991e-05	1.04216	normal	0.0165015	0.618172	normal	8.60452e-07	1.65865	up	0.349562	0.531515	normal
Os03g0138000	0.808358	-0.118986	normal	0.4805	-0.302337	normal	1.45785e-05	1.74292	up	0.99159	-0.0186133	normal
Os03g0141200	1.14291e-06	-1.96217	down	0.000187858	-1.41419	normal	1.2921e-18	2.55372	up	0.0186523	2.08444	normal
Os03g0142200	--	--	--	--	--	--	5.59e-11	Inf	up	--	--	--
Os03g0142500	--	--	--	0.0202378	1.43153	normal	1.23e-18	6.20397	up	--	--	--
Os03g0146100	4.64233e-18	2.20072	up	0.122495	0.40692	normal	6.31667e-06	-1.69427	down	0.0372886	-1.15173	normal
Os03g0147400	0.732155	0.107897	normal	0.185701	0.422298	normal	3.31023e-08	2.2709	up	0.0820508	1.05406	normal
Os03g0148300	--	--	--	--	--	--	3.18673e-05	-6.50502	down	0.0349221	-2.07884	normal
Os03g0148700	3.29019e-32	-3.92978	down	6.09509e-30	-3.58481	down	7.49672e-05	2.31853	up	0.359577	0.841029	normal
Os03g0149200	6.00414e-34	3.58658	up	0.300968	0.4912	normal	2.06369e-09	-4.18863	down	1.84976e-05	-2.38302	down
Os03g0150500	--	--	--	1.91315e-11	Inf	up	0.432454	0.783225	normal	--	--	--
Os03g0151500	0.525859	-0.410655	normal	0.0140749	1.64875	normal	0.000163847	2.41706	up	0.0172638	1.86567	normal
Os03g0151600	2.32196e-05	1.71407	up	0.205367	0.58661	normal	8.32062e-09	-2.37758	down	0.0229548	-1.1098	normal
Os03g0154000	0.0459915	-0.666782	normal	0.00926006	0.716996	normal	1.90452e-11	2.18794	up	0.150023	0.782637	normal
Os03g0155300	--	--	--	1.26416e-14	Inf	up	0.0797456	#NAME?	normal	--	--	--
Os03g0157600	1.88583e-16	4.12305	up	0.0358458	3.0814	normal	5.40196e-08	-2.11812	down	0.00103227	-1.50955	normal
Os03g0158700	0.0221665	1.166	normal	0.102722	0.818819	normal	5.43567e-05	-1.99375	down	0.0102707	-1.45926	normal
Os03g0158800	0.561316	-0.426353	normal	--	--	--	0.00240745	-2.44944	down	0.0165615	-1.94201	normal
Os03g0159600	7.60971e-14	3.65845	up	1.04237e-15	3.55658	up	7.36898e-16	-2.77411	down	2.22664e-05	-1.73252	down
Os03g0159900	2.58872e-12	-3.9991	down	2.58378e-11	-3.79012	down	0.00681421	1.67524	up	0.824041	-0.162631	normal
Os03g0161100	2.29349e-26	2.99006	up	0.0574791	0.741562	normal	7.35926e-19	-2.95132	down	1.69941e-05	-1.73183	down
Os03g0161400	1.05477e-07	4.53481	up	2.75804e-15	3.09059	up	3.26671e-11	-2.16519	down	5.67373e-06	-1.83709	down
Os03g0161450	2.37114e-06	4.52555	up	1.68999e-09	2.86365	up	3.25817e-08	-2.01668	down	0.000108289	-1.81028	down
Os03g0162300	7.70385e-13	5.47507	up	1.34096e-10	5.0935	up	0.000148376	-3.04188	down	0.162385	-1.16989	normal
Os03g0162650	--	--	--	--	--	--	2.97e-06	-4.35558	down	0.00119069	-2.61374	down
Os03g0162725	--	--	--	--	--	--	0.000306561	-3.68809	down	0.0016296	-2.78148	down
Os03g0165266	1.87925e-07	-1.73658	down	0.52009	0.234407	normal	3.0468e-09	2.46286	up	0.00622175	1.54277	normal
Os03g0165300	8.14494e-06	-1.89521	down	0.061215	-0.671768	normal	8.12401e-14	2.27347	up	0.0151323	1.46598	normal
Os03g0165375	0.0249429	1.35695	normal	0.00118287	1.93329	up	2.72673e-08	3.44342	up	0.000579785	2.63021	up
Os03g0165400	6.4035e-100	7.17969	up	6.45826e-55	6.2222	up	2.1464e-32	-4.27931	down	0.0242975	-1.43426	normal
Os03g0165900	9.61214e-11	5.32439	up	1.00886e-12	6.02573	up	0.00297141	-2.29321	down	0.0610493	-1.51854	normal
Os03g0167000	2.71252e-55	8.36303	up	8.53489e-06	6.2053	up	7.61082e-13	-2.97301	down	0.0400979	-1.12436	normal
Os03g0167600	3.08546e-19	6.87345	up	0.124003	4.46551	normal	3.0468e-09	-5.7577	down	0.053638	-1.61095	normal
Os03g0167650	1.72585e-17	7.14575	up	0.136818	4.18463	normal	2.51244e-10	-5.80788	down	0.0368259	-1.65162	normal
Os03g0168100	1.89954e-17	4.39315	up	5.20021e-47	6.38236	up	0.000732991	6.81677	up	0.13361	8.55286	normal
Os03g0168300	0.288157	-0.668371	normal	2.25166e-19	3.06352	up	4.69117e-06	3.63602	up	0.362744	1.99551	normal
Os03g0168600	1.52367e-06	8.70324	up	--	--	--	5.64547e-13	-6.94446	down	0.114095	-1.39129	normal
Os03g0168650	1.65511e-06	9.68872	up	--	--	--	9.92268e-13	-7.87026	down	0.0847296	-1.49611	normal
Os03g0170100	3.48516e-10	-2.56425	down	1.10956e-27	-5.38037	down	0.0214916	-3.72362	normal	--	--	--
Os03g0170701	2.04165e-17	6.75854	up	--	--	--	1.10008e-12	-3.7336	down	0.0153243	-1.71614	normal
Os03g0170900	5.15473e-37	-3.53029	down	0.0382142	-0.578739	normal	5.05339e-17	3.27667	up	0.290876	0.944312	normal
Os03g0171700	--	--	--	--	--	--	2.15635e-12	-4.4743	down	2.61477e-07	-3.23402	down
Os03g0174200	7.05972e-12	4.48257	up	--	--	--	4.14262e-08	-8.16726	down	0.000819012	-2.92949	down
Os03g0174800	0.461824	0.247933	normal	0.166444	0.430226	normal	2.74668e-05	1.73632	up	0.420636	0.503639	normal
Os03g0176100	2.18878e-19	6.51753	up	2.25894e-18	6.17904	up	6.91793e-09	3.54829	up	2.4567e-05	3.05852	up
Os03g0178150	0.00916502	-1.6721	down	2.45049e-08	-4.73878	down	0.995766	-0.0695583	normal	--	--	--
Os03g0179000	5.11726e-05	1.07841	normal	3.26586e-07	1.29248	normal	8.34627e-06	1.51602	normal	5.32777e-07	2.03481	up
Os03g0179400	1	-0.00508759	normal	8.22214e-16	3.26954	up	1.48725e-12	3.08386	up	0.211425	2.10583	normal
Os03g0179700	--	--	--	9.89249e-21	6.44466	up	6.44729e-18	7.21077	up	0.0115507	5.96955	normal
Os03g0180100	0.00489328	-1.59249	down	0.000631363	-1.82211	down	0.0179154	-1.86988	normal	0.000295427	-2.42687	down
Os03g0180900	6.35665e-05	-2.34522	down	0.0738818	-0.856972	normal	3.28512e-07	6.24972	up	0.000670158	3.03034	up
Os03g0181100	0.000126994	-5.21646	down	0.00244181	-3.75546	down	6.10964e-08	2.53134	up	0.00152117	1.93556	up
Os03g0181500	8.14092e-54	4.40065	up	6.28404e-09	2.19321	up	2.66393e-20	-3.06338	down	2.42434e-05	-1.75317	down
Os03g0181550	2.39119e-62	4.09297	up	1.22353e-10	2.59283	up	2.36154e-14	-2.79814	down	0.00175804	-1.56316	normal
Os03g0182800	--	--	--	0.311726	0.658162	normal	0.000610924	3.91096	up	--	--	--
Os03g0183200	8.63554e-12	-2.20978	down	9.23633e-07	-1.35352	normal	2.95046e-23	4.69187	up	0.0131945	3.05214	normal
Os03g0183600	1.15869e-08	3.67646	up	2.70558e-06	2.96974	up	0.00139494	-2.35746	down	0.0946668	-1.33157	normal
Os03g0184300	0.381399	0.79494	normal	9.1521e-06	3.63748	up	0.000743976	1.63786	up	0.186258	1.33687	normal
Os03g0186900	2.94288e-15	6.76533	up	1.73138e-12	3.37142	up	5.21625e-56	-6.72337	down	2.26681e-10	-2.82901	down
Os03g0187550	2.75082e-12	-2.94552	down	2.36791e-10	-2.42237	down	0.000162283	3.08489	up	0.00668769	2.31577	up
Os03g0187600	1.38228e-17	-2.2398	down	4.87415e-20	-2.50806	down	1.61048e-11	2.01536	up	0.00168369	1.67406	up
Os03g0188100	--	--	--	0.16954	0.935819	normal	0.00120927	3.00708	up	--	--	--
Os03g0188500	1.2672e-10	-2.11143	down	0.0217527	-0.799126	normal	7.71738e-16	2.71354	up	0.0843482	2.43982	normal
Os03g0189100	1.41175e-19	-4.32291	down	2.74479e-06	-1.66476	down	1.0747e-07	2.01938	up	0.03794	1.77021	normal
Os03g0191400	8.90588e-10	-3.0858	down	0.0639676	-0.744907	normal	1.18129e-14	3.85916	up	0.0515154	2.26448	normal
Os03g0191900	0.000218652	-2.04759	down	0.00286483	1.70337	up	8.03405e-06	2.21155	up	0.527267	0.804615	normal
Os03g0192500	0.00358394	-0.888283	normal	0.0159564	-0.668979	normal	2.40388e-14	2.25586	up	0.0633525	0.9508	normal
Os03g0193700	--	--	--	--	--	--	0.000750583	-4.13494	down	0.0178004	-2.04465	normal
Os03g0194300	0.0997873	0.839858	normal	0.0160269	1.09037	normal	5.45654e-08	-2.53323	down	0.0888009	-0.933782	normal
Os03g0194350	0.00177589	0.980369	normal	0.0941512	0.550636	normal	1.31748e-13	-2.53544	down	0.133356	-0.832249	normal
Os03g0194900	0.000844038	-1.99808	down	0.766223	0.0994775	normal	3.22505e-38	3.85244	up	0.106885	1.78396	normal
Os03g0195100	--	--	--	0.569789	-0.88729	normal	0.000408579	2.94291	up	--	--	--
Os03g0196250	--	--	--	--	--	--	0.00115197	-3.20961	down	0.0222236	-1.95463	normal
Os03g0196500	0.453597	0.488356	normal	0.18851	0.791324	normal	0.000743976	-2.48036	down	0.160113	-1.13816	normal
Os03g0197800	0.012642	-0.741886	normal	0.975715	-0.0142822	normal	5.48777e-07	1.75557	up	0.0325258	1.07174	normal
Os03g0197825	0.251945	-0.753135	normal	0.684569	0.242097	normal	0.00249433	2.07527	up	0.138689	1.29414	normal
Os03g0197850	0.01253	-0.685068	normal	0.00514336	0.683919	normal	1.74889e-05	1.99897	up	0.00943684	1.16235	normal
Os03g0198200	0.0051718	1.46065	normal	3.22084e-09	2.48799	up	0.000122743	1.88933	up	0.0245204	1.44925	normal
Os03g0198600	2.33933e-104	7.14456	up	1.43241e-107	7.10744	up	0.00195432	5.1402	up	0.179887	2.56809	normal
Os03g0199500	1.54202e-51	7.53576	up	2.56293e-11	4.65684	up	9.76342e-14	-3.2859	down	0.000241331	-1.66885	down
Os03g0200600	1.13646e-05	1.14592	normal	0.0574782	-0.599321	normal	2.62074e-06	-2.15254	down	0.0054065	-1.20895	normal
Os03g0203200	0.955096	-0.0227483	normal	0.0530085	0.581744	normal	2.41561e-19	3.24318	up	0.0515724	1.81464	normal
Os03g0203700	2.03128e-05	-2.11142	down	6.24334e-12	-2.99559	down	1.53902e-06	3.85064	up	0.00841215	1.64867	up
Os03g0205400	1.50187e-20	2.1867	up	6.62498e-16	1.891	up	2.7138e-14	2.24419	up	2.37763e-06	1.88465	up
Os03g0205800	2.71146e-06	1.61763	up	4.89322e-18	2.48705	up	1.17008e-07	1.87275	up	0.265534	1.3235	normal
Os03g0207400	1.1365e-38	-3.58878	down	1.55508e-23	-2.63346	down	2.49387e-22	4.08996	up	3.89948e-05	3.3989	up
Os03g0212600	3.69234e-21	7.30512	up	--	--	--	0.00209531	-2.76612	down	0.00782709	-1.98248	down
Os03g0215800	4.51095e-11	1.77974	up	2.16161e-27	2.6485	up	1.40938e-07	1.6858	up	8.79606e-06	1.8161	up
Os03g0215900	4.73219e-21	-3.73868	down	1.16153e-18	-3.21413	down	0.0013238	-2.07514	down	0.203592	-0.962331	normal
Os03g0216500	2.60594e-10	4.25127	up	2.09894e-05	2.66352	up	0.000150288	-2.73492	down	0.124768	-1.2034	normal
Os03g0216700	--	--	--	0.0668333	1.25269	normal	0.000781583	3.17232	up	0.22116	2.6405	normal
Os03g0216800	2.15317e-37	9.98249	up	--	--	--	4.89165e-05	-8.84943	down	0.158485	-1.89755	normal
Os03g0218400	0.000229731	-3.79232	down	0.0216659	-2.01273	normal	6.47926e-39	4.07867	up	0.218	2.31855	normal
Os03g0219100	0.781736	0.179203	normal	0.100582	-1.04081	normal	1.60564e-08	-3.40619	down	0.00434171	-1.79101	down
Os03g0221500	1.26504e-09	3.45406	up	2.6597e-08	3.07153	up	2.68215e-06	-3.53912	down	0.00493929	-1.71455	down
Os03g0222600	3.82181e-12	3.71834	up	2.7057e-06	2.61632	up	4.61646e-05	-2.38315	down	0.306961	-0.941452	normal
Os03g0222700	6.92836e-12	-3.82525	down	6.97585e-05	-1.7482	down	0.00831015	-1.8426	down	0.498801	-0.590082	normal
Os03g0223200	--	--	--	0.00232194	2.15698	up	2.89883e-05	-2.62447	down	0.00344853	-1.97533	down
Os03g0226200	--	--	--	--	--	--	0.00414601	Inf	up	--	--	--
Os03g0227000	0.597661	0.139917	normal	0.068453	-0.468308	normal	8.99483e-09	-1.83678	down	0.00498629	-1.22171	normal
Os03g0230300	0.0222434	0.719504	normal	3.89848e-10	1.54555	normal	3.16627e-25	3.24615	up	5.2083e-07	2.8386	up
Os03g0231000	0.297649	0.60097	normal	0.000152157	1.70748	up	0.000205947	2.16134	up	0.247836	1.07429	normal
Os03g0231600	0.0913705	-1.79312	normal	0.459927	0.446655	normal	6.7223e-36	6.2008	up	0.167615	3.69817	normal
Os03g0231650	0.147004	-1.89714	normal	0.943374	0.0481484	normal	1.25888e-22	5.98745	up	--	--	--
Os03g0231750	0.000137389	2.19969	up	--	--	--	0.000454246	-3.41535	down	0.000958624	-2.85199	down
Os03g0232800	7.94297e-20	-3.17805	down	1.59603e-13	-2.32667	down	2.8347e-05	-1.81891	down	0.405479	-0.625643	normal
Os03g0233000	2.44732e-24	-5.65076	down	5.40741e-16	-3.95838	down	0.00578814	-1.90775	down	0.00308402	-2.11761	down
Os03g0235000	--	--	--	2.12044e-15	5.59363	up	0.000362164	3.20706	up	0.294864	0.9072	normal
Os03g0236200	2.40145e-08	-2.70461	down	0.88345	-0.0714239	normal	0.000209941	2.44546	up	0.404257	1.08039	normal
Os03g0236300	1.65777e-14	7.0352	up	--	--	--	0.000100802	#NAME?	down	--	--	--
Os03g0236675	9.60129e-11	Inf	up	--	--	--	0.00481242	-3.50612	down	0.526796	-0.847726	normal
Os03g0237100	1.17726e-19	-3.38299	down	0.00423337	-0.862204	normal	0.000261729	1.81248	up	0.02413	2.18194	normal
Os03g0238000	1.52168e-07	-2.08434	down	0.00453233	-0.992986	normal	1.76279e-05	2.34081	up	0.0304376	1.58139	normal
Os03g0239000	7.52969e-23	5.7083	up	0.00951043	3.55369	up	3.66479e-17	-5.06344	down	7.64594e-07	-2.76906	down
Os03g0240600	8.43908e-05	-5.64631	down	0.0650891	-1.8851	normal	9.43218e-05	4.83169	up	--	--	--
Os03g0241300	4.00682e-12	-1.89275	down	1.15047e-07	-1.51267	normal	0.000268785	1.90688	up	0.00192464	1.29217	normal
Os03g0241900	2.37855e-39	-3.97447	down	9.84624e-28	-3.38121	down	2.57554e-06	1.68954	up	0.0711184	1.48342	normal
Os03g0243950	--	--	--	5.65885e-19	9.76421	up	0.00105987	1.62181	up	0.59634	0.425804	normal
Os03g0244200	9.43194e-16	2.29098	up	5.4182e-22	2.29338	up	1.77801e-19	2.62844	up	0.058581	2.3084	normal
Os03g0244333	2.66579e-18	2.56572	up	2.17095e-22	2.32841	up	1.09367e-18	2.63012	up	0.0781978	2.35931	normal
Os03g0244466	9.82468e-06	2.23222	up	5.17343e-10	2.72227	up	6.49857e-09	3.53948	up	0.0129679	3.04565	normal
Os03g0244600	1.62438e-16	Inf	up	4.45791e-13	Inf	up	0.00333494	-4.04495	down	0.119439	-1.75711	normal
Os03g0245200	1.51724e-46	6.80569	up	--	--	--	1.00911e-52	-9.80699	down	1.14275e-20	-4.19766	down
Os03g0245300	8.63247e-49	9.53526	up	0.0588781	6.28441	normal	1.86378e-06	-4.64285	down	0.217625	-1.20358	normal
Os03g0246050	0.179116	0.638627	normal	0.339843	0.443998	normal	0.00115065	-1.65597	down	0.366124	-0.594325	normal
Os03g0246100	4.40349e-19	7.52008	up	9.59867e-16	6.78244	up	1.19549e-08	-2.64078	down	6.18199e-06	-2.31507	down
Os03g0246800	0.978426	0.00565128	normal	0.201874	-0.334702	normal	5.59392e-09	-1.90769	down	0.00507226	-1.26664	normal
Os03g0246900	--	--	--	2.23837e-23	5.524	up	0.0092419	1.65229	up	0.44502	1.87544	normal
Os03g0247900	9.66413e-09	-1.43082	normal	0.809965	-0.0717244	normal	7.4232e-10	1.81127	up	0.000574264	1.42233	normal
Os03g0249700	6.37542e-22	-2.5071	down	0.0688222	-0.481898	normal	1.86649e-05	1.97932	up	0.0546822	1.83505	normal
Os03g0250200	3.99861e-20	4.05432	up	5.80739e-17	3.65672	up	9.24325e-06	-2.64501	down	0.136417	-1.36797	normal
Os03g0250301	--	--	--	1.53167e-25	8.90383	up	0.000905842	3.20987	up	0.191014	3.57754	normal
Os03g0250400	0.416873	-1.09851	normal	5.62516e-06	4.76734	up	6.34964e-07	2.81537	up	0.0535347	4.83084	normal
Os03g0251000	0.844204	-0.308848	normal	1.12205e-07	2.54716	up	6.49449e-09	4.47913	up	0.00426852	5.8004	up
Os03g0253600	0.13139	1.58751	normal	7.15502e-10	3.21045	up	7.22488e-10	1.85909	up	0.235553	0.854351	normal
Os03g0254000	8.37751e-46	3.8422	up	3.77678e-19	2.68538	up	1.38903e-07	-1.70775	down	0.549414	-0.327263	normal
Os03g0255400	4.94617e-19	-2.79616	down	1.52681e-14	-2.24975	down	4.5297e-05	2.06871	up	0.322766	0.814681	normal
Os03g0255500	1.02132e-41	-5.33522	down	1.50157e-28	-3.88666	down	1.36211e-07	1.72444	up	0.374351	-0.544727	normal
Os03g0258200	5.37361e-05	-1.14079	normal	0.000274246	-0.997248	normal	8.8785e-11	3.20232	up	0.0280544	1.38694	normal
Os03g0259400	3.60955e-13	5.42568	up	--	--	--	2.35504e-18	-4.38397	down	1.23469e-12	-3.64018	down
Os03g0260432	1.96802e-16	Inf	up	--	--	--	0.000286018	-3.1741	down	0.0272238	-1.82783	normal
Os03g0260600	5.6545e-31	9.59314	up	1.96499e-16	7.73041	up	8.92348e-07	-2.46189	down	0.241625	-0.956896	normal
Os03g0263600	5.79069e-09	8.12394	up	6.14223e-23	6.45153	up	2.36352e-06	-2.99883	down	0.000368278	-1.91644	down
Os03g0264600	4.66017e-97	7.50986	up	6.29153e-15	5.1766	up	5.10994e-12	-2.23638	down	0.0738647	-1.11603	normal
Os03g0266300	0.00300409	1.11014	normal	1.41024e-07	1.28379	normal	2.32982e-05	2.10619	up	0.317088	3.30859	normal
Os03g0266800	0.000124746	0.917843	normal	0.000164922	0.895755	normal	3.70627e-09	-1.96829	down	0.0078842	-1.24508	normal
Os03g0266900	0.670832	-0.273713	normal	0.619677	0.260885	normal	5.44558e-06	2.96215	up	0.0130973	3.58074	normal
Os03g0267200	0.0573906	0.938561	normal	0.658484	0.237685	normal	7.07489e-05	-2.03668	down	0.260937	-0.716771	normal
Os03g0268600	0.0490495	0.595267	normal	4.87932e-18	2.10839	up	1.04211e-08	2.19628	up	0.542431	1.38452	normal
Os03g0268750	0.00721312	0.807594	normal	1.06611e-15	2.00642	up	1.09346e-08	2.07304	up	0.580784	1.30172	normal
Os03g0269601	3.63686e-09	3.25254	up	6.2247e-16	3.86248	up	4.03731e-06	-1.80803	down	0.00841336	-1.24342	normal
Os03g0270000	0.00137505	1.36924	normal	2.66856e-11	2.28037	up	1.82728e-10	3.03326	up	0.00292293	1.61027	up
Os03g0270600	1.48432e-19	-5.55154	down	9.29726e-14	-3.93358	down	0.0014416	2.70183	up	--	--	--
Os03g0275950	0.0104384	-1.3584	normal	9.88141e-06	-2.52778	down	0.00981657	-1.80617	down	0.154694	-1.13398	normal
Os03g0277300	0.474818	-0.60805	normal	0.0175972	3.20462	normal	3.18211e-14	3.61582	up	0.0544652	4.98685	normal
Os03g0277700	--	--	--	--	--	--	1.97e-08	Inf	up	--	--	--
Os03g0279200	8.33409e-14	2.11072	up	0.00152477	-1.2386	normal	0.00436808	-3.83166	down	0.00234881	-3.80393	down
Os03g0281000	6.90485e-28	-3.10264	down	1.7987e-14	-2.19524	down	1.26972e-12	2.06684	up	0.000345085	1.49595	normal
Os03g0281100	--	--	--	--	--	--	0.00178249	-2.54476	down	0.000696142	-2.74984	down
Os03g0281201	1.73042e-17	8.05778	up	--	--	--	1.01468e-06	-5.13708	down	0.0764872	-1.4342	normal
Os03g0281500	2.68663e-51	-4.36617	down	1.11899e-15	-2.05351	down	0.00499706	2.41421	up	0.180355	2.46894	normal
Os03g0283400	4.49301e-08	1.97659	up	0.00180756	1.333	normal	2.55958e-06	-1.71246	down	0.111018	-0.773722	normal
Os03g0284650	7.21036e-10	4.15504	up	3.59819e-23	6.9118	up	0.000994216	2.17844	up	4.71253e-07	3.19119	up
Os03g0285100	1.75387e-06	-1.36966	normal	0.000107038	-1.06541	normal	0.000885901	1.90595	up	0.0123328	1.38979	normal
Os03g0285800	1.36626e-12	-3.42001	down	1.33876e-09	-2.7501	down	5.18096e-10	1.90223	up	0.927385	0.0756125	normal
Os03g0286200	0.00299935	-0.746891	normal	6.11653e-07	-1.24496	normal	2.2729e-11	2.09634	up	0.0142391	1.13743	normal
Os03g0286500	1.6461e-12	4.40672	up	0.550921	0.386837	normal	7.18312e-07	-6.62602	down	0.00145026	-3.26761	down
Os03g0287100	2.37557e-11	-2.99481	down	0.000447347	-1.30229	normal	9.5406e-10	3.58854	up	0.469286	0.728877	normal
Os03g0287500	1.32527e-12	4.07856	up	1.56483e-07	3.07325	up	1.03696e-05	-2.09548	down	0.0493566	-1.0988	normal
Os03g0287600	1.38417e-35	4.18073	up	5.61737e-09	3.41028	up	8.87642e-10	-2.04618	down	0.0587714	-0.854814	normal
Os03g0288000	--	--	--	0.020522	6.59142	normal	0.00165568	4.99819	up	--	--	--
Os03g0288051	--	--	--	0.00500979	8.80091	up	0.0148894	6.33917	normal	--	--	--
Os03g0288400	0.0515387	-0.560369	normal	0.00222412	0.757651	normal	0.00232559	1.46539	normal	4.37123e-05	1.71161	up
Os03g0289800	2.81434e-06	-6.66866	down	7.82945e-06	-6.05224	down	0.000195243	Inf	up	--	--	--
Os03g0289850	4.7371e-08	-7.62822	down	0.00127811	-3.08662	down	1.91535e-08	Inf	up	--	--	--
Os03g0290900	5.94081e-27	6.24148	up	1.64056e-21	5.59413	up	2.74185e-07	-2.96531	down	0.000168444	-1.91263	down
Os03g0291200	--	--	--	3.4756e-17	7.57018	up	0.00739846	-3.74462	down	0.11193	-1.88267	normal
Os03g0291500	4.46934e-70	8.70262	up	1.08563e-133	7.48575	up	3.84857e-07	2.44886	up	0.376497	1.72908	normal
Os03g0292100	5.96093e-18	-2.22748	down	6.37722e-10	-1.59945	down	1.036e-14	2.76768	up	0.00184647	1.42306	normal
Os03g0295600	2.65516e-47	3.8826	up	1.77879e-13	2.32066	up	1.29714e-10	-2.11348	down	0.0170262	-1.03583	normal
Os03g0296000	5.05484e-05	Inf	up	--	--	--	2.42542e-05	#NAME?	down	0.650484	-0.67522	normal
Os03g0296100	3.21227e-09	9.99779	up	--	--	--	0.00235144	-6.36654	down	0.917272	-0.236532	normal
Os03g0296200	4.27208e-26	6.18246	up	2.61135e-08	6.03066	up	0.00619102	1.67846	up	0.319161	1.9678	normal
Os03g0297000	2.65299e-41	-5.03525	down	6.06588e-19	-2.69764	down	1.8763e-07	2.98449	up	0.0888622	1.42273	normal
Os03g0297400	0.402922	-0.301527	normal	5.57164e-05	-1.41035	normal	1.46665e-06	-1.71367	down	0.00306706	-1.30508	normal
Os03g0297600	6.67258e-08	-2.91033	down	1.28217e-07	-2.83996	down	2.05355e-20	2.8559	up	0.248492	0.663383	normal
Os03g0298700	0.225018	-0.559221	normal	0.686286	-0.186465	normal	7.65236e-12	-2.56749	down	0.00204819	-1.36389	normal
Os03g0299600	0.00187893	1.03021	normal	0.000273666	-1.39497	normal	5.79175e-11	2.12118	up	0.397375	0.606399	normal
Os03g0300400	0.296411	-1.63824	normal	1.42266e-34	3.83182	up	0.00781066	2.93806	up	0.234503	3.79155	normal
Os03g0300600	1.10762e-15	-2.0414	down	5.02461e-15	-2.00327	down	2.85619e-06	-1.49535	normal	1.09263e-05	-1.76294	down
Os03g0301500	2.67409e-15	7.44268	up	--	--	--	0.103345	-4.90676	normal	--	--	--
Os03g0301700	9.041e-49	7.57508	up	3.21231e-10	6.08902	up	3.58639e-18	-3.05951	down	0.000274634	-1.51737	normal
Os03g0301800	6.66539e-30	4.50244	up	9.64938e-29	4.30822	up	1.66789e-11	-2.16589	down	0.000587555	-1.4202	normal
Os03g0302000	0.00770749	-0.901362	normal	0.0162467	-0.778194	normal	2.07791e-05	1.7731	up	0.0421358	1.17709	normal
Os03g0302900	6.71449e-18	5.26373	up	2.33661e-07	3.90285	up	0.000129331	-2.71881	down	0.0023898	-1.80406	down
Os03g0304500	2.98249e-29	3.20493	up	0.000252695	1.33249	normal	1.02358e-16	-3.75456	down	0.00803652	-1.48999	normal
Os03g0304550	6.41975e-13	3.50702	up	0.0147425	1.40079	normal	6.19902e-16	-3.91668	down	0.00641563	-1.58523	down
Os03g0304800	0.153337	1.40864	normal	0.00458535	1.24824	normal	0.00193443	-1.28837	normal	9.66701e-05	-1.90158	down
Os03g0305100	7.12006e-19	2.21881	up	0.0175888	0.69598	normal	4.22931e-12	2.3156	up	0.312484	1.8066	normal
Os03g0305150	1.55737e-18	2.05971	up	0.014289	0.626716	normal	7.91211e-17	2.48098	up	0.313783	1.81891	normal
Os03g0305400	0.0025783	-1.69982	down	0.000972989	-1.9125	down	2.98389e-06	3.1144	up	0.384039	2.31971	normal
Os03g0305600	0.151846	0.926855	normal	0.0064171	0.95347	normal	0.00067744	3.10111	up	0.221558	4.56046	normal
Os03g0305700	0.000103115	-1.04529	normal	0.0258981	-0.588699	normal	1.25109e-06	1.87016	up	0.00519063	1.34662	normal
Os03g0306900	3.70463e-07	-1.73946	down	1.57561e-12	-2.44702	down	0.00638764	-1.61045	down	0.358713	-0.677646	normal
Os03g0307400	1.27712e-09	1.67715	up	0.0187416	0.728609	normal	2.14335e-09	-2.0004	down	0.0248721	-0.990058	normal
Os03g0307500	0.3848	0.484578	normal	0.892847	0.0801157	normal	0.000349172	-2.01007	down	0.189638	-0.889228	normal
Os03g0310000	0.212519	0.888648	normal	0.156188	1.60225	normal	0.00233441	-2.36434	down	0.109533	-1.31773	normal
Os03g0310400	0.770178	0.0929691	normal	0.454178	-0.237951	normal	1.24187e-07	1.69613	up	0.11716	0.825057	normal
Os03g0311600	4.75122e-10	2.81118	up	0.000139395	1.96719	up	6.27914e-10	-3.0681	down	0.00906928	-1.30359	normal
Os03g0314750	2.91586e-13	7.88894	up	--	--	--	2.90473e-05	-3.53559	down	0.0127546	-1.82957	normal
Os03g0315400	6.02823e-61	-5.3153	down	2.28588e-21	-2.5062	down	7.03463e-27	6.9859	up	4.36869e-09	5.12533	up
Os03g0317300	--	--	--	0.00392802	2.93211	up	2.09074e-05	4.11636	up	--	--	--
Os03g0318600	0.48749	-0.18807	normal	0.483966	0.18499	normal	1.47776e-15	2.33219	up	4.81439e-05	1.65203	up
Os03g0320800	4.2359e-75	8.29856	up	2.11291e-14	5.11837	up	2.05904e-07	-4.43137	down	0.0017134	-2.21981	down
Os03g0320850	3.17651e-24	8.12774	up	--	--	--	4.14307e-06	-4.21977	down	0.004262	-2.16466	down
Os03g0321700	0.00832713	1.57862	normal	0.0154116	1.42395	normal	9.92273e-05	2.75319	up	0.0205421	1.93244	normal
Os03g0321800	0.00417903	1.55929	normal	0.0012978	1.61967	up	0.00844888	1.71869	up	0.034424	1.61435	normal
Os03g0322200	3.67902e-09	-3.40037	down	0.000256774	-1.72297	down	2.40275e-26	8.13657	up	0.0498153	6.58196	normal
Os03g0322900	4.42282e-57	5.89808	up	3.01122e-31	4.87284	up	3.23578e-23	4.30213	up	0.369323	4.73695	normal
Os03g0323500	6.16442e-05	1.31309	normal	0.602796	0.208949	normal	1.6741e-16	-2.82864	down	1.03069e-06	-1.96939	down
Os03g0323600	5.16544e-07	-2.83791	down	4.77558e-07	-2.58867	down	7.66026e-05	5.28413	up	--	--	--
Os03g0324200	--	--	--	--	--	--	0.000127113	4.06014	up	1.2e-07	3.53135	up
Os03g0324300	0.089027	0.419668	normal	0.055287	0.476829	normal	0.00767572	1.69654	up	0.26662	1.12297	normal
Os03g0324700	0.000782885	1.48131	normal	0.0404157	0.920893	normal	9.99295e-05	-1.79402	down	0.573873	-0.363498	normal
Os03g0324900	7.36582e-08	-3.17504	down	0.0447852	-0.948536	normal	0.00565143	4.31693	up	0.00232469	2.60972	up
Os03g0326000	6.80832e-05	-1.49389	normal	0.838566	0.0746632	normal	9.2817e-27	4.23882	up	1.94086e-05	2.55954	up
Os03g0326500	3.01486e-18	-2.28648	down	2.10222e-14	-2.05331	down	3.22761e-08	1.6717	up	0.080066	1.20436	normal
Os03g0327100	1.10639e-19	-3.48868	down	1.82788e-11	-2.17379	down	6.57298e-05	4.39164	up	0.00348931	2.36822	up
Os03g0327800	1.5326e-08	-2.76903	down	0.0105934	1.08071	normal	3.02903e-29	5.06934	up	0.143614	3.01398	normal
Os03g0327900	4.45279e-31	2.93877	up	1.89906e-10	1.49977	normal	2.98622e-10	-2.13171	down	0.00854182	-1.2536	normal
Os03g0328100	1.6949e-11	3.78145	up	0.00202024	2.88729	up	5.75524e-12	-3.14869	down	0.0267451	-1.12781	normal
Os03g0329200	3.53175e-86	7.84163	up	9.85752e-17	5.96044	up	0.000323754	-2.70177	down	0.0503029	-1.3638	normal
Os03g0329700	0.108022	-0.429713	normal	7.58415e-07	-1.2938	normal	5.85313e-09	-1.85703	down	0.012379	-1.19605	normal
Os03g0331700	4.96109e-19	-3.02819	down	1.05099e-28	-3.51214	down	4.42093e-07	2.33584	up	0.555542	0.612034	normal
Os03g0332900	6.87873e-06	2.07095	up	0.0281249	1.08094	normal	0.000709089	-3.31016	down	0.0324475	-1.7174	normal
Os03g0335100	2.28353e-12	Inf	up	--	--	--	0.17565	-3.07095	normal	--	--	--
Os03g0335300	1.05622e-07	-1.34001	normal	0.279817	-0.30255	normal	1.59367e-10	1.86614	up	0.0115767	1.09176	normal
Os03g0335500	9.81415e-94	7.68361	up	1.24308e-19	6.475	up	2.86808e-17	-3.14644	down	0.412512	-0.716565	normal
Os03g0336400	1.43063e-23	6.42782	up	5.16036e-10	4.2886	up	1.47504e-12	-2.65175	down	6.6445e-09	-2.48537	down
Os03g0336900	0.00385725	2.81438	up	3.1761e-05	2.60707	up	0.000133943	-2.58078	down	0.240144	-0.910837	normal
Os03g0338400	1.8058e-36	6.76079	up	7.55169e-33	6.47146	up	8.99452e-14	-2.86209	down	0.000345085	-1.5467	normal
Os03g0339700	7.94121e-10	3.36662	up	8.03414e-06	2.48423	up	5.68988e-17	-3.55367	down	8.28674e-06	-2.01285	down
Os03g0339900	1.50912e-36	-4.01776	down	2.5878e-22	-2.72864	down	6.01732e-09	-1.89979	down	5.61286e-05	-1.63584	down
Os03g0340500	2.30551e-06	1.1795	normal	6.36738e-05	2.77787	up	3.09275e-08	3.86051	up	0.00954235	3.47698	up
Os03g0340601	0.00372639	1.18452	normal	1.5158e-05	2.67454	up	2.22661e-08	3.65277	up	0.0110105	3.3258	normal
Os03g0342100	0.99246	-0.0235675	normal	0.654158	-0.256094	normal	0.000489154	-1.94702	down	0.672037	-0.321768	normal
Os03g0343800	2.29798e-33	5.72026	up	2.05875e-37	5.7147	up	6.60015e-06	-1.64567	down	0.340729	-0.499152	normal
Os03g0343900	2.21672e-61	-5.62164	down	2.97766e-35	-4.1414	down	0.0329821	-1.08709	normal	1.86125e-06	-1.9991	down
Os03g0345700	0.0196951	-0.820626	normal	0.43837	0.284202	normal	0.00583143	2.3133	up	0.530166	0.627221	normal
Os03g0346500	6.29372e-14	3.35056	up	0.00148376	1.64623	up	6.41476e-08	-2.44871	down	0.000351845	-1.72889	down
Os03g0348900	0.0133814	1.42534	normal	0.240887	0.707935	normal	1.99752e-07	-2.75419	down	0.000259532	-2.12107	down
Os03g0349200	1.92875e-13	2.12595	up	1.43063e-06	1.47739	normal	0.000143457	-1.62204	down	0.124772	-0.72747	normal
Os03g0349400	1.18502e-05	2.1767	up	0.0586232	1.021	normal	0.00137777	-1.91914	down	0.26269	-0.73585	normal
Os03g0349700	0.533553	0.320124	normal	0.769166	-0.171153	normal	0.000379366	-1.80398	down	0.0587099	-1.13677	normal
Os03g0351100	0.00386703	-0.727121	normal	0.053072	-0.509467	normal	3.78442e-18	2.51523	up	0.00867029	2.1619	up
Os03g0351200	3.28234e-18	-2.89342	down	1.60341e-24	-3.76172	down	3.56742e-05	-1.77451	down	0.0102717	-1.29745	normal
Os03g0351300	2.152e-06	-1.35886	normal	1.93219e-05	-1.15417	normal	6.91099e-09	1.72297	up	0.630672	-0.284442	normal
Os03g0351700	0.367724	0.704746	normal	0.000470679	1.8903	up	0.000440082	2.37888	up	0.824891	0.262879	normal
Os03g0353300	4.79943e-19	Inf	up	--	--	--	0.0132497	#NAME?	normal	--	--	--
Os03g0355700	2.02651e-05	1.52278	normal	0.112182	0.63597	normal	9.06358e-26	-3.83642	down	0.000156908	-1.74255	down
Os03g0355900	1.3397e-10	-3.26797	down	7.81425e-17	-4.33946	down	0.00296809	-2.88937	down	0.0485177	-1.7143	normal
Os03g0356526	5.99141e-18	-4.96484	down	1.98753e-15	-3.89211	down	0.0429556	1.55502	normal	--	--	--
Os03g0356700	2.71529e-28	2.58793	up	0.00010642	0.924333	normal	9.69068e-08	-1.91277	down	7.64102e-05	-1.88322	down
Os03g0357500	5.18117e-77	10.2048	up	--	--	--	0.000449569	-8.75782	down	0.268963	-1.88657	normal
Os03g0359600	3.49617e-08	3.54396	up	9.72954e-21	7.19528	up	1.06064e-06	2.09399	up	0.115867	1.93193	normal
Os03g0361500	5.24365e-07	3.14636	up	0.000890193	2.03588	up	1.58188e-08	-4.26947	down	0.000412173	-2.52221	down
Os03g0364500	1.76548e-28	2.87037	up	2.64283e-06	1.31504	normal	2.8858e-07	-1.62835	down	0.00418151	-1.41599	normal
Os03g0368950	--	--	--	--	--	--	0.15689	1.56673	normal	--	--	--
Os03g0370600	--	--	--	--	--	--	0.998351	0.0150525	normal	--	--	--
Os03g0371800	3.77996e-32	9.09521	up	6.33975e-27	6.98659	up	0.000152878	-1.63928	down	0.243145	-0.99531	normal
Os03g0372600	--	--	--	2.07036e-05	2.63326	up	5.43986e-05	3.49794	up	0.461226	1.15989	normal
Os03g0372950	1.52513e-06	2.44486	up	0.0172702	1.296	normal	0.000649535	-1.78318	down	0.108741	-1.00746	normal
Os03g0373500	0.103247	0.872388	normal	0.29804	-0.639898	normal	6.69161e-05	3.14272	up	0.00109585	2.6459	up
Os03g0374400	8.54618e-07	-1.26362	normal	0.00653998	-0.687654	normal	1.2781e-07	1.78719	up	0.0145524	1.16641	normal
Os03g0374551	5.37776e-57	7.58487	up	5.88931e-20	8.45041	up	3.26074e-11	3.15729	up	1.51251e-05	4.62164	up
Os03g0375300	3.00327e-07	3.22685	up	--	--	--	1.1352e-08	-3.16973	down	6.36294e-06	-2.66133	down
Os03g0375601	0.0817526	-1.69826	normal	0.025917	-2.30032	normal	8.96254e-07	-4.62587	down	0.00154224	-2.53625	down
Os03g0376000	2.81519e-05	2.20968	up	0.000956889	1.71827	up	0.00481179	-1.7552	down	0.4853	-0.560601	normal
Os03g0377100	5.27751e-06	Inf	up	--	--	--	2.12371e-11	-5.40656	down	0.000481637	-2.43644	down
Os03g0377201	7.92946e-06	Inf	up	--	--	--	1.54001e-09	-4.96272	down	0.00349107	-2.11653	down
Os03g0381000	0.00806108	8.71618	up	9.33637e-08	11.2368	up	0.00452317	5.14627	up	0.437134	3.29192	normal
Os03g0381500	0.0846543	-0.86562	normal	0.0623842	-0.866185	normal	0.0181013	2.02236	normal	--	--	--
Os03g0383900	7.87811e-23	7.66675	up	8.15475e-13	5.70544	up	3.16699e-11	-3.20055	down	0.00690466	-1.40088	normal
Os03g0385400	0.1541	-0.376883	normal	4.937e-06	-1.19132	normal	3.07582e-09	-1.99023	down	0.00195801	-1.4238	normal
Os03g0386000	2.96515e-07	-1.45097	normal	0.706141	0.107798	normal	9.69737e-09	3.43667	up	0.357186	1.50286	normal
Os03g0386700	0.0225621	4.031	normal	0.59377	0.617532	normal	9.59474e-25	-4.71629	down	4.94537e-05	-1.83785	down
Os03g0388100	0.0126911	-1.69802	normal	0.936692	-0.0591598	normal	0.0119973	2.20472	normal	0.000262144	1.81773	up
Os03g0388800	--	--	--	--	--	--	6.49e-05	-4.37867	down	0.874203	-0.353786	normal
Os03g0389100	6.83672e-43	-4.25534	down	1.39867e-18	-2.35127	down	1.44776e-07	2.17469	up	0.806349	0.243194	normal
Os03g0390200	0.0153891	0.654712	normal	0.00235262	0.785092	normal	1.61307e-11	2.13427	up	0.000730847	1.53735	normal
Os03g0391400	2.35251e-08	3.16131	up	0.0590846	2.36863	normal	1.38877e-08	-2.57685	down	0.000369318	-1.79926	down
Os03g0392050	0.0120574	0.905574	normal	0.348047	0.365098	normal	5.5971e-05	-1.77116	down	0.00121488	-1.62803	down
Os03g0393350	--	--	--	2.27171e-12	6.49159	up	9.57156e-05	-2.82917	down	0.00803145	-1.98039	down
Os03g0395100	0.516754	-0.329435	normal	0.00244156	-1.41814	normal	0.00369158	-1.59977	down	0.0440843	-1.30268	normal
Os03g0397600	0.0039308	4.10922	up	--	--	--	3.58254e-08	-3.23562	down	0.000144989	-2.36067	down
Os03g0399400	3.15016e-17	8.01091	up	1.26099e-21	8.59238	up	1.36544e-06	-2.44245	down	0.119439	-0.9282	normal
Os03g0400200	--	--	--	--	--	--	0.00411851	-2.65472	down	0.00534303	-2.26258	down
Os03g0400700	3.25748e-09	-5.51836	down	5.38106e-06	-3.60937	down	0.184802	2.10334	normal	--	--	--
Os03g0401300	4.46949e-91	5.23197	up	8.36009e-16	4.41239	up	0.0017511	-1.42184	normal	0.000993264	-1.97808	down
Os03g0401333	3.10879e-68	5.28767	up	7.88986e-22	3.58775	up	9.905e-06	-1.5167	normal	2.25753e-05	-1.90208	down
Os03g0405900	1.03531e-37	3.04417	up	4.55658e-12	2.74813	up	5.78131e-06	2.42192	up	0.000430626	2.58465	up
Os03g0407900	1.96661e-07	-5.00479	down	1.40167e-06	-4.38507	down	1.25983e-05	5.29338	up	--	--	--
Os03g0412400	0.113767	-1.23798	normal	0.881572	0.0817316	normal	6.1911e-10	5.45998	up	0.00439196	3.51502	up
Os03g0412800	2.4889e-40	-4.80518	down	5.76604e-28	-3.47567	down	3.20263e-05	-1.99995	down	1.85406e-05	-2.36318	down
Os03g0412850	7.22136e-30	-4.1832	down	2.55431e-17	-2.73599	down	0.00497984	-1.25579	normal	8.98791e-05	-2.05228	down
Os03g0415500	4.65023e-11	4.6412	up	1.73693e-16	5.92952	up	2.56166e-05	2.62928	up	0.0623273	1.54615	normal
Os03g0418000	--	--	--	--	--	--	0.000631063	-2.99626	down	0.0301707	-1.80237	normal
Os03g0418700	0.000587429	1.20591	normal	0.404232	-0.379825	normal	4.93049e-06	-1.73035	down	0.00508603	-1.28785	normal
Os03g0418733	3.92532e-08	3.41457	up	0.00798455	2.52029	up	0.000468799	-2.29464	down	0.0190621	-1.67509	normal
Os03g0419100	5.50491e-08	1.27796	normal	0.0838466	0.436488	normal	2.40264e-08	1.66567	up	0.0605451	0.855712	normal
Os03g0421000	5.85218e-38	5.86869	up	7.24478e-30	5.32195	up	2.33016e-06	-1.64809	down	0.0195225	-1.04736	normal
Os03g0421300	1.54238e-18	5.11591	up	4.31836e-25	5.41593	up	0.00257441	2.04519	up	0.000994039	2.38142	up
Os03g0422300	0.00379309	1.36429	normal	0.261988	0.564876	normal	1.92419e-08	-2.62643	down	0.0177038	-1.2515	normal
Os03g0424300	--	--	--	0.00120408	2.46219	up	--	--	--	0.003126	2.53043	up
Os03g0428200	--	--	--	0.036617	2.51704	normal	0.00466205	4.39155	up	--	--	--
Os03g0432277	2.17889e-07	3.22532	up	1.2416e-11	3.91233	up	0.00129229	3.53893	up	0.0259205	3.09364	normal
Os03g0432666	0.567356	-0.254088	normal	0.0655219	0.610067	normal	0.00558538	1.95374	up	0.583264	0.458438	normal
Os03g0433200	3.52766e-08	3.52775	up	1.26814e-07	3.33952	up	4.0028e-06	-2.53872	down	0.110578	-1.0167	normal
Os03g0434400	--	--	--	--	--	--	0.0025615	2.88988	up	--	--	--
Os03g0437600	8.44887e-06	-2.86733	down	0.000130683	-2.18967	down	0.0569677	1.85158	normal	--	--	--
Os03g0442900	5.3126e-14	5.10315	up	3.1789e-08	3.6857	up	0.000980646	2.48434	up	0.044786	1.73189	normal
Os03g0559700	2.34062e-06	1.1686	normal	2.028e-34	2.91277	up	3.59286e-32	3.47225	up	0.00114698	3.8709	up
Os03g0563100	0.266145	-0.92734	normal	0.0316394	-2.15464	normal	9.66707e-05	-2.54507	down	0.025467	-1.58588	normal
Os03g0564600	--	--	--	--	--	--	0.390464	0.823015	normal	--	--	--
Os03g0567100	0.0516575	0.776003	normal	0.314549	-0.487606	normal	1.58333e-11	-3.10142	down	0.00202178	-1.53898	normal
Os03g0570100	1.88819e-16	6.11514	up	--	--	--	1.90507e-19	-8.75079	down	1.05594e-06	-3.11839	down
Os03g0570800	0.0018188	-1.63462	down	1.34194e-09	-3.34478	down	0.00142709	-2.27557	down	0.00134769	-2.41367	down
Os03g0571900	0.0342956	-0.883648	normal	0.359406	0.320342	normal	0.000861471	1.88809	up	0.646774	0.280081	normal
Os03g0572050	0.799014	-0.093599	normal	0.353717	0.282461	normal	5.79167e-08	1.59565	up	0.983538	-0.016784	normal
Os03g0574600	0.0514304	-1.22279	normal	4.79897e-06	-3.06638	down	0.00109732	-6.6174	down	0.112513	-2.17203	normal
Os03g0574900	1.09788e-30	-8.24388	down	1.74434e-28	-7.71806	down	1.02605e-08	7.61793	up	0.000630302	6.59457	up
Os03g0575200	6.54441e-33	-8.50624	down	2.76473e-16	-3.47533	down	--	--	--	0.147103	5.89477	normal
Os03g0578500	1.15251e-15	Inf	up	--	--	--	0.000217018	-4.57404	down	0.00803145	-2.5943	down
Os03g0581200	0.0949205	0.958807	normal	0.977141	0.0227891	normal	6.87608e-07	-2.98364	down	0.00566775	-1.7794	down
Os03g0581400	--	--	--	3.12251e-14	Inf	up	0.00353514	2.83358	up	0.333275	2.903	normal
Os03g0582200	3.5462e-57	-6.29753	down	7.01138e-19	-2.55977	down	3.90832e-07	3.4346	up	0.093353	3.29675	normal
Os03g0582800	1.66771e-24	6.8287	up	0.0016026	4.19559	up	0.000129457	-3.10117	down	0.0354745	-1.53812	normal
Os03g0587200	0.0526097	1.1011	normal	1	-0.00548944	normal	0.000482595	-3.41363	down	0.0086979	-2.15141	down
Os03g0588400	2.77903e-08	4.64593	up	--	--	--	8.44061e-05	-3.86872	down	0.866377	-0.252196	normal
Os03g0589100	--	--	--	--	--	--	0.000199107	#NAME?	down	0.710532	-0.50487	normal
Os03g0589400	1.84812e-15	Inf	up	--	--	--	4.36366e-05	#NAME?	down	0.948649	-0.159024	normal
Os03g0591300	6.4319e-15	5.83475	up	4.81607e-10	4.51673	up	0.00370045	-3.39482	down	0.0526098	-1.87664	normal
Os03g0594400	0.855742	-0.0921095	normal	0.0244664	0.766978	normal	1.40679e-12	2.5625	up	0.203178	1.15784	normal
Os03g0595300	2.59937e-29	-4.86449	down	5.7797e-36	-5.93755	down	0.000192783	-2.01865	down	0.00020903	-2.28323	down
Os03g0595800	2.18394e-18	2.08986	up	7.71514e-35	2.91872	up	8.53563e-24	2.95236	up	9.00957e-05	3.08209	up
Os03g0596200	2.24017e-17	8.03405	up	--	--	--	1.41133e-07	-3.48669	down	0.0162813	-1.63671	normal
Os03g0596600	1.15215e-09	3.47342	up	2.6321e-07	2.90022	up	4.81174e-14	-3.04831	down	2.40478e-06	-2.1014	down
Os03g0598100	0.193658	0.526331	normal	0.570503	-0.262607	normal	0.000526387	1.82889	up	0.204689	0.983528	normal
Os03g0598150	0.0145221	0.755555	normal	0.596783	-0.201064	normal	3.73405e-06	1.99328	up	0.0818044	1.23415	normal
Os03g0602300	9.7872e-75	4.73797	up	7.55049e-71	4.55009	up	1.4746e-06	1.67385	up	0.00449578	1.47251	normal
Os03g0603500	--	--	--	--	--	--	--	--	--	0.918496	0.152962	normal
Os03g0604600	0.000422534	1.26497	normal	0.124248	-0.774328	normal	2.8418e-05	-1.72033	down	0.00211566	-1.48514	normal
Os03g0605300	0.00672686	1.03477	normal	0.00190241	0.822371	normal	1.16503e-08	-2.14365	down	0.000103871	-1.94188	down
Os03g0606100	0.159924	0.703293	normal	0.215602	-1.12848	normal	1.11196e-05	-1.86892	down	0.229196	-0.665096	normal
Os03g0606333	0.102678	0.776153	normal	0.107074	-1.42198	normal	0.00205452	-2.02999	down	0.626464	-0.428701	normal
Os03g0607700	1.84395e-23	-3.51435	down	2.28015e-06	-1.37897	normal	1.00633e-14	3.81915	up	0.0376162	2.73566	normal
Os03g0609500	0.139581	-1.6929	normal	0.110206	-1.91159	normal	0.0107884	3.21547	normal	--	--	--
Os03g0610400	0.0637455	-1.04103	normal	0.000890057	1.29319	normal	6.99194e-06	3.76246	up	0.000375338	2.26047	up
[truncated: 3,473 more rows]

## Sheet: Sheet3
Table S3-3 DEGs in LJ11 under chilling stress
[truncated: 11,186 more rows]
