# Supplementary material for: Global analysis of differentially expressed genes between two Japonica rice varieties induced by low temperature during the booting stage by RNA-Seq
Source: R Soc Open Sci. 2020 Jun 24;7(6):192243. doi: 10.1098/rsos.192243 (PMC7353964; doi:10.1098/rsos.192243)
Supplement: Table S5 [file rsos192243supp5.xlsx]

## Sheet: Sheet1
Table S5 Top 20 GO terms in LJ25 and LJ11 under chilling stress
	GO.ID	Term	Annotated	Significant	Expected	KS	Significant/Annotated(%)
11-2vs11-0	GO:0019288	isopentenyl diphosphate biosynthetic pro...	186	126	50.13	9.5e-29	67.7419
	GO:0010027	thylakoid membrane organization	174	117	46.9	8.8e-27	67.2414
	GO:0006098	pentose-phosphate shunt	172	116	46.36	3e-26	67.4419
	GO:0010207	photosystem II assembly	128	86	34.5	6.2e-20	67.1875
	GO:0019252	starch biosynthetic process	156	95	42.05	5.9e-18	60.8974
	GO:0035304	regulation of protein dephosphorylation	68	53	18.33	6.7e-17	77.9412
	GO:0016117	carotenoid biosynthetic process	94	66	25.34	1.5e-16	70.2128
	GO:0000023	maltose metabolic process	110	71	29.65	1.8e-15	64.5455
	GO:0009902	chloroplast relocation	106	69	28.57	6.1e-15	65.0943
	GO:0010103	stomatal complex morphogenesis	90	60	24.26	7e-14	66.6667
	GO:0015995	chlorophyll biosynthetic process	107	65	28.84	7.2e-14	60.7477
	GO:0010218	response to far red light	85	56	22.91	1.2e-12	65.8824
	GO:0009773	photosynthetic electron transport in pho...	43	34	11.59	2.9e-11	79.0698
	GO:0010114	response to red light	100	60	26.95	5.8e-11	60
	GO:0009637	response to blue light	105	61	28.3	2.6e-10	58.0952
	GO:0006364	rRNA processing	261	120	70.35	3.7e-10	45.977
	GO:0009409	response to cold	482	161	129.91	5.7e-10	33.4025
	GO:0043085	positive regulation of catalytic activit...	144	76	38.81	5.8e-10	52.7778
	GO:0042793	transcription from plastid promoter	76	46	20.48	9.2e-09	60.5263
	GO:0019761	glucosinolate biosynthetic process	81	48	21.83	1.2e-08	59.2593
11-4vs11-0	GO:0006098	pentose-phosphate shunt	172	114	41.54	3.7e-28	66.2791
	GO:0019288	isopentenyl diphosphate biosynthetic pro...	186	117	44.92	8.1e-26	62.9032
	GO:0010027	thylakoid membrane organization	174	108	42.02	1.9e-23	62.069
	GO:0016117	carotenoid biosynthetic process	94	65	22.7	9.8e-18	69.1489
	GO:0010207	photosystem II assembly	128	79	30.91	2.2e-17	61.7188
	GO:0015995	chlorophyll biosynthetic process	107	65	25.84	1.6e-16	60.7477
	GO:0009902	chloroplast relocation	106	69	25.6	2.7e-16	65.0943
	GO:0019252	starch biosynthetic process	156	90	37.67	3.7e-16	57.6923
	GO:0009637	response to blue light	105	67	25.36	2.3e-15	63.8095
	GO:0000023	maltose metabolic process	110	68	26.57	2.1e-14	61.8182
	GO:0035304	regulation of protein dephosphorylation	68	48	16.42	4.1e-14	70.5882
	GO:0010218	response to far red light	85	55	20.53	1.2e-13	64.7059
	GO:0010114	response to red light	100	60	24.15	1.3e-12	60
	GO:0009773	photosynthetic electron transport in pho...	43	32	10.38	1.7e-10	74.4186
	GO:0006636	unsaturated fatty acid biosynthetic proc...	45	31	10.87	2.4e-09	68.8889
	GO:0043085	positive regulation of catalytic activit...	144	69	34.78	1.7e-08	47.9167
	GO:0009765	photosynthesis, light harvesting	29	25	7	3.3e-08	86.2069
	GO:0019684	photosynthesis, light reaction	252	158	60.86	4e-08	62.6984
	GO:0019761	glucosinolate biosynthetic process	81	45	19.56	4.3e-08	55.5556
	GO:0009409	response to cold	482	165	116.41	1.7e-07	34.2324
25-2vs25-0	GO:0006468	protein phosphorylation	2246	370	318.61	5.7e-06	16.4737
	GO:0016131	brassinosteroid metabolic process	81	20	11.49	0.00014	24.6914
	GO:0006075	(1->3)-beta-D-glucan biosynthetic proces...	26	2	3.69	0.00022	7.69231
	GO:0009755	hormone-mediated signaling pathway	517	96	73.34	0.00023	18.5687
	GO:0015749	monosaccharide transport	23	12	3.26	0.00027	52.1739
	GO:0006629	lipid metabolic process	1603	237	227.4	0.00038	14.7848
	GO:0000911	cytokinesis by cell plate formation	155	22	21.99	0.00047	14.1935
	GO:0000226	microtubule cytoskeleton organization	188	35	26.67	0.00055	18.617
	GO:0009408	response to heat	257	42	36.46	0.00055	16.3424
	GO:0072488	ammonium transmembrane transport	20	4	2.84	0.00068	20
	GO:0031408	oxylipin biosynthetic process	66	9	9.36	0.00073	13.6364
	GO:0080110	sporopollenin biosynthetic process	10	7	1.42	0.00074	70
	GO:0044699	single-organism process	11673	1636	1655.91	0.00079	14.0152
	GO:0005975	carbohydrate metabolic process	1832	311	259.88	0.0009	16.976
	GO:0009627	systemic acquired resistance	135	21	19.15	0.00097	15.5556
	GO:0007169	transmembrane receptor protein tyrosine ...	31	14	4.4	0.00097	45.1613
	GO:0009605	response to external stimulus	1372	229	194.63	0.00105	16.691
	GO:0016444	somatic cell DNA recombination	30	2	4.26	0.0012	6.66667
	GO:0000038	very long-chain fatty acid metabolic pro...	33	10	4.68	0.00129	30.303
	GO:0009817	defense response to fungus, incompatible...	69	17	9.79	0.00147	24.6377
25-4vs25-0	GO:0000911	cytokinesis by cell plate formation	155	11	5.94	1.2e-05	7.09677
	GO:0009408	response to heat	257	11	9.84	5.2e-05	4.28016
	GO:0016131	brassinosteroid metabolic process	81	4	3.1	0.00017	4.93827
	GO:0010466	negative regulation of peptidase activit...	40	4	1.53	0.00033	10
	GO:0030245	cellulose catabolic process	41	6	1.57	0.00044	14.6341
	GO:0009685	gibberellin metabolic process	52	2	1.99	0.00051	3.84615
	GO:0010091	trichome branching	24	2	0.92	0.00053	8.33333
	GO:0042547	cell wall modification involved in multi...	12	8	0.46	0.00056	66.6667
	GO:0009555	pollen development	238	12	9.11	0.0007	5.04202
	GO:0009409	response to cold	482	23	18.46	0.00079	4.77178
	GO:0009826	unidimensional cell growth	326	20	12.48	0.00088	6.13497
	GO:0007018	microtubule-based movement	98	8	3.75	0.00107	8.16327
	GO:0007030	Golgi organization	73	5	2.8	0.00108	6.84932
	GO:0080165	callose deposition in phloem sieve plate	7	5	0.27	0.0011	71.4286
	GO:0010119	regulation of stomatal movement	71	3	2.72	0.00122	4.22535
	GO:0006833	water transport	67	5	2.57	0.00142	7.46269
	GO:0043086	negative regulation of catalytic activit...	267	19	10.22	0.00152	7.1161
	GO:0001666	response to hypoxia	41	5	1.57	0.00165	12.1951
	GO:0048519	negative regulation of biological proces...	793	41	30.37	0.00167	5.17024
	GO:0006811	ion transport	1134	49	43.42	0.00177	4.32099
