# Supplementary material for: Global analysis of differentially expressed genes between two Japonica rice varieties induced by low temperature during the booting stage by RNA-Seq
Source: R Soc Open Sci. 2020 Jun 24;7(6):192243. doi: 10.1098/rsos.192243 (PMC7353964; doi:10.1098/rsos.192243)
Supplement: Table S4 [file rsos192243supp6.xlsx]

## Sheet: Sheet1
GO analysis of DEGs in LJ11 after 2d chilling stress with threshold (KS)<0.005
GO.ID	Term	Annotated	Significant	Expected	KS
GO:0019288	isopentenyl diphosphate biosynthetic pro...	186	126	50.13	9.5e-29
GO:0010027	thylakoid membrane organization	174	117	46.9	8.8e-27
GO:0006098	pentose-phosphate shunt	172	116	46.36	3e-26
GO:0010207	photosystem II assembly	128	86	34.5	6.2e-20
GO:0019252	starch biosynthetic process	156	95	42.05	5.9e-18
GO:0035304	regulation of protein dephosphorylation	68	53	18.33	6.7e-17
GO:0016117	carotenoid biosynthetic process	94	66	25.34	1.5e-16
GO:0000023	maltose metabolic process	110	71	29.65	1.8e-15
GO:0009902	chloroplast relocation	106	69	28.57	6.1e-15
GO:0010103	stomatal complex morphogenesis	90	60	24.26	7e-14
GO:0015995	chlorophyll biosynthetic process	107	65	28.84	7.2e-14
GO:0010218	response to far red light	85	56	22.91	1.2e-12
GO:0009773	photosynthetic electron transport in pho...	43	34	11.59	2.9e-11
GO:0010114	response to red light	100	60	26.95	5.8e-11
GO:0009637	response to blue light	105	61	28.3	2.6e-10
GO:0006364	rRNA processing	261	120	70.35	3.7e-10
GO:0043085	positive regulation of catalytic activit...	144	76	38.81	5.8e-10
GO:0042793	transcription from plastid promoter	76	46	20.48	9.2e-09
GO:0019761	glucosinolate biosynthetic process	81	48	21.83	1.2e-08
GO:0016556	mRNA modification	97	54	26.14	2.1e-08
GO:0019344	cysteine biosynthetic process	131	66	35.31	4.3e-08
GO:0019253	reductive pentose-phosphate cycle	29	23	7.82	5.5e-08
GO:0019684	photosynthesis, light reaction	252	167	67.92	6.8e-08
GO:0009658	chloroplast organization	214	126	57.68	1.4e-07
GO:0006636	unsaturated fatty acid biosynthetic proc...	45	30	12.13	1.4e-07
GO:0015979	photosynthesis	373	240	100.53	4.3e-07
GO:0009765	photosynthesis, light harvesting	29	23	7.82	1.3e-06
GO:0010310	regulation of hydrogen peroxide metaboli...	54	29	14.55	1.4e-06
GO:0009657	plastid organization	356	215	95.95	1.6e-06
GO:0006546	glycine catabolic process	30	21	8.09	2e-06
GO:0016226	iron-sulfur cluster assembly	94	48	25.34	2.5e-06
GO:0016131	brassinosteroid metabolic process	81	30	21.83	5.5e-06
GO:0009697	salicylic acid biosynthetic process	55	30	14.82	7e-06
GO:0010155	regulation of proton transport	54	32	14.55	7.4e-06
GO:0042744	hydrogen peroxide catabolic process	68	37	18.33	1.3e-05
GO:0045036	protein targeting to chloroplast	61	34	16.44	1.4e-05
GO:0009644	response to high light intensity	138	49	37.2	1.8e-05
GO:0010264	myo-inositol hexakisphosphate biosynthet...	48	27	12.94	2e-05
GO:0006949	syncytium formation	19	13	5.12	3.9e-05
GO:0009409	response to cold	482	161	129.91	5.7e-05
GO:0006629	lipid metabolic process	1603	552	432.06	6.6e-05
GO:0030003	cellular cation homeostasis	95	46	25.61	7e-05
GO:0010254	nectary development	8	8	2.16	0.00013
GO:0010109	regulation of photosynthesis	35	21	9.43	0.00014
GO:0042742	defense response to bacterium	321	124	86.52	0.00018
GO:0009408	response to heat	257	76	69.27	0.00021
GO:0006083	acetate metabolic process	5	5	1.35	0.00024
GO:0080167	response to karrikin	204	80	54.98	0.00026
GO:0048443	stamen development	107	50	28.84	0.00028
GO:0009767	photosynthetic electron transport chain	70	50	18.87	0.00032
GO:0050832	defense response to fungus	189	62	50.94	0.00037
GO:0008356	asymmetric cell division	20	14	5.39	0.00043
GO:0030104	water homeostasis	5	5	1.35	0.00052
GO:0043900	regulation of multi-organism process	72	32	19.41	0.00055
GO:0009106	lipoate metabolic process	22	14	5.93	0.00057
GO:0009825	multidimensional cell growth	64	36	17.25	0.00058
GO:0009867	jasmonic acid mediated signaling pathway	89	38	23.99	0.0006
GO:0019216	regulation of lipid metabolic process	34	18	9.16	0.00061
GO:0009555	pollen development	238	79	64.15	0.00064
GO:0048481	ovule development	100	45	26.95	0.00082
GO:0009862	systemic acquired resistance, salicylic ...	60	28	16.17	0.00082
GO:0051726	regulation of cell cycle	258	67	69.54	0.00084
GO:0007169	transmembrane receptor protein tyrosine ...	31	18	8.36	0.00086
GO:0070838	divalent metal ion transport	124	48	33.42	0.0009
GO:0045893	positive regulation of transcription, DN...	240	89	64.69	0.001
GO:0009944	polarity specification of adaxial/abaxia...	47	25	12.67	0.00104
GO:0000226	microtubule cytoskeleton organization	188	64	50.67	0.00106
GO:0006655	phosphatidylglycerol biosynthetic proces...	52	27	14.02	0.00106
GO:0009833	primary cell wall biogenesis	5	5	1.35	0.00109
GO:0030245	cellulose catabolic process	41	15	11.05	0.00113
GO:0005978	glycogen biosynthetic process	14	10	3.77	0.00124
GO:0009624	response to nematode	166	66	44.74	0.00124
GO:0010037	response to carbon dioxide	5	5	1.35	0.0013
GO:0031348	negative regulation of defense response	82	37	22.1	0.00133
GO:0010143	cutin biosynthetic process	14	9	3.77	0.00133
GO:0000911	cytokinesis by cell plate formation	155	48	41.78	0.00135
GO:0042547	cell wall modification involved in multi...	12	9	3.23	0.0015
GO:0010583	response to cyclopentenone	32	16	8.62	0.00153
GO:0009072	aromatic amino acid family metabolic pro...	178	67	47.98	0.00156
GO:0015994	chlorophyll metabolic process	167	90	45.01	0.00157
GO:0007018	microtubule-based movement	98	42	26.41	0.00167
GO:0006355	regulation of transcription, DNA-templat...	2030	638	547.15	0.00168
GO:0044699	single-organism process	11673	3321	3146.23	0.00175
GO:0035436	triose phosphate transmembrane transport	5	5	1.35	0.00191
GO:0010016	shoot system morphogenesis	327	140	88.14	0.00191
GO:0042335	cuticle development	34	16	9.16	0.00193
GO:0006099	tricarboxylic acid cycle	44	16	11.86	0.00257
GO:0006612	protein targeting to membrane	118	49	31.8	0.00257
GO:0006783	heme biosynthetic process	36	15	9.7	0.00262
GO:0010200	response to chitin	90	39	24.26	0.00265
GO:0006805	xenobiotic metabolic process	8	4	2.16	0.0028
GO:0048366	leaf development	323	96	87.06	0.00282
GO:0009595	detection of biotic stimulus	45	23	12.13	0.00284
GO:0048658	anther wall tapetum development	16	10	4.31	0.003
GO:0010189	vitamin E biosynthetic process	21	10	5.66	0.00302
GO:0072330	monocarboxylic acid biosynthetic process	427	161	115.09	0.00318
GO:0070301	cellular response to hydrogen peroxide	75	43	20.21	0.00325
GO:0007067	mitotic nuclear division	82	31	22.1	0.00331
GO:0048439	flower morphogenesis	25	15	6.74	0.00336
GO:0003333	amino acid transmembrane transport	65	21	17.52	0.00337
GO:0016444	somatic cell DNA recombination	30	10	8.09	0.00342
GO:0005975	carbohydrate metabolic process	1832	633	493.78	0.00352
GO:0010541	acropetal auxin transport	15	7	4.04	0.00355
GO:0008610	lipid biosynthetic process	905	359	243.92	0.00367
GO:0030154	cell differentiation	761	195	205.11	0.00394
GO:0030198	extracellular matrix organization	20	12	5.39	0.00434
GO:0010206	photosystem II repair	8	6	2.16	0.00456
GO:0043467	regulation of generation of precursor me...	20	10	5.39	0.00456
GO:0010075	regulation of meristem growth	77	34	20.75	0.00471
GO:0006306	DNA methylation	151	47	40.7	0.00493

## Sheet: Sheet2
GO analysis of DEGs in LJ11 after 4d chilling stress with threshold (KS)<0.005
GO.ID	Term	Annotated	Significant	Expected	KS
GO:0006098	pentose-phosphate shunt	172	114	41.54	3.7e-28
GO:0019288	isopentenyl diphosphate biosynthetic pro...	186	117	44.92	8.1e-26
GO:0010027	thylakoid membrane organization	174	108	42.02	1.9e-23
GO:0016117	carotenoid biosynthetic process	94	65	22.7	9.8e-18
GO:0010207	photosystem II assembly	128	79	30.91	2.2e-17
GO:0015995	chlorophyll biosynthetic process	107	65	25.84	1.6e-16
GO:0009902	chloroplast relocation	106	69	25.6	2.7e-16
GO:0019252	starch biosynthetic process	156	90	37.67	3.7e-16
GO:0009637	response to blue light	105	67	25.36	2.3e-15
GO:0000023	maltose metabolic process	110	68	26.57	2.1e-14
GO:0035304	regulation of protein dephosphorylation	68	48	16.42	4.1e-14
GO:0010218	response to far red light	85	55	20.53	1.2e-13
GO:0010114	response to red light	100	60	24.15	1.3e-12
GO:0009773	photosynthetic electron transport in pho...	43	32	10.38	1.7e-10
GO:0006636	unsaturated fatty acid biosynthetic proc...	45	31	10.87	2.4e-09
GO:0043085	positive regulation of catalytic activit...	144	69	34.78	1.7e-08
GO:0009765	photosynthesis, light harvesting	29	25	7	3.3e-08
GO:0019684	photosynthesis, light reaction	252	158	60.86	4e-08
GO:0019761	glucosinolate biosynthetic process	81	45	19.56	4.3e-08
GO:0009409	response to cold	482	165	116.41	1.7e-07
GO:0010103	stomatal complex morphogenesis	90	47	21.74	2.2e-07
GO:0010155	regulation of proton transport	54	33	13.04	2.3e-07
GO:0019344	cysteine biosynthetic process	131	61	31.64	2.4e-07
GO:0006364	rRNA processing	261	104	63.03	3.5e-07
GO:0019253	reductive pentose-phosphate cycle	29	21	7	6.5e-07
GO:0010310	regulation of hydrogen peroxide metaboli...	54	28	13.04	9.8e-07
GO:0016556	mRNA modification	97	48	23.43	1.2e-06
GO:0006546	glycine catabolic process	30	23	7.25	1.2e-06
GO:0042793	transcription from plastid promoter	76	40	18.35	1.6e-06
GO:0042742	defense response to bacterium	321	116	77.52	1.7e-06
GO:0009657	plastid organization	356	192	85.98	5.6e-06
GO:0050832	defense response to fungus	189	66	45.64	1.2e-05
GO:0009644	response to high light intensity	138	51	33.33	1.7e-05
GO:0009072	aromatic amino acid family metabolic pro...	178	71	42.99	2.1e-05
GO:0009834	secondary cell wall biogenesis	34	21	8.21	2.6e-05
GO:0015979	photosynthesis	373	221	90.08	3.1e-05
GO:0009106	lipoate metabolic process	22	15	5.31	3.1e-05
GO:0010254	nectary development	8	8	1.93	7e-05
GO:0006655	phosphatidylglycerol biosynthetic proces...	52	28	12.56	9.7e-05
GO:0009809	lignin biosynthetic process	49	26	11.83	0.0001
GO:0030003	cellular cation homeostasis	95	42	22.94	0.00012
GO:0006949	syncytium formation	19	12	4.59	0.00013
GO:0001666	response to hypoxia	41	19	9.9	0.00019
GO:0010206	photosystem II repair	8	7	1.93	0.00019
GO:0009697	salicylic acid biosynthetic process	55	26	13.28	0.0002
GO:0010016	shoot system morphogenesis	327	116	78.97	0.00024
GO:0009595	detection of biotic stimulus	45	24	10.87	0.00026
GO:0009862	systemic acquired resistance, salicylic ...	60	27	14.49	0.00029
GO:0006783	heme biosynthetic process	36	14	8.69	0.00033
GO:0006766	vitamin metabolic process	112	42	27.05	0.00036
GO:0003333	amino acid transmembrane transport	65	21	15.7	0.00036
GO:0048439	flower morphogenesis	25	15	6.04	0.00037
GO:0009658	chloroplast organization	214	113	51.68	0.00038
GO:0043900	regulation of multi-organism process	72	29	17.39	0.00045
GO:0043086	negative regulation of catalytic activit...	267	62	64.48	0.00049
GO:0016226	iron-sulfur cluster assembly	94	39	22.7	0.0005
GO:0045487	gibberellin catabolic process	7	6	1.69	0.00062
GO:0010264	myo-inositol hexakisphosphate biosynthet...	48	23	11.59	0.00066
GO:0016131	brassinosteroid metabolic process	81	22	19.56	0.00069
GO:0010143	cutin biosynthetic process	14	9	3.38	0.0007
GO:0009556	microsporogenesis	26	9	6.28	0.00075
GO:0080167	response to karrikin	204	72	49.27	0.00076
GO:0006629	lipid metabolic process	1603	508	387.13	0.00092
GO:0010037	response to carbon dioxide	5	5	1.21	0.00094
GO:0042744	hydrogen peroxide catabolic process	68	31	16.42	0.00094
GO:0006099	tricarboxylic acid cycle	44	16	10.63	0.00095
GO:0051555	flavonol biosynthetic process	17	6	4.11	0.00098
GO:0005975	carbohydrate metabolic process	1832	574	442.44	0.00104
GO:0007017	microtubule-based process	295	85	71.24	0.00105
GO:0009408	response to heat	257	68	62.07	0.00105
GO:0048366	leaf development	323	81	78.01	0.00107
GO:0016036	cellular response to phosphate starvatio...	104	35	25.12	0.0011
GO:0010304	PSII associated light-harvesting complex...	16	11	3.86	0.00147
GO:0016444	somatic cell DNA recombination	30	7	7.25	0.0016
GO:0042335	cuticle development	34	13	8.21	0.00172
GO:0009750	response to fructose	65	25	15.7	0.00177
GO:0030245	cellulose catabolic process	41	18	9.9	0.00179
GO:0019464	glycine decarboxylation via glycine clea...	5	5	1.21	0.00188
GO:0055114	oxidation-reduction process	2615	780	631.54	0.002
GO:0048832	specification of organ number	7	6	1.69	0.00215
GO:0070301	cellular response to hydrogen peroxide	75	37	18.11	0.00216
GO:0009696	salicylic acid metabolic process	64	33	15.46	0.00222
GO:0010075	regulation of meristem growth	77	33	18.6	0.00224
GO:0031348	negative regulation of defense response	82	33	19.8	0.00226
GO:0010541	acropetal auxin transport	15	7	3.62	0.00227
GO:0046777	protein autophosphorylation	89	37	21.49	0.00236
GO:0010109	regulation of photosynthesis	35	18	8.45	0.0025
GO:1901701	cellular response to oxygen-containing c...	483	143	116.65	0.00254
GO:0009867	jasmonic acid mediated signaling pathway	89	32	21.49	0.00271
GO:0019216	regulation of lipid metabolic process	34	16	8.21	0.00296
GO:1903047	mitotic cell cycle process	223	50	53.86	0.0031
GO:0006075	(1->3)-beta-D-glucan biosynthetic proces...	26	4	6.28	0.00321
GO:0055075	potassium ion homeostasis	19	10	4.59	0.00365
GO:0010200	response to chitin	90	35	21.74	0.0037
GO:0007169	transmembrane receptor protein tyrosine ...	31	15	7.49	0.00378
GO:0072330	monocarboxylic acid biosynthetic process	427	144	103.12	0.00391
GO:0000165	MAPK cascade	109	41	26.32	0.00392
GO:0006995	cellular response to nitrogen starvation	11	3	2.66	0.0041
GO:0000041	transition metal ion transport	120	43	28.98	0.00417
GO:0009970	cellular response to sulfate starvation	9	4	2.17	0.00426
GO:0030001	metal ion transport	478	163	115.44	0.00427
GO:0005978	glycogen biosynthetic process	14	9	3.38	0.00428
GO:0030154	cell differentiation	761	179	183.79	0.0043
GO:0010087	phloem or xylem histogenesis	81	20	19.56	0.00441
GO:0010119	regulation of stomatal movement	71	19	17.15	0.00448
GO:0045003	double-strand break repair via synthesis...	8	3	1.93	0.00451
GO:0009690	cytokinin metabolic process	46	16	11.11	0.00467
GO:0042325	regulation of phosphorylation	122	33	29.46	0.00481
GO:0071396	cellular response to lipid	187	52	45.16	0.0049
GO:0071229	cellular response to acid chemical	280	88	67.62	0.00492

## Sheet: Sheet3
GO analysis of DEGs in LJ25 after 2d chilling stress with threshold (KS)<0.005
GO.ID	Term	Annotated	Significant	Expected	KS
GO:0006468	protein phosphorylation	2246	370	318.61	5.7e-06
GO:0016131	brassinosteroid metabolic process	81	20	11.49	0.00014
GO:0006075	(1->3)-beta-D-glucan biosynthetic proces...	26	2	3.69	0.00022
GO:0009755	hormone-mediated signaling pathway	517	96	73.34	0.00023
GO:0015749	monosaccharide transport	23	12	3.26	0.00027
GO:0006629	lipid metabolic process	1603	237	227.4	0.00038
GO:0000911	cytokinesis by cell plate formation	155	22	21.99	0.00047
GO:0000226	microtubule cytoskeleton organization	188	35	26.67	0.00055
GO:0009408	response to heat	257	42	36.46	0.00055
GO:0072488	ammonium transmembrane transport	20	4	2.84	0.00068
GO:0031408	oxylipin biosynthetic process	66	9	9.36	0.00073
GO:0080110	sporopollenin biosynthetic process	10	7	1.42	0.00074
GO:0044699	single-organism process	11673	1636	1655.91	0.00079
GO:0005975	carbohydrate metabolic process	1832	311	259.88	0.0009
GO:0009627	systemic acquired resistance	135	21	19.15	0.00097
GO:0007169	transmembrane receptor protein tyrosine ...	31	14	4.4	0.00097
GO:0009605	response to external stimulus	1372	229	194.63	0.00105
GO:0016444	somatic cell DNA recombination	30	2	4.26	0.0012
GO:0000038	very long-chain fatty acid metabolic pro...	33	10	4.68	0.00129
GO:0009817	defense response to fungus, incompatible...	69	17	9.79	0.00147
GO:0010583	response to cyclopentenone	32	12	4.54	0.00171
GO:0009880	embryonic pattern specification	38	2	5.39	0.00171
GO:0010016	shoot system morphogenesis	327	48	46.39	0.00191
GO:0010466	negative regulation of peptidase activit...	40	10	5.67	0.00194
GO:0042547	cell wall modification involved in multi...	12	9	1.7	0.00199
GO:0006865	amino acid transport	151	28	21.42	0.002
GO:0009749	response to glucose	59	5	8.37	0.00214
GO:0048825	cotyledon development	58	8	8.23	0.00224
GO:0042335	cuticle development	34	9	4.82	0.00232
GO:0042178	xenobiotic catabolic process	6	1	0.85	0.00234
GO:0051726	regulation of cell cycle	258	31	36.6	0.00256
GO:0072330	monocarboxylic acid biosynthetic process	427	81	60.57	0.00257
GO:0016567	protein ubiquitination	354	44	50.22	0.00259
GO:0010091	trichome branching	24	3	3.4	0.00264
GO:0051646	mitochondrion localization	17	1	2.41	0.00287
GO:0006635	fatty acid beta-oxidation	112	14	15.89	0.00298
GO:0030148	sphingolipid biosynthetic process	25	4	3.55	0.00301
GO:0007018	microtubule-based movement	98	21	13.9	0.00324
GO:0006979	response to oxidative stress	597	107	84.69	0.00343
GO:0007030	Golgi organization	73	10	10.36	0.0035
GO:0006633	fatty acid biosynthetic process	242	54	34.33	0.00365
GO:0009644	response to high light intensity	138	18	19.58	0.00373
GO:0080167	response to karrikin	204	49	28.94	0.00374
GO:0032880	regulation of protein localization	34	8	4.82	0.00377
GO:0009556	microsporogenesis	26	4	3.69	0.00383
GO:0009826	unidimensional cell growth	326	56	46.25	0.00388
GO:0009685	gibberellin metabolic process	52	6	7.38	0.00393
GO:0010119	regulation of stomatal movement	71	10	10.07	0.00401
GO:0006873	cellular ion homeostasis	111	15	15.75	0.00403
GO:1901701	cellular response to oxygen-containing c...	483	76	68.52	0.00404
GO:0006949	syncytium formation	19	7	2.7	0.00408
GO:0080147	root hair cell development	105	24	14.9	0.00421
GO:0010160	formation of organ boundary	5	1	0.71	0.00435
GO:0032350	regulation of hormone metabolic process	5	3	0.71	0.00435
GO:0051238	sequestering of metal ion	7	5	0.99	0.00436
GO:0051645	Golgi localization	16	1	2.27	0.00491
GO:0060151	peroxisome localization	16	1	2.27	0.00491

## Sheet: Sheet4
GO analysis of DEGs in LJ25 after 4d chilling stress with threshold (KS)<0.005
GO.ID	Term	Annotated	Significant	Expected	KS
GO:0000911	cytokinesis by cell plate formation	155	11	5.94	1.2e-05
GO:0009408	response to heat	257	11	9.84	5.2e-05
GO:0016444	somatic cell DNA recombination	30	1	1.15	8.4e-05
GO:0016131	brassinosteroid metabolic process	81	4	3.1	0.00017
GO:0006075	(1->3)-beta-D-glucan biosynthetic proces...	26	0	1	0.00022
GO:0010466	negative regulation of peptidase activit...	40	4	1.53	0.00033
GO:0009845	seed germination	142	5	5.44	0.0004
GO:0030245	cellulose catabolic process	41	6	1.57	0.00044
GO:0009685	gibberellin metabolic process	52	2	1.99	0.00051
GO:0042178	xenobiotic catabolic process	6	0	0.23	0.00051
GO:0010091	trichome branching	24	2	0.92	0.00053
GO:0042547	cell wall modification involved in multi...	12	8	0.46	0.00056
GO:0033043	regulation of organelle organization	211	3	8.08	0.0007
GO:0009555	pollen development	238	12	9.11	0.0007
GO:0009409	response to cold	482	23	18.46	0.00079
GO:0009560	embryo sac egg cell differentiation	102	0	3.91	0.00081
GO:0009644	response to high light intensity	138	4	5.28	0.00084
GO:0009826	unidimensional cell growth	326	20	12.48	0.00088
GO:0006338	chromatin remodeling	29	1	1.11	0.00103
GO:0007018	microtubule-based movement	98	8	3.75	0.00107
GO:0007030	Golgi organization	73	5	2.8	0.00108
GO:0080165	callose deposition in phloem sieve plate	7	5	0.27	0.0011
GO:0072488	ammonium transmembrane transport	20	0	0.77	0.00115
GO:0010119	regulation of stomatal movement	71	3	2.72	0.00122
GO:0009267	cellular response to starvation	150	4	5.74	0.00136
GO:0009627	systemic acquired resistance	135	4	5.17	0.00141
GO:0006833	water transport	67	5	2.57	0.00142
GO:0016567	protein ubiquitination	354	9	13.56	0.00147
GO:0043086	negative regulation of catalytic activit...	267	19	10.22	0.00152
GO:0006635	fatty acid beta-oxidation	112	4	4.29	0.00162
GO:0006661	phosphatidylinositol biosynthetic proces...	75	2	2.87	0.00164
GO:0001666	response to hypoxia	41	5	1.57	0.00165
GO:0048519	negative regulation of biological proces...	793	41	30.37	0.00167
GO:0009880	embryonic pattern specification	38	0	1.46	0.0017
GO:0031408	oxylipin biosynthetic process	66	1	2.53	0.0017
GO:0006406	mRNA export from nucleus	56	0	2.14	0.00175
GO:0006811	ion transport	1134	49	43.42	0.00177
GO:0006949	syncytium formation	19	6	0.73	0.00191
GO:0009816	defense response to bacterium, incompati...	39	3	1.49	0.00196
GO:0009755	hormone-mediated signaling pathway	517	20	19.8	0.00197
GO:0048522	positive regulation of cellular process	494	10	18.92	0.00205
GO:0006629	lipid metabolic process	1603	68	61.38	0.00208
GO:0051502	diterpene phytoalexin biosynthetic proce...	12	2	0.46	0.00218
GO:0006561	proline biosynthetic process	10	0	0.38	0.00222
GO:0000226	microtubule cytoskeleton organization	188	12	7.2	0.00226
GO:0006493	protein O-linked glycosylation	5	0	0.19	0.00228
GO:0006535	cysteine biosynthetic process from serin...	23	2	0.88	0.00239
GO:0051646	mitochondrion localization	17	0	0.65	0.00248
GO:0010037	response to carbon dioxide	5	4	0.19	0.00253
GO:0006099	tricarboxylic acid cycle	44	3	1.68	0.00272
GO:0010182	sugar mediated signaling pathway	79	1	3.03	0.00272
GO:0007169	transmembrane receptor protein tyrosine ...	31	10	1.19	0.00279
GO:0009812	flavonoid metabolic process	114	3	4.37	0.00283
GO:0000724	double-strand break repair via homologou...	67	3	2.57	0.00292
GO:0046686	response to cadmium ion	559	25	21.41	0.00295
GO:0006979	response to oxidative stress	597	26	22.86	0.0032
GO:0009749	response to glucose	59	2	2.26	0.00335
GO:0022607	cellular component assembly	816	33	31.25	0.00344
GO:0006306	DNA methylation	151	7	5.78	0.00344
GO:0009793	embryo development ending in seed dorman...	476	9	18.23	0.00346
GO:0010087	phloem or xylem histogenesis	81	6	3.1	0.00355
GO:0006470	protein dephosphorylation	202	9	7.73	0.00369
GO:0006970	response to osmotic stress	689	41	26.38	0.00375
GO:0009556	microsporogenesis	26	0	1	0.00378
GO:0051238	sequestering of metal ion	7	4	0.27	0.00403
GO:0030029	actin filament-based process	160	4	6.13	0.00414
GO:0044699	single-organism process	11673	477	446.98	0.00418
GO:0009740	gibberellic acid mediated signaling path...	23	1	0.88	0.00446
GO:0010016	shoot system morphogenesis	327	8	12.52	0.00473
GO:0051645	Golgi localization	16	0	0.61	0.00474
GO:0060151	peroxisome localization	16	0	0.61	0.00474
GO:0048825	cotyledon development	58	1	2.22	0.00483
